# Supplementary material for: The Surface Proteome of Bovine Unsexed and Sexed Spermatozoa
Source: Animals (Basel). 2025 Feb 8;15(4):484. doi: 10.3390/ani15040484 (PMC11852025; doi:10.3390/ani15040484)
Supplement: Supplementary file 1 [file animals-15-00484-s001.zip]

Archive with 2 entries (2 files):
- File S1. ADAM2 & ATP11C_Outside sequence similarity.pdf
- Supplementary Spreadsheet S1_LCMSMS data.xlsx
