# Supplementary material for: The Surface Proteome of Bovine Unsexed and Sexed Spermatozoa
Source: Animals (Basel). 2025 Feb 8;15(4):484. doi: 10.3390/ani15040484 (PMC11852025; doi:10.3390/ani15040484)
Supplement: Supplementary file 1 [file animals-15-00484-s001.zip › Supplementary Spreadsheet S1_LCMSMS data.xlsx]

## Sheet: S1.1. Identified proteins
Protein IDs	Majority protein IDs	LFQ intensity Bovinenegativecontrol_rep1	LFQ intensity Bovinenegativecontrol_rep2	LFQ intensity Bovinenegativecontrol_rep3	LFQ intensity BovinesexedXsemen_rep1	LFQ intensity BovinesexedXsemen_rep2	LFQ intensity BovinesexedXsemen_rep3	LFQ intensity BovinesexedYsemen_rep1	LFQ intensity BovinesexedYsemen_rep2	LFQ intensity BovinesexedYsemen_rep3	LFQ intensity Bovineunsexedsemen_rep1	LFQ intensity Bovineunsexedsemen_rep2	LFQ intensity Bovineunsexedsemen_rep3	Absent In	Peptides	Razor unique peptides	Unique peptides	Sequence coverage	Unique razor sequence coverage	Unique sequence coverage	Q value	Score	Intensity	MS MS count	iBAQ	Potential contaminant	Taxonomy IDs	iBAQ Bovinenegativecontrol_rep1	iBAQ Bovinenegativecontrol_rep2	iBAQ Bovinenegativecontrol_rep3	iBAQ BovinesexedXsemen_rep1	iBAQ BovinesexedXsemen_rep2	iBAQ BovinesexedXsemen_rep3	iBAQ BovinesexedYsemen_rep1	iBAQ BovinesexedYsemen_rep2	iBAQ BovinesexedYsemen_rep3	iBAQ Bovineunsexedsemen_rep1	iBAQ Bovineunsexedsemen_rep2	iBAQ Bovineunsexedsemen_rep3	MS MS count Bovinenegativecontrol_rep1	MS MS count Bovinenegativecontrol_rep2	MS MS count Bovinenegativecontrol_rep3	MS MS count BovinesexedXsemen_rep1	MS MS count BovinesexedXsemen_rep2	MS MS count BovinesexedXsemen_rep3	MS MS count BovinesexedYsemen_rep1	MS MS count BovinesexedYsemen_rep2	MS MS count BovinesexedYsemen_rep3	MS MS count Bovineunsexedsemen_rep1
CON__P00761	CON__P00761	7922800000	12485000000	31464000000	9452000000	743270000	9944500000	41343000000	16653000000	15862000000	6645900000	3227600000	8599900000		7	7	7	43.3	43.3	43.3	0	323.31	73498000000	1310	6680200000	+	-1	357740000	650450000	866230000	318190000	479620000	702590000	909200000	355450000	630520000	393990000	358000000	658250000	237	133	125	60	36	111	146	94	147	56
CON__P04264	CON__P04264	479430000	406400000	308050000	464450000	587730000	576840000	509860000	529930000	279060000	273530000	134920000	271510000		49	43	32	57.6	54.8	45	0	323.31	22434000000	500	717630000	+	-1	19612000	30037000	12236000	28342000	361640000	164670000	17894000	3800300	6694400	16613000	11870000	44220000	29	44	21	30	140	92	24	7	16	20
CON__P13645;P06394;A6QNZ7;CON__P02535-1;CON__Q2M2I5	CON__P13645	228320000	178480000	181540000	387500000	358400000	450670000	227940000	250110000	180390000	105820000	120600000	161800000		37	36	27	60.2	60.2	54.6	0	323.31	13614000000	425	512080000	+	-1;-1;-1;-1;-1	11625000	14647000	12983000	26831000	248140000	131660000	10241000	1898000	4972700	6565500	13189000	29315000	22	28	25	35	101	92	19	6	16	22
CON__P35908v2;CON__P35908	CON__P35908v2;CON__P35908	291720000	264220000	212940000	529940000	287570000	575300000	227740000	208080000	227980000	192480000	96495000	184650000		50	50	30	67.4	67.4	49.1	0	323.31	17942000000	467	428410000	+	-1;-1	13798000	21167000	11640000	27947000	161590000	129030000	7791700	1410400	5249000	11264000	8802700	28722000	26	35	21	42	133	106	10	2	9	20
F6S1Q0;A0A3Q1LVK7;A7YWM2;A0A3Q1LRG4;A0A3Q1LV22;A0A3Q1M0N5;CON__Q6IFU5	F6S1Q0;A0A3Q1LVK7;A7YWM2;A0A3Q1LRG4;A0A3Q1LV22	0	0	0	0	0	0	0	0	0	0	0	0	BovinesexedXsemen, BovinesexedYsemen	3	1	1	5.4	2.1	2.1	0	6.6446	10114000000	71	388990000		-1;-1;-1;-1;-1;-1;-1	14194000	29524000	16828000	30500000	122280000	88492000	12474000	3159500	7220300	15226000	9380100	39707000	5	6	6	6	16	10	3	0	3	4
CON__P35527;G3MX98	CON__P35527	153100000	180230000	147750000	232690000	593260000	305210000	89851000	354040000	0	102960000	76819000	99139000		38	38	37	59.7	59.7	59.7	0	323.31	8632500000	168	300190000	+	-1;-1	4824100	10945000	6409200	4566200	180810000	68357000	5544700	639990	232460	624650	10541000	6693200	5	9	6	7	90	22	1	1	1	5
A6QPK0;A0A3Q1LYP2	A6QPK0;A0A3Q1LYP2	0	0	0	0	0	0	0	0	0	255160000	241550000	143470000	BovinesexedXsemen, BovinesexedYsemen	5	5	5	42.4	42.4	42.4	0	31.107	1319000000	41	263290000		-1;-1	0	0	0	41270	0	0	0	0	0	63249000	103500000	96497000	0	0	0	0	0	0	0	0	0	10
A0A3Q1M4K3;P63048;P62992;P0CG53;P0CH28;A0A3Q1MYD8;A0A3Q1LU30	A0A3Q1M4K3;P63048;P62992;P0CG53;P0CH28;A0A3Q1MYD8	0	0	0	0	14818000	14556000	7576000	17230000	0	21355000	20722000	20270000		5	5	5	63.6	63.6	63.6	0	76.137	427330000	52	106480000		-1;-1;-1;-1;-1;-1;-1	0	605770	310700	4932100	53282000	16113000	1009000	527070	495820	5022400	8359600	15825000	0	2	1	1	21	7	0	0	1	3
F1MZV1;A0A3S5ZPF0;A0A3Q1M0F0;P27595;A0A3Q1LZ02;E1BME6;F1N3X0;A0A3Q1LNM3;A0A3Q1ML59;E1BCS3;A0A3Q1LR63	F1MZV1;A0A3S5ZPF0;A0A3Q1M0F0	0	0	0	184110000	64766000	81408000	20867000	84604000	53479000	67998000	152780000	82467000		29	29	29	38.3	38.3	38.3	0	323.31	4252100000	235	87141000		-1;-1;-1;-1;-1;-1;-1;-1;-1;-1;-1	0	0	0	8275400	27595000	18141000	418200	442770	1017700	3370300	13701000	14180000	0	0	0	24	70	43	2	2	3	10
CON__P02533;CON__Q92764;E1BFG1;CON__A2AB72	CON__P02533	0	3516600	0	5333100	153330000	16145000	0	0	0	0	2117900	3010500	BovinesexedXsemen, BovinesexedYsemen	34	30	5	62.7	59.3	18.9	0	323.31	3062300000	114	86170000	+	-1;-1;-1;-1	166110	193410	110980	360770	80117000	4675500	0	5578.4	0	0	149520	390300	2	2	0	2	83	20	0	0	0	0
G8CY12	G8CY12	0	0	0	0	0	0	0	0	0	0	0	0	BovinesexedXsemen, BovinesexedYsemen	2	2	2	24.7	24.7	24.7	0	77.627	325080000	10	81269000		-1	0	0	0	10418000	17174000	16421000	366140	24326	0	5943600	18529000	12392000	0	0	0	1	2	1	0	0	0	2
CON__P13647	CON__P13647	12966000	15338000	11452000	20268000	99235000	34386000	30614000	11374000	0	0	5624000	12039000		43	34	3	58.6	50.5	7.1	0	323.31	2573500000	127	80009000	+	-1	296380	1085600	526960	1799900	61003000	10163000	1597500	94968	0	177200	609500	2654900	3	8	3	9	65	18	6	0	0	1
Q32LB5	Q32LB5	0	0	0	61958000	7668500	18857000	0	0	0	54591000	122520000	85073000	BovinesexedXsemen, BovinesexedYsemen	7	7	7	21.6	21.6	21.6	0	91.841	1051000000	36	79692000		-1	0	0	0	2879200	11560000	5427700	0	0	0	3389400	34749000	21686000	0	0	0	5	13	4	0	0	0	3
CON__P15636	CON__P15636	0	27010000	607010000	13014000	68734000	81094000	822850000	30664000	0	36314000	274440000	70275000		8	8	8	17.5	17.5	17.5	0	323.31	3663200000	695	69211000	+	-1	335100	1340700	17030000	641020	13523000	11256000	13403000	180950	1561200	475280	3595500	5869000	3	6	260	3	33	76	216	1	6	16
Q0VC36;A0A3Q1LR49	Q0VC36	0	0	0	0	44442000	250030	0	0	0	23850000	35122000	17060000	BovinesexedXsemen, BovinesexedYsemen	15	15	13	47.6	47.6	43.5	0	109.86	920390000	51	52259000		-1;-1	0	0	0	72302	41105000	74945	0	8356.2	0	2089800	4679800	4228700	0	0	0	0	31	0	0	0	0	5
G3X7C2;G5E5Y9	G3X7C2;G5E5Y9	0	0	0	0	0	0	0	0	0	0	0	0	BovinesexedXsemen, BovinesexedYsemen	1	1	1	2.1	2.1	2.1	0.0056022	6.5446	870110000	17	48339000		-1;-1	392560	530810	248720	1043200	38539000	6444900	278840	41504	0	0	0	820090	1	1	1	2	5	6	0	0	0	0
Q3T0E2;F1MFR5;A0A3Q1MAP4	Q3T0E2;F1MFR5;A0A3Q1MAP4	0	0	0	0	0	0	0	0	0	0	0	0	BovinesexedXsemen, BovinesexedYsemen	1	1	1	4	4	4	0.0077519	6.3321	546840000	12	45570000		-1;-1;-1	0	4171800	5836100	0	4965200	5543100	7473500	1757400	3761700	3503200	2935600	5622000	0	2	0	0	1	1	2	2	1	1
Q32L61	Q32L61	0	0	0	7650400	7176600	23151000	1948900	18894000	0	72938000	65489000	47896000		5	5	5	14.3	14.3	14.3	0	216.77	616670000	49	43286000		-1	0	0	0	1136500	5195700	5915100	37299	127950	0	9155000	8528800	13189000	0	0	0	3	7	7	0	0	0	7
Q3SZT9	Q3SZT9	0	0	0	0	0	0	0	0	0	0	0	0	BovinesexedXsemen, BovinesexedYsemen	3	3	3	40	40	40	0	26.998	297950000	24	42565000		-1	0	0	0	3994900	17294000	12773000	614410	494160	1184000	804640	1732600	3673300	0	0	0	3	8	4	1	0	1	2
P60712;A0A3Q1NKP5	P60712	0	0	0	14182000	92758000	3009500	0	18543000	0	36683000	24534000	20488000		17	17	1	59.2	59.2	4.5	0	268.21	1028500000	50	42228000		-1;-1	0	0	0	991030	28841000	185250	22007	80713	0	3344200	3711400	5052300	0	0	0	0	34	0	0	0	0	5
CON__P19013	CON__P19013	0	0	0	0	81843000	115120000	63612000	0	0	0	36195000	0		10	4	2	12.3	4.2	2.9	0	36.806	1203000000	23	38806000	+	-1	110670	60790	26368	197920	20724000	14952000	1155900	219190	0	243290	834100	281280	1	1	0	2	8	9	1	0	0	0
CON__P04259	CON__P04259	23178000	11298000	2100900	14402000	52246000	23035000	15591000	3112400	0	0	530580	1863100		38	20	2	55.5	34.2	4.4	0	323.31	1206800000	77	38465000	+	-1	1015400	730000	104670	709660	28638000	6125900	728480	27707	0	54540	49928	280660	4	4	1	5	41	17	2	0	0	1
O77780;G1K1H0	O77780;G1K1H0	0	0	0	71960000	45848000	32154000	0	0	0	151810000	352590000	98650000	BovinesexedXsemen, BovinesexedYsemen	7	7	7	17	17	17	0	172.77	1384600000	55	38217000		-1;-1	0	0	0	2492200	11170000	3268700	169410	105970	0	4238900	11118000	5653400	0	0	0	2	21	3	0	0	0	5
F1MPE5;A0A3Q1LV36	F1MPE5;A0A3Q1LV36	0	0	0	0	0	0	0	0	0	0	0	0	BovinesexedXsemen, BovinesexedYsemen	1	1	1	0.6	0.6	0.6	0	33.201	1870100000	32	34631000		-1;-1	0	0	0	8932800	12080000	8332300	1079500	1857000	2349700	0	0	0	0	0	0	10	7	6	1	3	5	0
P62157;A0A3Q1MR28;A0A452DIM7;A0A452DJ55;A0A3Q1M6C6;A0A3Q1LSI9;F1MLH6	P62157;A0A3Q1MR28;A0A452DIM7;A0A452DJ55;A0A3Q1M6C6;A0A3Q1LSI9;F1MLH6	0	0	0	0	0	54474000	0	0	0	0	52368000	16794000	BovinesexedXsemen, BovinesexedYsemen	5	5	5	32.2	32.2	32.2	0	320.26	315750000	14	33037000		-1;-1;-1;-1;-1;-1;-1	0	0	0	3598000	2215800	15824000	738790	179530	0	0	5398400	5082600	0	0	0	0	7	5	0	0	0	0
P58352;A2VDL2;A0A3Q1MA30;REV__Q1RML2	P58352;A2VDL2	0	0	0	62937000	9256600	19425000	1592400	2437100	0	0	20178000	15914000		7	7	7	13.8	13.8	13.8	0	104.44	397120000	34	31234000		-1;-1;-1;-1	0	0	0	4299700	12814000	7355100	102780	45380	0	0	2852900	3763700	0	0	0	5	10	7	0	0	0	0
A0A3Q1MGI1;F1MYA6	A0A3Q1MGI1;F1MYA6	0	0	0	0	0	0	0	0	0	0	0	0	BovinesexedXsemen, BovinesexedYsemen	6	6	6	41.3	41.3	41.3	0	120.18	178280000	15	30743000		-1;-1	0	0	0	4917400	17912000	7147200	0	56676	0	0	709690	0	0	0	0	1	11	3	0	0	0	0
E1BNS9;F1MK19	E1BNS9;F1MK19	0	0	0	51933000	15015000	15490000	608340	2358000	0	0	17642000	8779200		13	13	11	46.7	46.7	40.4	0	152.16	593190000	70	29736000		-1;-1	0	0	0	4908500	12780000	6385900	20805	27788	0	60890	2943900	2608200	0	0	0	13	22	13	0	0	0	1
G5E622	G5E622	0	0	0	39828000	4599700	10051000	2378600	7293000	0	48423000	107670000	51285000		13	13	4	19.6	19.6	7.8	0	323.31	991970000	82	28033000		-1	0	0	0	2404400	2701400	2216400	51423	56615	0	2415000	9708000	8479800	0	0	0	8	11	7	0	0	0	6
CON__P08779;CON__Q9Z2K1;CON__Q3ZAW8	CON__P08779	2187200	0	0	0	27343000	2428700	1551200	0	0	0	0	0		33	20	15	61.9	45.5	39.5	0	323.31	1117200000	74	26863000	+	-1;-1;-1	134230	114930	17967	95676	24959000	1449000	68926	6455.1	0	0	16826	0	2	1	0	1	64	6	0	0	0	0
F1MN30;Q2YDG7;A0A3Q1MHA2	F1MN30;Q2YDG7;A0A3Q1MHA2	0	0	0	52908000	14640000	17862000	0	17189000	0	0	10354000	4028400		5	5	5	28.9	28.9	28.9	0	37.692	308580000	35	26699000		-1;-1;-1	0	0	0	4956700	10609000	8455100	324790	179720	0	0	1279200	894220	0	0	0	9	12	7	1	0	1	0
A0A3Q1MFP8;F6RGR9;A6QPW2	A0A3Q1MFP8;F6RGR9;A6QPW2	0	0	0	8803900	6090600	13280000	7201200	13498000	0	22817000	26579000	27152000		6	6	6	23.7	23.7	23.7	0	57.235	310490000	30	24955000		-1;-1;-1	0	0	0	870410	6043600	5387700	287840	126920	0	1906300	3198600	7133600	0	0	0	1	4	5	0	0	0	4
A0A3Q1LJB2;Q17QL7;CON__P35900	A0A3Q1LJB2;Q17QL7	0	0	0	0	0	0	0	0	0	25926000	18264000	14078000	BovinesexedXsemen, BovinesexedYsemen	11	2	1	16.6	4.6	3	0	12.604	648160000	7	23148000		-1;-1;-1	0	0	0	755470	14395000	5417900	0	0	0	491650	628060	1460300	0	0	0	1	2	1	0	0	0	2
A0JNP2;A0A452DJD0	A0JNP2;A0A452DJD0	0	0	0	0	0	0	0	0	0	0	0	0	BovinesexedXsemen, BovinesexedYsemen	2	2	2	21.6	21.6	21.6	0	11.721	85316000	10	21329000		-1;-1	0	0	0	0	0	0	0	0	0	6341200	7868100	7119800	0	0	0	0	0	0	0	0	0	4
E1B9P4	E1B9P4	0	0	0	0	0	0	0	0	0	17042000	94831000	14117000	BovinesexedXsemen, BovinesexedYsemen	10	10	10	49.3	49.3	49.3	0	216.65	370430000	40	20442000		-1	0	0	0	0	39332	0	0	0	0	1533800	12784000	6124500	0	0	0	0	1	0	0	0	0	6
P62894;CON__P62894	P62894;CON__P62894	0	0	0	0	0	0	0	0	0	0	0	0	BovinesexedXsemen, BovinesexedYsemen	1	1	1	13.3	13.3	13.3	0	7.1652	119100000	12	19849000	+	-1;-1	0	0	0	2186000	5062800	4947900	475090	167180	0	1523200	2195100	3292100	0	0	0	1	2	3	0	0	0	2
P79105;A0A452DJ46	P79105;A0A452DJ46	0	0	0	0	0	0	0	0	0	0	0	0	BovinesexedXsemen, BovinesexedYsemen	2	2	2	19.6	19.6	19.6	0	11.917	114510000	11	19086000		-1;-1	0	0	0	41941	0	0	0	0	0	3511500	9907500	5624800	0	0	0	0	0	0	0	0	0	2
P13696;A0A3Q1LX99	P13696;A0A3Q1LX99	0	0	0	4222200	5969600	8239200	0	0	0	21828000	24834000	20017000	BovinesexedXsemen, BovinesexedYsemen	7	7	7	44.4	44.4	44.4	0	51.602	242970000	20	18690000		-1;-1	0	0	0	646590	4119500	2236200	0	42439	0	1477200	3884000	6284100	0	0	0	0	4	2	0	0	0	3
A0A3Q1M4H6	A0A3Q1M4H6	0	0	0	0	0	0	0	0	0	0	0	0	BovinesexedXsemen, BovinesexedYsemen	1	1	1	16.4	16.4	16.4	0	10.147	74375000	7	18594000		-1	0	0	0	3741600	3499100	6022500	0	0	0	1131300	1346700	2852700	0	0	0	1	2	1	0	0	0	1
F6R6R6	F6R6R6	0	0	0	0	0	0	0	0	0	0	0	0	BovinesexedXsemen, BovinesexedYsemen	1	1	1	4.5	4.5	4.5	0.0078534	6.3621	219850000	5	18321000		-1	0	0	0	0	18321000	0	0	0	0	0	0	0	0	0	0	0	5	0	0	0	0	0
P00570;A0A3Q1N2Q9	P00570;A0A3Q1N2Q9	0	0	0	30946000	4091900	7623200	4454100	6936500	0	0	7046800	8344800		7	7	7	39.7	39.7	39.7	0	64.884	213280000	33	17847000		-1;-1	0	0	0	1575300	6276300	3747400	194250	59769	0	136630	2115000	3741900	0	0	0	3	10	6	0	0	0	1
P54281;F1MXP7;F1N4Y8;A0A3Q1MDI0;F1N4Y9;A0A3Q1MHH7;F1MY38;A0A3Q1LUP2;G3N2C3;A0A3Q1LSD6;A0A3Q1LZW2;E1B9L7	P54281;F1MXP7	0	0	0	0	0	0	0	0	0	54505000	100580000	34668000	BovinesexedXsemen, BovinesexedYsemen	18	18	18	21.3	21.3	21.3	0	323.31	817900000	86	17458000		-1;-1;-1;-1;-1;-1;-1;-1;-1;-1;-1;-1	0	0	0	0	0	0	0	0	0	2877000	8574900	6006000	0	0	0	0	0	0	0	0	0	20
CON__Q04695	CON__Q04695	0	0	0	0	16317000	1176700	0	0	0	0	0	0	BovinesexedXsemen, BovinesexedYsemen	25	10	3	57.4	31	10	0	238.44	604860000	32	17057000	+	-1	0	0	0	192110	16711000	148760	0	5472.5	0	0	0	0	0	0	0	1	31	0	0	0	0	0
P55206;A0A452DJ99	P55206;A0A452DJ99	0	0	0	0	0	0	0	0	0	20284000	17811000	8026600	BovinesexedXsemen, BovinesexedYsemen	2	2	2	22.2	22.2	22.2	0	184.2	89460000	12	16104000		-1;-1	0	0	0	0	0	0	0	0	0	5284100	5566200	5253500	0	0	0	0	0	0	0	0	0	4
A0A3Q1MJQ1;P62803;A0A3Q1LM20;A0A3Q1M1Z1;A0A3Q1MDT7;A0A3Q1MH02;E1BBP7;A0A3Q1MEZ8;G3N081;G3X807;A0A452DJ35;A0A3Q1MFY5;A0A3Q1M8Q4;E1BLC2;A0A3Q1N666;A0A452DJ40;A0A452DJJ1;A0A452DJB2;A0A3Q1MEY7;A0A3Q1LMV7;G3N2B8;A0A3Q1NHG3;E1B9M9;E1B7N2;G3MYX0	A0A3Q1MJQ1;P62803;A0A3Q1LM20;A0A3Q1M1Z1;A0A3Q1MDT7;A0A3Q1MH02;E1BBP7;A0A3Q1MEZ8;G3N081;G3X807;A0A452DJ35;A0A3Q1MFY5;A0A3Q1M8Q4;E1BLC2;A0A3Q1N666;A0A452DJ40;A0A452DJJ1;A0A452DJB2;A0A3Q1MEY7;A0A3Q1LMV7;G3N2B8;A0A3Q1NHG3;E1B9M9;E1B7N2;G3MYX0	0	0	0	0	6103000	1458300	3512000	0	0	0	0	0		6	6	6	32.2	32.2	32.2	0	35.566	127280000	10	15704000		-1;-1;-1;-1;-1;-1;-1;-1;-1;-1;-1;-1;-1;-1;-1;-1;-1;-1;-1;-1;-1;-1;-1;-1;-1	0	0	0	0	15070000	159910	131110	69291	0	230040	42823	0	0	0	0	0	9	0	0	0	0	1
F1N465	F1N465	0	0	0	0	0	0	0	0	0	0	0	0	BovinesexedXsemen, BovinesexedYsemen	1	1	1	2.2	2.2	2.2	0.0028409	6.582	595390000	8	15668000		-1	0	626450	566070	0	1640000	3342300	1169900	166060	1043900	1610700	2653700	2849100	0	1	0	0	1	1	0	0	1	1
E1B8N5;F1N1K4;A0A3Q1M1C8	E1B8N5	0	0	0	24154000	7668200	14551000	1747600	8464100	0	8697000	21854000	15606000		21	21	14	26.6	26.6	18.1	0	316.27	761290000	107	15478000		-1;-1;-1	0	0	0	1550100	4712700	3643300	46349	51903	0	448300	2269900	2755500	0	0	0	9	29	28	0	0	0	5
A0A3Q1LMW6;F1MMS7;G3X8C3;A0A3Q1LKA9;A0A3Q1ML33;E1B8B5;A0A3Q1LY36	A0A3Q1LMW6;F1MMS7;G3X8C3;A0A3Q1LKA9;A0A3Q1ML33	0	0	0	0	0	0	0	0	0	27389000	67446000	42712000	BovinesexedXsemen, BovinesexedYsemen	8	8	8	23	23	23	0	151.48	353600000	25	15374000		-1;-1;-1;-1;-1;-1;-1	0	0	0	0	0	0	0	0	0	917090	7126100	7330600	0	0	0	0	0	0	0	0	0	3
Q5E9F7;Q148F1	Q5E9F7	0	0	0	3351500	9762100	0	0	0	0	0	0	6011900	BovinesexedXsemen, BovinesexedYsemen	5	5	5	40.4	40.4	40.4	0	43.092	148220000	19	14822000		-1;-1	0	0	0	259960	10547000	152270	0	39691	0	1066900	1242400	1514200	0	0	0	2	9	1	0	0	0	2
O97680	O97680	0	0	0	0	0	0	0	0	0	0	0	0	BovinesexedXsemen, BovinesexedYsemen	1	1	1	8.6	8.6	8.6	0.0078947	6.3707	101370000	3	14482000		-1	0	593300	344260	0	7406800	3965900	314070	97709	0	0	0	1759600	0	1	0	0	0	1	0	0	0	0
A0A3Q1LUH6;G3X8E3;F1MDF2	A0A3Q1LUH6;G3X8E3;F1MDF2	0	0	0	0	0	0	0	0	0	0	21666000	13617000	BovinesexedXsemen, BovinesexedYsemen	3	3	3	17.3	17.3	17.3	0	17.904	85928000	6	14321000		-1;-1;-1	0	0	0	0	0	0	0	0	0	5601100	4223900	4496200	0	0	0	0	0	0	0	0	0	2
P63103;E1BDS9;P68509;P68252;A7Z057;A0A3Q1M2Q2	P63103;E1BDS9	0	0	0	4189500	10534000	2581900	0	4882500	0	10122000	14608000	10661000		11	9	9	44.5	37.6	37.6	0	65.291	219220000	26	13989000		-1;-1;-1;-1;-1;-1	0	0	0	254340	7649600	713600	27189	51252	0	781900	2018100	2493100	0	0	0	1	11	1	0	0	0	3
Q3ZCL0	Q3ZCL0	0	0	0	0	0	0	0	0	0	25491000	28367000	15651000	BovinesexedXsemen, BovinesexedYsemen	2	2	2	7.4	7.4	7.4	0	12.34	117010000	7	11701000		-1	0	0	0	0	0	0	0	0	0	2751500	4446200	4503000	0	0	0	0	0	0	0	0	0	2
A0A3Q1MBM7;F1MVP6;G3MX69;A0A3Q1M1V4	A0A3Q1MBM7;F1MVP6;G3MX69;A0A3Q1M1V4	0	0	0	0	18593000	29098000	9866100	30069000	0	0	8841000	0		5	5	5	8	8	8	0	119.21	395430000	16	11630000		-1;-1;-1;-1	0	0	0	1536500	5706400	3275200	155150	130800	198950	60914	350580	215720	0	0	0	2	5	5	1	0	1	1
CON__P02538;CON__Q8VED5;P04260;F1N362;P04263	CON__P02538	0	0	0	0	18755000	5529600	0	0	0	0	0	0	BovinesexedXsemen, BovinesexedYsemen	37	3	2	55	6.6	3.5	0	20.683	308980000	13	10299000	+	-1;-1;-1;-1;-1	155010	0	0	0	9498800	594970	42088	3544.2	0	0	4800.5	0	1	0	0	0	9	3	0	0	0	0
P41976;E1BHL1	P41976;E1BHL1	0	0	0	0	0	0	0	0	0	0	0	0	BovinesexedXsemen, BovinesexedYsemen	1	1	1	6.3	6.3	6.3	0	19.99	82380000	10	10298000		-1;-1	0	0	0	232000	2930500	2771300	0	0	0	763990	983390	2616400	0	0	0	0	2	4	0	0	0	1
A0A3Q1MFF0;F1N369	A0A3Q1MFF0;F1N369	0	0	0	0	2492600	5469900	3538200	5933600	0	0	13081000	45154000		4	4	4	14	14	14	0	25.598	205730000	8	10287000		-1;-1	0	0	0	0	1040900	1856400	94169	54170	0	737210	1811300	4692500	0	0	0	0	2	1	0	0	0	1
P05786;F1MU12	P05786;F1MU12	0	0	0	0	21878000	28920000	0	0	0	0	0	0	BovinesexedXsemen, BovinesexedYsemen	9	4	3	13.6	5.9	4.2	0	23.641	317990000	16	10258000		-1;-1	336200	603730	111180	818590	3437400	3284200	209670	51658	0	372940	146580	885530	1	2	0	1	4	3	1	0	0	1
A0A3Q1M7X0;F1ML28;A0A3Q1MND8	A0A3Q1M7X0;F1ML28;A0A3Q1MND8	0	0	0	7427800	2679200	5556300	0	0	0	0	44259000	19529000	BovinesexedXsemen, BovinesexedYsemen	5	5	5	13.9	13.9	13.9	0	31.567	165450000	15	10227000		-1;-1;-1	0	0	0	327420	1412300	1079400	0	0	0	182030	4219900	3006000	0	0	0	2	3	1	0	0	0	1
F1MI43	F1MI43	0	0	0	0	3215600	10181000	0	5733900	0	0	0	0		4	4	4	25.9	25.9	25.9	0	24.84	100430000	14	10043000		-1	0	0	0	893100	2666700	4192600	47426	73964	0	388950	616720	1164000	0	0	0	1	4	5	0	0	0	1
Q3T067;F1MX05	Q3T067;F1MX05	0	0	0	23815000	0	0	0	0	0	0	47701000	54200000	BovinesexedXsemen, BovinesexedYsemen	5	5	5	17.9	17.9	17.9	0	29.552	200790000	8	9912200		-1;-1	0	0	0	595600	394110	53912	0	0	0	1314000	2896000	4658500	0	0	0	1	2	0	0	0	0	1
F1N3R5	F1N3R5	0	0	0	0	0	0	0	0	0	0	0	0	BovinesexedXsemen, BovinesexedYsemen	1	1	1	2.8	2.8	2.8	0.0074627	6.2527	88734000	9	9859400		-1	0	0	0	453990	1016800	1105900	94546	41343	0	1086600	2357700	3702500	0	0	0	1	1	2	0	0	0	1
A0A3Q1LJ59;F1MHK9;A0A3Q1M0J9;A0A3Q1M450;G3MXV4;A0A3Q1MRB6	A0A3Q1LJ59;F1MHK9;A0A3Q1M0J9;A0A3Q1M450;G3MXV4	0	0	0	4293000	6597900	8043800	0	1898900	0	35005000	52735000	36417000		19	19	4	14.9	14.9	3.7	0	147.2	709820000	84	9723500		-1;-1;-1;-1;-1;-1	0	0	0	118980	1833300	705210	0	5520.8	0	881260	2817600	3361600	0	0	0	2	15	10	0	0	0	13
Q9XSJ4;F1MB08;A0A3Q1MXQ0;A0A3Q1LGA6;A0A3Q1LMT0;Q3ZC09;A0A452DI31;A0A3Q1M0V5;A0A3Q1MIY8;A6QR19	Q9XSJ4;F1MB08;A0A3Q1MXQ0;A0A3Q1LGA6	0	0	0	2038600	5840900	2459300	0	0	0	5005100	7632700	8762900	BovinesexedXsemen, BovinesexedYsemen	11	11	11	34.1	34.1	34.1	0	73.217	254180000	42	9576000		-1;-1;-1;-1;-1;-1;-1;-1;-1;-1	0	0	0	204870	3926700	883480	12147	8765.1	0	249120	1563700	2727200	0	0	0	1	16	4	0	0	0	2
Q04467	Q04467	0	0	0	10587000	3625600	4537900	0	0	0	8034600	17015000	9755800	BovinesexedXsemen, BovinesexedYsemen	6	6	6	15.7	15.7	15.7	0	62.832	215290000	29	9043400		-1	0	0	0	535850	3237900	1111200	0	4242.8	0	463170	1919900	1771100	0	0	0	4	5	3	0	0	0	3
P61603;A0A3Q1N8Q5	P61603;A0A3Q1N8Q5	0	0	0	3751000	0	2577900	0	0	0	11692000	10346000	6812800	BovinesexedXsemen, BovinesexedYsemen	2	2	2	23.5	23.5	23.5	0	12.908	69946000	13	8743300		-1;-1	0	0	0	503580	465370	1360600	0	61422	0	1630900	2281000	2440400	0	0	0	1	1	2	0	0	0	2
P04272	P04272	0	0	0	0	6927900	2562700	0	5008600	0	4272500	11650000	4372900		13	13	13	41.9	41.9	41.9	0	169.67	212440000	33	8715700		-1	0	0	0	76403	5201200	505260	42184	28656	0	379910	1559500	922630	0	0	0	1	16	2	0	0	0	2
A0A3Q1LP28;F1MWY9;Q3ZC57	A0A3Q1LP28;F1MWY9;Q3ZC57	0	0	0	30139000	4713000	14496000	0	6882900	0	0	16376000	12607000		5	5	5	17.4	17.4	17.4	0	35.006	194580000	20	8650500		-1;-1;-1	0	0	0	1307500	2254700	2250900	34799	32864	0	51060	1102100	1616700	0	0	0	3	6	3	0	0	0	1
P02769;CON__P02769;A0A140T897;A0A3Q1LNN7	P02769;CON__P02769;A0A140T897;A0A3Q1LNN7	0	0	0	4270200	5605000	6648900	8831800	9418200	0	16928000	35923000	17373000		15	15	13	28.3	28.3	24.9	0	133.44	351520000	56	8611000	+	-1;-1;-1;-1	0	29465	19580	140950	2220800	1090500	169680	42062	0	692690	2141800	2063400	0	1	0	1	11	11	2	0	0	3
Q3MHM5;Q3ZBU7;E1BJK2;A0A3Q1M442;CON__ENSEMBL:ENSBTAP00000025008;A0A3Q1LNI7	Q3MHM5;Q3ZBU7	0	0	0	0	6257100	1255200	0	0	0	5394200	0	6602600	BovinesexedXsemen, BovinesexedYsemen	8	8	2	23.1	23.1	6.1	0	71.905	165910000	20	8295500		-1;-1;-1;-1;-1;-1	0	0	0	109930	5919800	383600	0	12560	0	314780	482730	1072100	0	0	0	0	12	1	0	0	0	2
A0A3Q1M1M7;Q8SPJ1	A0A3Q1M1M7;Q8SPJ1	0	0	0	0	24287000	3780200	870640	2112100	0	0	0	0		16	16	13	28.1	28.1	22.7	0	149.97	405650000	25	8169900		-1;-1	0	0	0	47882	6895000	975150	13232	10818	0	0	45594	182220	0	1	0	0	21	2	0	0	0	0
E1B7S8	E1B7S8	0	0	0	0	13285000	22251000	0	0	0	0	38215000	15958000	BovinesexedXsemen, BovinesexedYsemen	3	3	3	6.1	6.1	6.1	0	23.995	232410000	12	8088400		-1	0	0	0	527330	1490800	1971900	0	0	0	985480	1049000	2063900	0	0	0	2	2	2	0	0	0	2
P17697;CON__P17697	P17697;CON__P17697	0	0	0	0	0	0	0	0	0	48778000	53184000	24408000	BovinesexedXsemen, BovinesexedYsemen	4	4	4	11.4	11.4	11.4	0	29.23	159810000	16	8082400	+	-1;-1	0	0	0	4471.7	0	0	0	0	0	1680500	3657600	2739800	0	0	0	0	0	0	0	0	0	3
A0A3Q1MDK7;F2Z4G5;A0A096LNF2;A0A3Q1MF62;A0A3Q1N7K2;F1MRN2;P0C0S9;F2Z4J1;F1MLQ1;E1BH22;A4IFU5;A0A0A0MP93;A0A0A0MP90;A1A4R1;Q3ZBX9;Q32LA7;F2Z4I6;P0C0S4;A0A3Q1N0B0	A0A3Q1MDK7;F2Z4G5;A0A096LNF2;A0A3Q1MF62;A0A3Q1N7K2;F1MRN2;P0C0S9;F2Z4J1;F1MLQ1;E1BH22;A4IFU5;A0A0A0MP93;A0A0A0MP90;A1A4R1;Q3ZBX9;Q32LA7;F2Z4I6;P0C0S4;A0A3Q1N0B0	0	0	0	0	0	0	0	0	0	0	0	0	BovinesexedXsemen, BovinesexedYsemen	2	2	2	19.3	19.3	19.3	0	12.079	54701000	3	7814400		-1;-1;-1;-1;-1;-1;-1;-1;-1;-1;-1;-1;-1;-1;-1;-1;-1;-1;-1	0	0	0	0	7814400	0	0	0	0	0	0	0	0	0	0	0	3	0	0	0	0	0
Q27975;Q27965	Q27975;Q27965	0	0	0	0	8354500	3425300	0	0	0	12459000	15668000	11266000	BovinesexedXsemen, BovinesexedYsemen	11	11	4	21.8	21.8	8	0	120.38	255520000	38	7515400		-1;-1	0	0	0	40986	3709300	246380	0	0	0	714830	1231200	1572800	0	0	0	0	17	2	0	0	0	5
E1BPY2	E1BPY2	0	0	0	0	0	0	0	0	0	0	0	0	BovinesexedXsemen, BovinesexedYsemen	1	1	1	7.5	7.5	7.5	0	35.773	28347000	1	7086900		-1	0	0	0	0	7086900	0	0	0	0	0	0	0	0	0	0	0	1	0	0	0	0	0
A0A3Q1M4L6;Q32S29;A0A452DJK3;A0A3Q1MBN5;A0A3Q1MEU7;F2Z4E8;F2Z4F9;G8JL06;Q2KII5;P62808;Q2M2T1;E1B8G9;G3MWH4;G3N080;Q32L48;G5E6I9;G3MZR4;G3N1R5;G3N3L9;G3N0L9;F1MUU9;A0A3Q1MQN3;G3N0F3;G3N0M9;G3MXG1;E1BM22;G3MXG7;A0A3Q1M071;E1B7N8;G3N011;E1BDE9;A6QQ28	A0A3Q1M4L6;Q32S29;A0A452DJK3;A0A3Q1MBN5;A0A3Q1MEU7;F2Z4E8;F2Z4F9;G8JL06;Q2KII5;P62808;Q2M2T1;E1B8G9;G3MWH4;G3N080;Q32L48;G5E6I9;G3MZR4;G3N1R5	0	0	0	0	0	0	0	0	0	0	0	0	BovinesexedXsemen, BovinesexedYsemen	3	3	2	21.4	21.4	14.3	0	36.725	70860000	4	7040400		-1;-1;-1;-1;-1;-1;-1;-1;-1;-1;-1;-1;-1;-1;-1;-1;-1;-1;-1;-1;-1;-1;-1;-1;-1;-1;-1;-1;-1;-1;-1;-1	0	0	0	0	6800400	112830	69069	58071	0	0	0	0	0	0	0	0	4	0	0	0	0	0
Q3MHW6	Q3MHW6	0	0	0	16935000	2983700	2831100	0	0	0	0	11604000	9659100	BovinesexedXsemen, BovinesexedYsemen	4	4	4	8	8	8	0	34.877	105660000	20	6957800		-1	0	0	0	1114600	349100	738260	0	21418	0	422960	1811700	2499700	0	0	0	5	2	3	0	0	0	1
E1BG77;A0A3Q1LZ36	E1BG77;A0A3Q1LZ36	0	0	0	0	3049200	4647000	0	0	0	18656000	48413000	18616000	BovinesexedXsemen, BovinesexedYsemen	5	5	5	8	8	8	0	184.49	303190000	43	6920500		-1;-1	0	0	0	62193	751970	465110	0	0	0	639590	3074600	1927100	0	0	0	0	6	7	0	0	0	5
F1N206	F1N206	0	0	0	0	5252000	15290000	0	0	0	0	0	6935700	BovinesexedXsemen, BovinesexedYsemen	5	5	5	10.8	10.8	10.8	0	31.521	150570000	13	6844100		-1	0	0	0	1122900	1681400	2898200	0	37495	0	248880	252110	603050	0	0	0	1	4	5	0	0	0	1
F1N1Z8	F1N1Z8	0	0	0	0	0	0	0	0	0	20012000	12382000	11703000	BovinesexedXsemen, BovinesexedYsemen	2	2	2	13.5	13.5	13.5	0	14.139	75117000	10	6828800		-1	0	0	0	0	0	0	0	0	0	1989600	1890600	2948700	0	0	0	0	0	0	0	0	0	3
Q3T0Z0;F6R695;G3MX65;A0A3Q1LQ34	Q3T0Z0;F6R695;G3MX65;A0A3Q1LQ34	0	0	0	0	0	0	0	0	0	0	0	0	BovinesexedXsemen, BovinesexedYsemen	2	2	2	22	22	22	0	14.823	53409000	8	6676100		-1;-1;-1;-1	0	0	0	21275	0	0	0	0	0	1868800	4067000	719080	0	0	0	0	0	0	0	0	0	3
G3X800	G3X800	0	0	0	0	0	0	0	0	0	0	0	0	BovinesexedXsemen, BovinesexedYsemen	7	2	2	9.7	3	3	0	12.588	213490000	9	6671500		-1	0	0	0	0	955120	349470	13603	15820	0	989350	2571900	1776200	0	0	0	0	2	1	0	0	0	1
A0A3Q1M1Z2;A0A452DIH7;P81948;G5E6J5	A0A3Q1M1Z2;A0A452DIH7;P81948	0	0	0	0	0	0	0	0	0	0	0	0	BovinesexedXsemen, BovinesexedYsemen	9	9	4	27	27	12.9	0	63.203	126620000	13	6664200		-1;-1;-1;-1	0	0	0	20470	6427200	62810	0	4901.9	0	0	41963	106950	0	0	0	0	11	0	0	0	0	0
A0A3Q1MHX8;A0A3Q1MJU0	A0A3Q1MHX8;A0A3Q1MJU0	0	0	0	0	7033600	4230400	0	0	0	0	0	0	BovinesexedXsemen, BovinesexedYsemen	5	5	2	32.5	32.5	14.8	0	110.09	84292000	16	6484000		-1;-1	0	0	0	171550	4354400	1176500	0	0	0	0	373610	407980	0	0	0	1	6	5	0	0	0	0
P22226	P22226	0	0	0	0	0	0	0	0	0	9554400	14848000	5040900	BovinesexedXsemen, BovinesexedYsemen	3	3	3	29.7	29.7	29.7	0	181.8	67026000	13	6476800		-1	0	0	0	0	0	0	0	0	0	1111300	3279200	2086300	0	0	0	0	0	0	0	0	0	2
A0A3Q1M7W7;G5E5I6;A0A3Q1MWK3	A0A3Q1M7W7;G5E5I6;A0A3Q1MWK3	0	0	0	0	0	0	0	0	0	0	13157000	5746300	BovinesexedXsemen, BovinesexedYsemen	2	2	2	25.8	25.8	25.8	0	12.843	38142000	8	6357000		-1;-1;-1	0	0	0	0	0	0	0	0	0	766860	3257800	2332300	0	0	0	0	0	0	0	0	0	2
Q5E947;A0A3Q1MIR5;A0A3Q1MAI4;A0A3Q1LW10;Q9BGI2;A0A452DI43	Q5E947	0	0	0	0	3176200	811200	0	0	0	0	0	0	BovinesexedXsemen, BovinesexedYsemen	5	5	5	23.1	23.1	23.1	0	28.993	83402000	6	5957300		-1;-1;-1;-1;-1;-1	0	0	0	0	5598600	358680	0	0	0	0	0	0	0	0	0	0	6	0	0	0	0	0
P55052	P55052	0	0	0	0	2645100	372550	0	0	0	0	0	0	BovinesexedXsemen, BovinesexedYsemen	3	3	3	23	23	23	0	55.173	88751000	15	5942000		-1	0	0	0	0	5660700	216150	18548	10725	0	0	35902	0	0	0	0	0	15	0	0	0	0	0
F1MX83;A0A3Q1MFC3	F1MX83;A0A3Q1MFC3	0	0	0	0	0	0	0	0	0	0	2470400	1218500	BovinesexedXsemen, BovinesexedYsemen	2	2	2	12.7	12.7	12.7	0	11.553	34822000	5	5803600		-1;-1	0	0	0	0	4300500	130900	0	0	0	157620	658060	556510	0	0	0	0	2	0	0	0	0	1
A0A3Q1M3K6	A0A3Q1M3K6	0	0	0	0	1191700	4329900	5079500	3011700	15868000	0	3284800	0		2	2	2	4.3	4.3	4.3	0	18.099	70212000	17	5702200		-1	0	0	0	271020	1565200	1721200	280750	40663	727420	173840	646690	275480	0	0	0	1	3	6	0	0	2	1
P24627;CON__Q29443;Q29443;G3X6N3;CON__Q0IIK2	P24627	0	0	0	0	0	0	0	0	0	15086000	41523000	7717900	BovinesexedXsemen, BovinesexedYsemen	11	11	11	19.4	19.4	19.4	0	141.14	255440000	39	5611600		-1;-1;-1;-1;-1	0	0	0	0	0	0	0	0	0	718540	3783500	1109600	0	0	0	0	0	0	0	0	0	8
A0A3Q1M6K6;P20004	A0A3Q1M6K6;P20004	0	0	0	18762000	5482100	6933900	0	3406400	0	0	18490000	12749000		15	15	15	30.8	30.8	30.8	0	266.54	238700000	44	5533500		-1;-1	0	0	0	548660	1462700	1154600	8204.7	10754	0	153970	884390	1310200	0	0	0	3	15	6	0	0	0	1
E1BKT9;A0A3Q1MR22	E1BKT9;A0A3Q1MR22	0	0	0	0	36045000	5771200	2018300	1988800	0	10099000	4001500	2452300		43	43	43	17.9	17.9	17.9	0	323.31	954970000	82	5469700		-1;-1	0	53883	32003	41170	4604500	395940	11467	6000.2	0	63904	113440	147360	0	1	0	1	65	5	0	0	0	2
A0A3Q1LK79;F1MY02;A0A3Q1ND36;A0A3Q1MKZ0	A0A3Q1LK79;F1MY02;A0A3Q1ND36;A0A3Q1MKZ0	0	0	0	603500	0	488170	0	0	0	19098000	31318000	18969000	BovinesexedXsemen, BovinesexedYsemen	5	5	5	8.8	8.8	8.8	0	310.79	224070000	35	5458100		-1;-1;-1;-1	0	0	0	59596	41741	51860	0	0	0	830990	2218300	2255600	0	0	0	1	1	1	0	0	0	6
F1MUZ9;P31081	F1MUZ9;P31081	0	0	0	4584400	1533700	2342600	0	0	0	0	34050000	20635000	BovinesexedXsemen, BovinesexedYsemen	7	7	7	15.2	15.2	15.2	0	129.59	183870000	20	5277900		-1;-1	0	0	0	224260	148620	115790	4979.1	6669.6	0	62236	2293800	2483700	0	0	0	1	1	1	0	0	0	1
Q8MJN0	Q8MJN0	0	0	0	13783000	1411900	4072600	0	0	0	0	0	0	BovinesexedXsemen, BovinesexedYsemen	2	2	2	11.6	11.6	11.6	0	13.583	52553000	8	5255300		-1	0	0	0	1491900	1635100	1858600	41431	0	0	0	0	228280	0	0	0	3	2	2	0	0	0	0
P46193;F1N650	P46193;F1N650	0	0	0	0	0	0	0	0	0	18203000	21244000	12274000	BovinesexedXsemen, BovinesexedYsemen	8	8	8	28.3	28.3	28.3	0	115.22	127110000	23	5201200		-1;-1	0	0	0	0	0	0	0	0	0	1006500	2089300	2105300	0	0	0	0	1	0	0	0	0	6
CON__P02768-1	CON__P02768-1	0	0	0	0	9418000	4291500	2774900	3224500	0	0	2926100	0		13	11	11	21	17.6	17.6	0	69.105	180670000	19	5018500	+	-1	0	0	0	0	4195400	486590	50525	11631	0	0	274290	0	0	0	0	0	13	4	0	0	0	0
E1BLK7;G5E5K9;A0A3Q1MA49	E1BLK7;G5E5K9;A0A3Q1MA49	0	0	0	6979100	2019800	6266500	0	2215100	0	6633900	4988000	4057300		6	6	6	12.1	12.1	12.1	0	38.684	100790000	23	4799400		-1;-1;-1	0	0	0	295540	1690500	1203300	0	17948	0	326930	528760	736340	0	0	0	2	6	6	0	0	0	2
F1MWJ0	F1MWJ0	0	0	0	0	3030300	2112100	2197400	0	0	0	0	0		3	3	3	6.4	6.4	6.4	0	20.869	57082000	11	4756800		-1	0	100060	0	0	3608000	750910	112280	0	0	0	0	185620	0	1	0	0	6	3	0	0	0	0
CON__Q8N1N4-2;CON__Q7RTT2	CON__Q8N1N4-2;CON__Q7RTT2	0	0	0	0	5626200	3762700	0	0	0	0	0	0	BovinesexedXsemen, BovinesexedYsemen	14	11	9	27.4	22.6	18.4	0	96.644	143880000	13	4679900	+	-1;-1	0	0	0	0	3775100	875190	11992	3997.3	0	0	13551	0	0	1	0	0	10	2	0	0	0	0
Q32LG3;A0A3Q1LTB0	Q32LG3;A0A3Q1LTB0	0	0	0	7082300	4760500	6196000	0	0	0	0	9859900	7175000	BovinesexedXsemen, BovinesexedYsemen	7	7	7	26	26	26	0	43.517	98213000	19	4676800		-1;-1	0	0	0	520670	1926300	989070	13805	9588.1	0	69197	492650	655520	0	0	0	1	7	3	0	0	0	1
A0A452DJ66;F2Z4C1;Q2HJ86;Q3ZCJ7;F1MNF8;A0A3Q1LQR2;Q2HJB8	A0A452DJ66;F2Z4C1;Q2HJ86;Q3ZCJ7;F1MNF8;A0A3Q1LQR2	0	0	0	0	6828300	0	0	0	0	0	0	7194400	BovinesexedXsemen, BovinesexedYsemen	8	4	0	23.2	12.9	0	0	92.504	101050000	14	4559500		-1;-1;-1;-1;-1;-1;-1	0	0	0	74338	2968900	0	0	0	0	213130	422470	880660	0	0	0	0	10	0	0	0	0	1
F1MTV1;F1MZM9	F1MTV1	0	0	0	0	1858000	2655200	0	0	0	0	0	0	BovinesexedXsemen, BovinesexedYsemen	4	4	4	8.1	8.1	8.1	0	31.645	103870000	9	4516000		-1;-1	0	0	0	0	635200	417440	27050	14662	0	721660	1180000	1520000	0	0	0	0	1	2	0	0	0	1
P60661;A0A452DID9;A0A3Q1MDB1	P60661;A0A452DID9;A0A3Q1MDB1	0	0	0	0	3061600	0	0	0	0	0	0	5146100	BovinesexedXsemen, BovinesexedYsemen	4	4	4	31.1	31.1	31.1	0	26.767	45112000	8	4511200		-1;-1;-1	0	0	0	26967	2782900	0	0	0	0	770030	0	931340	0	0	0	0	5	0	0	0	0	1
A0A3Q1N5Z4	A0A3Q1N5Z4	0	0	0	0	0	0	0	0	0	0	0	0	BovinesexedXsemen, BovinesexedYsemen	2	2	2	8.9	8.9	8.9	0	17.046	65358000	10	4357200		-1	0	0	0	532730	388570	449910	0	0	0	1011100	29515	1945400	0	0	0	1	1	1	0	0	0	2
F1MYH5;A0A3Q1MPR0;A0A3Q1LP61;REV__G3MYD1;REV__G5E6P9	F1MYH5;A0A3Q1MPR0;A0A3Q1LP61	0	0	0	0	1795100	5124100	5156700	10362000	0	18028000	21111000	12815000		13	13	13	21.3	21.3	21.3	0	89.903	300840000	59	4173400		-1;-1;-1;-1;-1	0	0	0	0	915350	522580	61377	49827	0	261620	1183200	1179400	0	0	0	0	13	11	0	1	0	6
P10462	P10462	0	0	0	0	0	0	0	0	0	0	0	0	BovinesexedXsemen, BovinesexedYsemen	2	2	2	24.7	24.7	24.7	0	12.657	16669000	3	4167300		-1	0	0	0	43172	0	0	0	0	0	0	1090800	3033300	0	0	0	0	0	0	0	0	0	0
Q3T149	Q3T149	0	0	0	0	0	0	0	0	0	0	0	0	BovinesexedXsemen, BovinesexedYsemen	3	3	3	19.9	19.9	19.9	0	21.141	58198000	8	4157000		-1	0	0	0	0	3777900	0	0	0	0	0	169260	209850	0	0	0	0	4	0	0	0	0	0
P19660;P54228;E1BL84;E1B8Q6;A0A3Q1LRG2;P54229;P19661;A0A452DIN2	P19660;P54228	0	0	0	0	0	0	0	0	0	5117700	9696100	3281500	BovinesexedXsemen, BovinesexedYsemen	3	3	1	15.9	15.9	6.8	0	38.525	41042000	10	4104200		-1;-1;-1;-1;-1;-1;-1;-1	0	0	0	37698	0	0	0	0	0	585880	2232600	1248000	0	0	0	0	0	0	0	0	0	2
CON__Q6KB66-1;CON__Q0VBK2	CON__Q6KB66-1	0	0	0	0	3843900	1721800	786670	0	0	0	0	0		12	11	6	27.4	24.8	15.5	0	87.971	131810000	17	3994300	+	-1;-1	0	0	0	0	3192200	770630	28498	2961.1	0	0	0	0	0	0	0	0	11	6	0	0	0	0
Q3T056	Q3T056	0	0	0	12343000	0	0	0	0	0	0	10016000	5472200	BovinesexedXsemen, BovinesexedYsemen	8	8	8	18.6	18.6	18.6	0	50.949	65929000	14	3662700		-1	0	0	0	792100	137300	0	0	8156	0	0	1476700	1248400	0	0	0	1	3	1	0	0	0	0
E1B9F6;P68103;Q32PH8;A0A3Q1MQC0;A0A3Q1LP48;A0A3Q1MPB9;E1BED8;A0A3Q1LJW9	E1B9F6;P68103	0	0	0	0	0	0	0	0	0	0	0	0	BovinesexedXsemen, BovinesexedYsemen	7	7	7	18.6	18.6	18.6	0	53.605	87562000	9	3626100		-1;-1;-1;-1;-1;-1;-1;-1	0	0	0	0	3571900	0	0	0	0	0	54198	0	0	0	0	0	8	0	0	0	0	0
F1MBI9;E1BBV5;P20821;E1BEA7;E1BDC8;A0A3Q1NNL4	F1MBI9;E1BBV5;P20821;E1BEA7;E1BDC8;A0A3Q1NNL4	0	0	0	0	0	0	0	0	0	0	0	0	BovinesexedXsemen, BovinesexedYsemen	1	1	1	6.6	6.6	6.6	0.0074074	6.2312	28971000	3	3621300		-1;-1;-1;-1;-1;-1	0	0	0	0	1076500	2133500	0	0	0	0	0	411270	0	0	0	0	1	1	0	0	0	0
A0A3Q1MQE3;A0A3Q1LW67	A0A3Q1MQE3;A0A3Q1LW67	0	0	0	0	0	597610	0	0	0	0	15119000	10659000	BovinesexedXsemen, BovinesexedYsemen	8	8	8	12.1	12.1	12.1	0	51.301	105250000	15	3508400		-1;-1	0	0	0	109620	0	70639	0	0	0	0	1767400	1560700	0	0	0	0	0	0	0	0	0	0
G3MY76;P35662	G3MY76;P35662	0	0	0	11215000	935250	3608500	483150	3048100	0	4105900	829700	3677200		7	7	7	11	11	11	0	47.151	110110000	30	3349100		-1;-1	0	0	0	717820	654730	1087400	8039.5	20707	0	165650	165130	529580	0	0	0	6	9	9	0	0	0	2
Q2TBQ6	Q2TBQ6	0	0	0	0	1079200	3224900	0	0	0	0	3027100	0	BovinesexedXsemen, BovinesexedYsemen	2	2	2	12.1	12.1	12.1	0	12.097	26210000	5	3276300		-1	0	0	0	155370	712490	1216400	29245	32019	0	0	860650	270140	0	0	0	1	1	2	0	0	0	0
Q5E956;A0A452DIX3	Q5E956;A0A452DIX3	0	0	0	0	0	0	0	0	0	0	0	0	BovinesexedXsemen, BovinesexedYsemen	8	8	8	41.4	41.4	41.4	0	52.775	55691000	10	3275900		-1;-1	0	0	0	16891	2896100	0	0	0	0	0	199030	163880	0	0	0	0	8	0	0	0	0	0
Q2YDD9;F1MDK8	Q2YDD9;F1MDK8	0	0	0	1687300	0	1925400	0	1085200	0	0	12644000	10501000		3	3	3	9.6	9.6	9.6	0	18.537	71785000	13	3263000		-1;-1	0	0	0	111580	337020	265140	0	6063.5	0	199890	952740	1390500	0	0	0	0	2	1	0	0	0	1
F1MQJ0	F1MQJ0	0	0	0	9786400	1695000	3069800	840060	2902100	0	0	17546000	10216000		12	12	12	9	9	9	0	73.311	217500000	31	3246300		-1	0	0	0	306630	433700	378170	10419	6936.8	0	0	1026700	1083800	0	0	0	4	6	2	0	0	0	0
F1N530	F1N530	0	0	0	0	960210	3574900	0	0	0	0	0	0	BovinesexedXsemen, BovinesexedYsemen	4	4	4	16.7	16.7	16.7	0	29.172	44769000	6	3197800		-1	0	0	0	191630	1108400	1663300	17926	15961	0	0	200500	0	0	0	0	1	2	3	0	0	0	0
A0A3Q1M119;P62261;A0A3Q1MP67	A0A3Q1M119;P62261;A0A3Q1MP67	0	0	0	0	0	0	0	0	0	0	0	0	BovinesexedXsemen, BovinesexedYsemen	4	2	2	17.1	10	10	0	11.851	50969000	4	3185600		-1;-1;-1	0	0	0	39891	139340	0	0	0	0	797810	1159600	1048900	0	0	0	0	1	0	0	0	0	1
Q3T064;F1N058	Q3T064;F1N058	0	0	0	0	0	0	0	0	0	0	0	0	BovinesexedXsemen, BovinesexedYsemen	1	1	1	4.2	4.2	4.2	0	120.93	38210000	6	3184200		-1;-1	0	0	0	1244400	0	0	0	0	0	898320	1041400	0	0	0	0	2	0	0	0	0	0	1
A0A3Q1LPQ0;P05307;F6Q9Q9	A0A3Q1LPQ0;P05307;F6Q9Q9	0	0	0	0	0	0	0	0	0	12483000	9395000	9311000	BovinesexedXsemen, BovinesexedYsemen	7	7	7	15.4	15.4	15.4	0	224.55	103620000	17	3141200		-1;-1;-1	0	0	0	4566.7	178660	0	0	0	0	386780	1323700	1247500	0	0	0	0	2	0	0	0	0	3
Q32PA1	Q32PA1	0	0	0	0	0	0	0	0	0	0	0	0	BovinesexedXsemen, BovinesexedYsemen	2	2	2	16.5	16.5	16.5	0	11.699	12464000	3	3115900		-1	0	0	0	0	2377100	0	0	0	0	0	738810	0	0	0	0	0	2	0	0	0	0	0
A0A3S5ZPI7;Q0P5F6	A0A3S5ZPI7;Q0P5F6	0	0	0	0	0	0	0	0	0	0	0	0	BovinesexedXsemen, BovinesexedYsemen	1	1	1	7.6	7.6	7.6	0	7.3641	17801000	6	2966900		-1;-1	0	0	0	262900	948470	374430	0	0	0	279210	435500	666340	0	0	0	1	0	1	0	0	0	1
P02584;CON__P02584	P02584;CON__P02584	0	0	0	0	0	0	0	0	0	0	0	0	BovinesexedXsemen, BovinesexedYsemen	1	1	1	8.6	8.6	8.6	0.002809	6.5547	26260000	1	2917700	+	-1;-1	0	0	0	0	2917700	0	0	0	0	0	0	0	0	0	0	0	1	0	0	0	0	0
F1MBQ1	F1MBQ1	0	0	0	4068700	0	1420800	0	0	0	0	15156000	8957000	BovinesexedXsemen, BovinesexedYsemen	8	8	8	13.1	13.1	13.1	0	48.493	94942000	18	2877000		-1	0	0	0	75078	0	191540	0	0	0	170750	1325100	1114600	0	0	0	0	1	1	0	0	0	1
F1MC11;A0A3Q1M2I5	F1MC11;A0A3Q1M2I5	0	0	0	0	0	0	0	0	0	0	6292300	3842900	BovinesexedXsemen, BovinesexedYsemen	30	3	0	46	6	0	0	26.141	274710000	7	2867800		-1;-1	0	0	0	0	1975800	186730	22904	0	0	242430	216510	223430	0	0	0	0	3	0	0	0	0	1
Q3T0C6	Q3T0C6	0	0	0	0	937500	0	0	0	0	0	3850700	1744000	BovinesexedXsemen, BovinesexedYsemen	4	4	4	15.4	15.4	15.4	0	27.143	31496000	7	2863200		-1	0	0	0	15553	943440	381360	0	11956	0	0	855250	655690	0	0	0	0	2	2	0	0	0	0
A0A3Q1LQ76;P48818	A0A3Q1LQ76;P48818	0	0	0	0	4213200	7366800	0	0	0	0	13679000	16950000	BovinesexedXsemen, BovinesexedYsemen	7	7	7	11.5	11.5	11.5	0	43.59	103340000	13	2792900		-1;-1	0	0	0	216040	508770	366980	0	0	0	192020	792840	716260	0	0	0	1	3	1	0	0	0	1
P42899;F1MH76	P42899;F1MH76	0	0	0	0	0	0	0	0	0	0	0	0	BovinesexedXsemen, BovinesexedYsemen	1	1	1	10.4	10.4	10.4	0	6.6374	13825000	1	2764900		-1;-1	0	0	0	0	2764900	0	0	0	0	0	0	0	0	0	0	0	1	0	0	0	0	0
F1N566;CON__Q61726;A0A3Q1MSS8;CON__Q6NT21;CON__P78385;A4FUZ0;A0A3Q1ML39;Q148H4;Q0VD04;CON__P78386;A0A452DI61	F1N566;CON__Q61726;A0A3Q1MSS8;CON__Q6NT21;CON__P78385;A4FUZ0;A0A3Q1ML39;Q148H4;Q0VD04;CON__P78386;A0A452DI61	0	0	0	0	0	0	0	0	0	0	0	0	BovinesexedXsemen, BovinesexedYsemen	2	1	1	3.2	1.7	1.7	0.0081301	6.4789	71473000	3	2749000	+	-1;-1;-1;-1;-1;-1;-1;-1;-1;-1;-1	0	0	0	0	1990100	715700	43211	0	0	0	0	0	0	0	0	0	2	1	0	0	0	0
Q0VCX2	Q0VCX2	0	0	0	0	1540500	834530	0	0	0	0	4855300	4344300	BovinesexedXsemen, BovinesexedYsemen	10	9	9	18.8	16.3	16.3	0	60.196	80320000	19	2677300		-1	0	0	0	0	848230	88005	0	0	0	86623	711920	942570	0	0	0	0	6	0	0	0	0	1
A0A3Q1NJ70;E1BCW3;Q0IIG5;A1A4J1;A0A3Q1M6K7	A0A3Q1NJ70;E1BCW3	0	0	0	3944100	1946700	6160500	0	0	0	0	9734200	7200000	BovinesexedXsemen, BovinesexedYsemen	7	7	7	8.9	8.9	8.9	0	51.864	98452000	15	2603500		-1;-1;-1;-1;-1	0	0	0	149820	917150	300270	0	0	0	160430	423910	651940	0	0	0	1	5	1	0	0	0	1
Q6Y1E2	Q6Y1E2	0	0	0	0	0	0	0	0	0	0	0	0	BovinesexedXsemen, BovinesexedYsemen	1	1	1	8.6	8.6	8.6	0	7.0118	12926000	3	2585300		-1	0	0	0	0	2585300	0	0	0	0	0	0	0	0	0	0	0	3	0	0	0	0	0
G5E5C6	G5E5C6	0	0	0	1933100	0	2762300	0	0	0	10215000	6473100	5105800	BovinesexedXsemen, BovinesexedYsemen	2	2	2	6.3	6.3	6.3	0	12.969	49091000	11	2583800		-1	0	0	0	129610	263530	506950	0	9035.7	0	505940	493670	675030	0	0	0	0	1	3	0	0	0	2
Q2TBP7;A0A452DJ80	Q2TBP7;A0A452DJ80	0	0	0	0	0	1712000	0	0	0	0	0	1181900	BovinesexedXsemen, BovinesexedYsemen	2	2	2	19.4	19.4	19.4	0	12.458	17960000	5	2565700		-1;-1	0	0	0	218430	453750	1114700	0	0	0	0	256650	522150	0	0	0	0	1	2	0	0	0	0
P19120;A0A3Q1LMS5;A0A3Q1M8L6	P19120;A0A3Q1LMS5;A0A3Q1M8L6	0	0	0	0	3144100	2058400	0	0	0	4209400	3863200	4402700	BovinesexedXsemen, BovinesexedYsemen	11	9	7	24.2	21.1	16.2	0	64.369	91357000	25	2562900		-1;-1;-1	0	0	0	7013.4	1314700	91141	0	8628.2	0	149260	435400	556770	0	0	0	0	12	1	0	0	0	2
F1MLB8;P19483;A0A3Q1LZQ9	F1MLB8;P19483	0	0	0	0	3868300	0	0	0	0	0	19072000	7146400	BovinesexedXsemen, BovinesexedYsemen	10	10	10	24.8	24.8	24.8	0	67.184	77505000	18	2500200		-1;-1;-1	0	0	0	0	553360	0	0	0	0	95709	1436800	414320	0	0	0	0	5	0	0	0	0	1
P00442;F1MNQ4	P00442;F1MNQ4	0	0	0	0	0	0	0	0	0	0	0	0	BovinesexedXsemen, BovinesexedYsemen	3	3	3	26.3	26.3	26.3	0	17.996	17332000	3	2475900		-1;-1	0	0	0	0	2475900	0	0	0	0	0	0	0	0	0	0	0	3	0	0	0	0	0
F1MB26;O18956;F1MB25;A0A3Q1NH91	F1MB26;O18956;F1MB25;A0A3Q1NH91	0	0	0	0	0	0	0	0	0	0	9687300	5653500	BovinesexedXsemen, BovinesexedYsemen	4	4	4	6.7	6.7	6.7	0	24.669	56257000	7	2445900		-1;-1;-1;-1	0	0	0	21236	0	0	0	0	0	0	1220400	1204300	0	0	0	0	0	0	0	0	0	0
G3MXL3;A0A3Q1MYR8;P04262;CON__REFSEQ:XP_932229;A0A3Q1MKM0;E1B898;CON__O43790;CON__Q14533;E1BIX9;A3KN27;F1MSQ6	G3MXL3;A0A3Q1MYR8	0	0	0	0	0	0	0	0	0	0	0	0	BovinesexedXsemen, BovinesexedYsemen	22	1	0	20.6	1.6	0	0	14.432	66335000	7	2369100		-1;-1;-1;-1;-1;-1;-1;-1;-1;-1;-1	50199	0	0	162000	642860	1499600	0	0	0	0	0	14483	1	0	0	1	2	3	0	0	0	0
Q2T9N0;F1MEI0	Q2T9N0;F1MEI0	0	0	0	3723000	0	0	0	0	0	0	9348600	5596100	BovinesexedXsemen, BovinesexedYsemen	5	5	5	6.8	6.8	6.8	0	30.876	59047000	10	2361900		-1;-1	0	0	0	137500	62463	229080	7713.9	12580	0	373090	687070	852380	0	0	0	0	0	1	0	0	0	1
A0A3Q1MYU9	A0A3Q1MYU9	0	0	0	0	0	0	0	0	0	0	0	0	BovinesexedXsemen, BovinesexedYsemen	1	1	1	5.8	5.8	5.8	0	26.92	25612000	6	2328400		-1	0	0	0	0	578720	447380	0	0	0	0	543670	758590	0	0	0	0	1	1	0	0	0	0
Q9BGI1	Q9BGI1	0	0	0	0	0	1050400	0	0	0	0	0	5422400	BovinesexedXsemen, BovinesexedYsemen	2	2	2	11	11	11	0	11.675	29966000	5	2305100		-1	0	0	0	200510	0	351720	0	0	0	316400	462200	974240	0	0	0	0	0	1	0	0	0	1
A4FV69;A0A3Q1MA07;A0A3Q1NLS8	A4FV69;A0A3Q1MA07;A0A3Q1NLS8	0	0	0	0	0	0	0	0	0	0	0	0	BovinesexedXsemen, BovinesexedYsemen	2	2	2	9.6	9.6	9.6	0	16.123	35906000	4	2244100		-1;-1;-1	0	0	0	0	2244100	0	0	0	0	0	0	0	0	0	0	0	4	0	0	0	0	0
F1MFA3	F1MFA3	0	0	0	810710	0	587380	0	0	0	5573800	14622000	8181600	BovinesexedXsemen, BovinesexedYsemen	9	9	9	10.1	10.1	10.1	0	57.303	127130000	27	2230400		-1	0	0	0	22233	112520	63765	0	1332	0	218060	771510	1040900	0	0	0	0	1	1	0	0	0	4
O77797;F1MJS8	O77797;F1MJS8	0	0	0	6949200	0	0	0	0	0	18576000	18176000	10374000	BovinesexedXsemen, BovinesexedYsemen	8	8	8	12.5	12.5	12.5	0	67.115	142020000	22	2162900		-1;-1	0	0	0	79455	401880	122910	0	0	0	282960	717160	960430	0	0	0	1	2	3	0	0	0	2
P35541;A0A3Q1M5X4;E1BJF9;A0A452DJ43	P35541;A0A3Q1M5X4;E1BJF9;A0A452DJ43	0	0	0	0	0	0	0	0	0	0	0	0	BovinesexedXsemen, BovinesexedYsemen	1	1	1	7.7	7.7	7.7	0	59.987	15024000	3	2146400		-1;-1;-1;-1	0	0	0	0	0	0	0	0	0	0	1009200	1137200	0	0	0	0	0	0	0	0	0	0
Q2NKS8;P18203	Q2NKS8;P18203	0	0	0	0	0	0	0	0	0	0	0	0	BovinesexedXsemen, BovinesexedYsemen	2	2	2	23.1	23.1	23.1	0	13.546	10570000	3	2114000		-1;-1	0	0	0	0	851610	311950	0	0	0	0	603090	347330	0	0	0	0	1	1	0	0	0	0
P00829;A0A452DII8	P00829;A0A452DII8	0	0	0	0	1183600	655600	0	0	0	0	5503000	6720800	BovinesexedXsemen, BovinesexedYsemen	4	4	4	11.7	11.7	11.7	0	29.263	71412000	20	2070600		-1;-1	0	0	0	0	85125	41434	0	0	0	0	885030	1059000	0	0	0	0	2	0	0	0	0	0
A7E3Q2;P34933	A7E3Q2;P34933	0	0	0	0	1128000	1911400	0	0	0	0	14627000	9071000	BovinesexedXsemen, BovinesexedYsemen	8	4	4	16.4	8.2	8.2	0	65.924	72138000	16	2061100		-1;-1	0	0	0	7649.3	218970	127560	0	0	0	357630	643960	705320	0	0	0	0	4	1	0	0	0	2
E1BC58;A0A3Q1M7J6	E1BC58;A0A3Q1M7J6	0	0	0	0	0	0	0	0	0	0	0	0	BovinesexedXsemen, BovinesexedYsemen	5	2	1	28.2	11.6	6.5	0	13.043	29963000	2	1997500		-1;-1	0	0	0	0	1911100	86450	0	0	0	0	0	0	0	0	0	0	2	0	0	0	0	0
A5D984;Q1JPG7	A5D984	0	0	0	0	2625200	388010	0	0	0	0	0	0	BovinesexedXsemen, BovinesexedYsemen	5	5	5	10.9	10.9	10.9	0	33.311	65630000	8	1988800		-1;-1	0	0	0	0	1940500	48301	0	0	0	0	0	0	0	0	0	0	8	0	0	0	0	0
P00515	P00515	0	0	0	0	0	0	0	0	0	0	0	0	BovinesexedXsemen, BovinesexedYsemen	4	4	4	13	13	13	0	27.777	45187000	6	1972500		-1	0	0	0	81536	286840	463420	0	0	0	0	259400	1168200	0	0	0	0	2	0	0	0	0	0
F1MR35	F1MR35	0	0	0	0	0	0	0	0	0	0	0	0	BovinesexedXsemen, BovinesexedYsemen	6	6	6	11.1	11.1	11.1	0	38.399	82507000	12	1948100		-1	0	0	0	254800	932470	460590	15957	19481	0	0	142580	122240	0	0	0	2	6	2	0	0	0	0
A0A3Q1LVQ6;A0A3Q1MX18;A0A3Q1LL55	A0A3Q1LVQ6;A0A3Q1MX18;A0A3Q1LL55	0	0	0	0	0	0	0	0	0	0	0	0	BovinesexedXsemen, BovinesexedYsemen	2	2	2	5.2	5.2	5.2	0	13.354	30518000	10	1907400		-1;-1;-1	0	0	0	220770	327090	199030	0	0	0	111490	651350	397630	0	0	0	2	1	0	0	0	0	1
Q2KIS9;F1MP86	Q2KIS9;F1MP86	0	0	0	0	0	0	0	0	0	0	0	0	BovinesexedXsemen, BovinesexedYsemen	2	2	2	7.1	7.1	7.1	0	11.349	20848000	2	1895200		-1;-1	0	0	0	0	1895200	0	0	0	0	0	0	0	0	0	0	0	2	0	0	0	0	0
P0CB32	P0CB32	0	0	0	0	1429700	4919700	0	0	0	8879400	9368500	2638100	BovinesexedXsemen, BovinesexedYsemen	10	3	3	19.8	5.9	5.9	0	22.792	65097000	15	1859900		-1	0	0	0	101020	365840	500480	0	4882	0	254660	432570	200470	0	0	0	1	2	4	0	0	0	2
E1BFM2	E1BFM2	0	0	0	0	0	0	0	0	0	0	0	0	BovinesexedXsemen, BovinesexedYsemen	2	2	2	5.5	5.5	5.5	0	21.743	30860000	7	1815300		-1	0	0	0	0	695070	0	0	0	0	0	800730	319480	0	0	0	0	3	0	0	0	0	0
Q2KJD0	Q2KJD0	0	0	0	0	0	0	0	0	0	0	0	0	BovinesexedXsemen, BovinesexedYsemen	7	3	2	19.4	9.5	6.1	0	19.069	36279000	5	1814000		-1	0	0	0	0	1814000	0	0	0	0	0	0	0	0	0	0	0	5	0	0	0	0	0
A0A3Q1M924	A0A3Q1M924	0	0	0	0	0	0	0	0	0	0	0	0	BovinesexedXsemen, BovinesexedYsemen	1	1	1	37.5	37.5	37.5	0.0028653	6.6068	10877000	1	1812800		-1	0	0	0	0	1740100	72710	0	0	0	0	0	0	0	0	0	0	1	0	0	0	0	0
F1N3G6;A0A3Q1N747;A0A3Q1LWW8	F1N3G6;A0A3Q1N747;A0A3Q1LWW8	0	0	0	0	708700	2263700	0	0	0	0	12269000	7262800	BovinesexedXsemen, BovinesexedYsemen	5	5	5	5.3	5.3	5.3	0	31.096	83383000	10	1754500		-1;-1;-1	0	0	0	5279.8	184430	235350	0	29342	0	0	721270	578820	0	0	0	0	3	2	0	0	0	0
P62935;A0A3Q1M9Y7	P62935	0	0	0	0	0	0	0	0	0	0	0	0	BovinesexedXsemen, BovinesexedYsemen	3	3	2	20.7	20.7	15.2	0	18.765	18030000	2	1679500		-1;-1	0	0	0	0	1679500	0	0	0	0	0	0	0	0	0	0	0	2	0	0	0	0	0
A0A3Q1LUR3;A4IFH2;F1N097;A0A3Q1M393;A0A3Q1M4J5;A0A3Q1NLB0;A0A3Q1M5H2;F1MZZ0	A0A3Q1LUR3;A4IFH2;F1N097;A0A3Q1M393;A0A3Q1M4J5;A0A3Q1NLB0;A0A3Q1M5H2;F1MZZ0	0	0	0	0	0	0	0	0	0	0	0	0	BovinesexedXsemen, BovinesexedYsemen	1	1	1	1.4	1.4	1.4	0	61.149	24838000	5	1655900		-1;-1;-1;-1;-1;-1;-1;-1	0	0	0	0	0	482570	0	0	0	0	532820	640510	0	0	0	0	0	0	0	0	0	0
A0A3Q1MRF3;A6H7B5	A0A3Q1MRF3;A6H7B5	0	0	0	0	0	0	0	0	0	0	0	0	BovinesexedXsemen, BovinesexedYsemen	1	1	1	4	4	4	0.0079365	6.3866	39033000	2	1626400		-1;-1	0	0	0	0	1550700	70937	0	4689	0	0	0	0	0	0	0	0	2	0	0	0	0	0
Q3SYS7	Q3SYS7	0	0	0	0	0	0	0	0	0	0	0	0	BovinesexedXsemen, BovinesexedYsemen	1	1	1	8.1	8.1	8.1	0	7.3454	18838000	4	1569800		-1	0	0	0	0	645540	441340	0	0	0	0	0	482960	0	0	0	0	1	1	0	0	0	0
E1BI52	E1BI52	0	0	0	0	0	0	0	0	0	0	8809400	3963200	BovinesexedXsemen, BovinesexedYsemen	5	5	5	17.5	17.5	17.5	0	30.628	41461000	8	1554200		-1	0	0	0	0	0	0	0	0	0	0	798670	755520	0	0	0	0	0	0	0	0	0	0
Q2KJ64	Q2KJ64	0	0	0	0	1327300	1828900	0	0	0	0	0	0	BovinesexedXsemen, BovinesexedYsemen	3	3	3	11.2	11.2	11.2	0	18.025	29154000	7	1534400		-1	0	0	0	0	1109600	424840	0	0	0	0	0	0	0	0	0	0	4	3	0	0	0	0
E1BDA8	E1BDA8	0	0	0	0	0	0	0	0	0	0	0	0	BovinesexedXsemen, BovinesexedYsemen	3	3	3	13.7	13.7	13.7	0	222.21	27528000	3	1529300		-1	0	0	0	0	1529300	0	0	0	0	0	0	0	0	0	0	0	3	0	0	0	0	0
A0A3Q1ML30;Q5E9D5;A0A3Q1MFL7	A0A3Q1ML30;Q5E9D5;A0A3Q1MFL7	0	0	0	0	0	0	0	0	0	0	0	0	BovinesexedXsemen, BovinesexedYsemen	2	2	2	17.6	17.6	17.6	0	12.378	13622000	1	1513600		-1;-1;-1	0	0	0	0	1513600	0	0	0	0	0	0	0	0	0	0	0	1	0	0	0	0	0
P58353;A0A3Q1MSX8;A0A3Q1M842	P58353;A0A3Q1MSX8	0	0	0	0	0	0	0	0	0	0	0	0	BovinesexedXsemen, BovinesexedYsemen	3	3	3	3.8	3.8	3.8	0	17.871	16553000	5	1504800		-1;-1;-1	0	0	0	714790	0	249430	8963.9	7753	0	0	187310	336600	0	0	0	2	0	1	0	0	0	0
CON__Q3ZBD7;Q3ZBD7;A0A3Q1MP70	CON__Q3ZBD7;Q3ZBD7;A0A3Q1MP70	0	0	0	0	0	2088300	0	0	0	0	0	4496400	BovinesexedXsemen, BovinesexedYsemen	3	3	3	7.5	7.5	7.5	0	19.684	40223000	10	1489700	+	-1;-1;-1	0	0	0	0	406520	363300	0	0	0	78061	124180	517690	0	0	0	0	2	3	0	0	0	1
P00428;A0A3Q1MBD7	P00428;A0A3Q1MBD7	0	0	0	0	0	0	0	0	0	0	0	0	BovinesexedXsemen, BovinesexedYsemen	2	2	2	17.8	17.8	17.8	0	12.111	13315000	3	1479400		-1;-1	0	0	0	0	0	0	0	0	0	600210	879190	0	0	0	0	0	0	0	0	0	0	2
A0A452DJM0;E1B983;Q24JY1;E1BII3;E1BED6;A0A452DJ23	A0A452DJM0;E1B983;Q24JY1;E1BII3;E1BED6;A0A452DJ23	0	0	0	0	0	0	0	0	0	0	0	0	BovinesexedXsemen, BovinesexedYsemen	1	1	1	8.7	8.7	8.7	0	6.927	8449800	1	1408300		-1;-1;-1;-1;-1;-1	0	0	0	0	1408300	0	0	0	0	0	0	0	0	0	0	0	1	0	0	0	0	0
A7E3Q8;F1MSB7;A0A3Q1N6S7;A0A3Q1LSN0;A6H742;F1MYX5	A7E3Q8;F1MSB7	0	0	0	0	0	0	0	0	0	0	3211500	1951700	BovinesexedXsemen, BovinesexedYsemen	4	4	4	7.9	7.9	7.9	0	25.733	52084000	7	1407700		-1;-1;-1;-1;-1;-1	0	0	0	0	118640	665540	47302	224670	0	0	204910	146620	0	0	0	0	1	1	0	0	0	0
Q3SX14;F1MJH1;A0A3Q1MIW2;CON__Q3SX14;A0A3Q1MIS1;F1N1I6	Q3SX14;F1MJH1;A0A3Q1MIW2;CON__Q3SX14;A0A3Q1MIS1;F1N1I6	0	0	0	0	0	0	0	0	0	0	0	0	BovinesexedXsemen, BovinesexedYsemen	5	5	5	9.3	9.3	9.3	0	35.573	46700000	10	1406300	+	-1;-1;-1;-1;-1;-1	0	0	0	0	1302000	0	0	0	0	0	0	104310	0	0	0	0	7	0	0	0	0	1
Q76LV2;A0A452DI85;A0A3Q1MBX2	Q76LV2;A0A452DI85;A0A3Q1MBX2	0	0	0	0	0	0	0	0	0	0	2386700	1974800	BovinesexedXsemen, BovinesexedYsemen	8	8	5	13.4	13.4	8.5	0	66.596	46373000	14	1405200		-1;-1;-1	34836	0	0	32764	911270	0	0	0	18369	47033	191370	169600	1	0	0	0	6	0	0	0	1	1
A0A3Q1MBT3;A0A3Q1LFV7;G5E5V1;G5E5H2;A0A3Q1MIT3;A0A3Q1MKI2;A0A3Q1MT50	A0A3Q1MBT3;A0A3Q1LFV7;G5E5V1;G5E5H2;A0A3Q1MIT3;A0A3Q1MKI2;A0A3Q1MT50	0	0	0	0	0	0	0	0	0	0	0	0	BovinesexedXsemen, BovinesexedYsemen	1	1	1	7.6	7.6	7.6	0	11.171	9814800	2	1402100		-1;-1;-1;-1;-1;-1;-1	0	0	0	0	0	0	0	0	0	0	769520	632600	0	0	0	0	0	0	0	0	0	0
P38657;A5D7E8	P38657;A5D7E8	0	0	0	0	0	0	0	0	0	0	6697800	5450400	BovinesexedXsemen, BovinesexedYsemen	4	4	4	10.7	10.7	10.7	0	29.256	44674000	10	1396100		-1;-1	0	0	0	0	0	19655	0	0	0	102680	497490	776220	0	0	0	0	1	0	0	0	0	1
Q3ZCH0	Q3ZCH0	0	0	0	0	1079700	1330800	0	0	0	0	4812100	4237200	BovinesexedXsemen, BovinesexedYsemen	7	7	7	14	14	14	0	132.5	52478000	17	1381000		-1	0	0	0	53607	270060	200020	0	2895.6	0	55230	384940	414240	0	0	0	0	4	3	0	0	0	1
F1MKF8	F1MKF8	0	0	0	0	1218100	1889100	0	0	0	0	4330100	2504500	BovinesexedXsemen, BovinesexedYsemen	4	4	4	11.3	11.3	11.3	0	25.7	41086000	17	1369500		-1	0	0	0	0	488840	292290	0	0	0	35056	283700	269650	0	0	0	0	4	5	0	0	0	1
F1N3M0;Q01107;A6QR67;F1N5L6;A0A3Q1M6K2	F1N3M0;Q01107;A6QR67	0	0	0	0	9596100	3924800	0	4149000	0	0	0	0		4	4	4	4.2	4.2	4.2	0	26.471	63864000	7	1358800		-1;-1;-1;-1;-1	0	0	0	0	1051300	259150	28837	19532	0	0	0	0	0	0	0	0	6	1	0	0	0	0
Q0VCY1;A2VDZ9;A0A3Q1LUP8	Q0VCY1;A2VDZ9;A0A3Q1LUP8	0	0	0	0	0	1693100	0	0	0	0	0	1883600	BovinesexedXsemen, BovinesexedYsemen	2	2	2	8.8	8.8	8.8	0	12.184	18612000	5	1329400		-1;-1;-1	0	0	0	0	264410	408730	0	0	0	135790	155600	364920	0	0	0	0	1	2	0	0	0	1
F1MYG5	F1MYG5	0	0	0	0	0	0	0	0	0	0	0	0	BovinesexedXsemen, BovinesexedYsemen	12	12	12	19.9	19.9	19.9	0	162.97	54158000	12	1320900		-1	0	0	0	0	1294400	0	0	0	0	0	26486	0	0	0	0	0	12	0	0	0	0	0
A0A3Q1LPP8;A0A3Q1M8H0;P01000	A0A3Q1LPP8;A0A3Q1M8H0;P01000	0	0	0	0	0	0	0	0	0	0	0	0	BovinesexedXsemen, BovinesexedYsemen	2	2	2	20.4	20.4	20.4	0	12.671	10548000	4	1318500		-1;-1;-1	0	0	0	0	0	0	0	0	0	282750	388200	647500	0	0	0	0	0	0	0	0	0	1
E1BDW9	E1BDW9	0	0	0	0	0	0	0	0	0	0	0	0	BovinesexedXsemen, BovinesexedYsemen	1	1	1	1.6	1.6	1.6	0.0079787	6.4126	68246000	2	1312400		-1	0	0	0	0	1312400	0	0	0	0	0	0	0	0	0	0	0	2	0	0	0	0	0
A0A3Q1LLB2;A0A3Q1M6S3;A0A3Q1LI46;F1MD74;A0A3Q1LT32;F1N161;F1MR96;A0A3Q1MZC5;G3N2N7;P20811	A0A3Q1LLB2;A0A3Q1M6S3;A0A3Q1LI46;F1MD74;A0A3Q1LT32;F1N161;F1MR96;A0A3Q1MZC5;G3N2N7;P20811	0	0	0	0	0	0	0	0	0	11818000	9070900	6407200	BovinesexedXsemen, BovinesexedYsemen	4	4	4	8.8	8.8	8.8	0	28.884	42825000	14	1259600		-1;-1;-1;-1;-1;-1;-1;-1;-1;-1	0	0	0	0	0	0	0	0	0	593780	300700	365080	0	0	0	0	0	0	0	0	0	5
Q56K03;G1K1B4;E1BE42;G3MWX5	Q56K03;G1K1B4;E1BE42;G3MWX5	0	0	0	0	0	0	0	0	0	0	0	0	BovinesexedXsemen, BovinesexedYsemen	1	1	1	7.4	7.4	7.4	0.0071259	6.1577	8805800	1	1258000		-1;-1;-1;-1	0	0	0	0	1258000	0	0	0	0	0	0	0	0	0	0	0	1	0	0	0	0	0
Q3MHR3;P61285;G3MX54	Q3MHR3;P61285;G3MX54	0	0	0	0	0	0	0	0	0	0	0	0	BovinesexedXsemen, BovinesexedYsemen	1	1	1	12.4	12.4	12.4	0.0072115	6.188	6211600	1	1242300		-1;-1;-1	0	0	0	0	1242300	0	0	0	0	0	0	0	0	0	0	0	1	0	0	0	0	0
F1N7X7	F1N7X7	0	0	0	0	678250	1494400	0	0	0	0	0	1410000	BovinesexedXsemen, BovinesexedYsemen	6	6	6	16	16	16	0	41.478	30929000	12	1238100		-1	0	0	0	0	639290	375410	0	0	0	0	73333	150100	0	0	0	0	6	5	0	0	0	0
Q7YRQ8	Q7YRQ8	0	0	0	0	0	0	0	0	0	0	0	0	BovinesexedXsemen, BovinesexedYsemen	2	2	2	8.1	8.1	8.1	0	11.99	9443500	2	1180400		-1	0	0	0	0	0	0	0	0	0	0	993380	187060	0	0	0	0	0	0	0	0	0	0
Q32PB3	Q32PB3	0	0	0	0	3564100	1170300	0	0	0	0	0	0	BovinesexedXsemen, BovinesexedYsemen	2	2	2	33.3	33.3	33.3	0	13.61	44182000	7	1179600		-1	0	0	0	0	1008100	171500	0	0	0	0	0	0	0	0	0	0	5	2	0	0	0	0
Q2HJI3	Q2HJI3	0	0	0	0	0	0	0	0	0	0	0	0	BovinesexedXsemen, BovinesexedYsemen	1	1	1	5.1	5.1	5.1	0.0075377	6.2796	11582000	5	1158200		-1	0	0	0	159270	590070	408830	0	0	0	0	0	0	0	0	0	2	1	2	0	0	0	0
F1MWU9	F1MWU9	0	0	0	0	0	0	0	0	0	0	0	0	BovinesexedXsemen, BovinesexedYsemen	4	1	1	7.8	1.7	1.7	0	19.411	41666000	7	1157400		-1	0	0	0	101330	569340	97152	0	0	0	44673	220400	124480	0	0	0	1	1	0	0	0	0	1
Q0P5J4;A0A3Q1LT90;CON__Q7Z3Y8;Q0P5J6;CON__Q7Z3Z0;CON__Q7Z3Y9;A6H712	Q0P5J4;A0A3Q1LT90;CON__Q7Z3Y8;Q0P5J6;CON__Q7Z3Z0	0	0	0	0	0	0	0	0	0	0	0	0	BovinesexedXsemen, BovinesexedYsemen	5	2	2	10.4	4.2	4.2	0	18.929	26571000	4	1155300	+	-1;-1;-1;-1;-1;-1;-1	0	0	0	0	0	1089000	66271	0	0	0	0	0	0	0	0	0	0	4	0	0	0	0
Q17QL5;A0A3Q1NJE9	Q17QL5;A0A3Q1NJE9	0	0	0	0	0	0	0	0	0	0	0	0	BovinesexedXsemen, BovinesexedYsemen	2	2	2	9.7	9.7	9.7	0	15.427	15767000	5	1126200		-1;-1	0	0	0	0	0	121180	0	0	0	202050	316110	486850	0	0	0	0	0	1	0	0	0	2
Q0VCM0	Q0VCM0	0	0	0	0	0	0	0	0	0	0	0	0	BovinesexedXsemen, BovinesexedYsemen	1	1	1	8.7	8.7	8.7	0.008	6.4256	6595000	2	1099200		-1	0	0	0	0	0	0	0	0	0	0	590070	509110	0	0	0	0	0	0	0	0	0	0
F1N2L7	F1N2L7	0	0	0	0	0	0	0	0	0	0	0	0	BovinesexedXsemen, BovinesexedYsemen	2	2	2	8.6	8.6	8.6	0	11.743	10979000	2	1097900		-1	0	0	0	0	0	0	0	0	0	0	542570	555340	0	0	0	0	0	0	0	0	0	0
CON__P02662;A0A3Q1MJE5;A0A3Q1NG86;P02662	CON__P02662;A0A3Q1MJE5;A0A3Q1NG86;P02662	0	0	0	0	0	0	0	0	0	0	0	0	BovinesexedXsemen, BovinesexedYsemen	1	1	1	6	6	6	0.007177	6.1821	9751800	1	1083500	+	-1;-1;-1;-1	0	0	0	0	992680	66715	24133	0	0	0	0	0	0	0	0	0	1	0	0	0	0	0
A0A3Q1MLW0;A0A3Q1N170;P61287	A0A3Q1MLW0;A0A3Q1N170;P61287	0	0	0	0	508330	1293100	0	0	0	0	1194000	1463900	BovinesexedXsemen, BovinesexedYsemen	2	2	2	6.2	6.2	6.2	0	13.095	18966000	8	1053700		-1;-1;-1	0	0	0	91181	270310	304770	0	0	0	0	153790	233610	0	0	0	2	1	2	0	0	0	0
Q3T054;G3MZP2;G5E619	Q3T054;G3MZP2;G5E619	0	0	0	0	0	0	0	0	0	0	0	0	BovinesexedXsemen, BovinesexedYsemen	2	2	2	9.7	9.7	9.7	0	12.436	11292000	3	1026500		-1;-1;-1	0	0	0	0	940620	85923	0	0	0	0	0	0	0	0	0	0	3	0	0	0	0	0
F1MMY0;G3N231	F1MMY0;G3N231	0	0	0	0	0	0	0	0	0	0	11061000	7335100	BovinesexedXsemen, BovinesexedYsemen	5	5	5	9.9	9.9	9.9	0	35.573	33022000	6	1022200		-1;-1	0	0	0	170160	116510	0	0	0	0	0	434850	417150	0	0	0	1	1	0	0	0	0	0
Q32PE9	Q32PE9	0	0	0	0	0	0	0	0	0	0	0	0	BovinesexedXsemen, BovinesexedYsemen	1	1	1	20.6	20.6	20.6	0	8.5228	3007100	1	1002400		-1	0	0	0	0	0	0	0	0	0	0	1002400	0	0	0	0	0	0	0	0	0	0	0
A0A3Q1MGG8;A0A3Q1M7V2	A0A3Q1MGG8	0	0	0	6836300	2196300	6226700	0	0	0	0	5364900	6253900	BovinesexedXsemen, BovinesexedYsemen	13	13	13	4.9	4.9	4.9	0	89.813	148020000	38	989280		-1;-1	0	0	0	44820	267690	340510	0	5742.5	0	30615	93887	206020	0	0	0	4	10	11	0	0	0	1
Q2KJE5	Q2KJE5	0	0	0	0	1554600	889060	0	0	0	3523000	3881600	1386000	BovinesexedXsemen, BovinesexedYsemen	5	5	5	19.2	19.2	19.2	0	34.742	34476000	22	981780		-1	0	0	0	0	318960	121410	0	0	0	100240	247030	194140	0	0	0	0	3	2	0	0	0	3
A0A3Q1MKQ7;P26452;A0A3Q1MFG3	A0A3Q1MKQ7;P26452;A0A3Q1MFG3	0	0	0	0	0	0	0	0	0	0	0	0	BovinesexedXsemen, BovinesexedYsemen	3	3	3	14	14	14	0	33.999	12733000	3	979430		-1;-1;-1	0	0	0	0	979430	0	0	0	0	0	0	0	0	0	0	0	3	0	0	0	0	0
CON__Q9R0H5	CON__Q9R0H5	0	0	0	0	0	0	0	0	0	0	0	0	BovinesexedXsemen, BovinesexedYsemen	9	3	0	14.7	5.3	0	0	18.542	30166000	4	973090	+	-1	0	0	0	0	100690	872400	0	0	0	0	0	0	0	0	0	0	0	4	0	0	0	0
Q32LN6	Q32LN6	0	0	0	0	0	0	0	0	0	0	0	0	BovinesexedXsemen, BovinesexedYsemen	3	3	3	8.8	8.8	8.8	0	18.501	15481000	3	967540		-1	0	0	0	28434	220160	363870	0	0	0	0	121270	233800	0	0	0	0	1	1	0	0	0	0
A0A3Q1MHT0;A0A3Q1NE82;F1MCK2	A0A3Q1MHT0;A0A3Q1NE82;F1MCK2	0	0	0	0	5645200	0	0	0	0	41866000	30806000	22445000	BovinesexedXsemen, BovinesexedYsemen	14	14	14	13.5	13.5	13.5	0	90.818	351770000	37	961110		-1;-1;-1	0	0	0	0	124840	1990.8	0	0	0	210490	312500	311280	0	0	0	0	7	0	0	0	0	10
E1BIP8	E1BIP8	0	0	0	0	0	0	0	0	0	0	0	0	BovinesexedXsemen, BovinesexedYsemen	1	1	1	3.3	3.3	3.3	0	59.553	22067000	1	959450		-1	0	0	0	0	959450	0	0	0	0	0	0	0	0	0	0	0	1	0	0	0	0	0
Q03763;F1MIW8	Q03763;F1MIW8	0	0	0	0	1958400	850330	0	0	0	0	0	0	BovinesexedXsemen, BovinesexedYsemen	7	7	7	8.8	8.8	8.8	0	88.959	48836000	9	948100		-1;-1	0	0	0	0	836010	102210	3693.2	1843.6	0	0	4347.9	0	0	0	0	0	9	0	0	0	0	0
Q3T0P6;G3X7N4;A0A3Q1MPQ0	Q3T0P6;G3X7N4	0	0	0	0	0	0	0	0	0	0	0	0	BovinesexedXsemen, BovinesexedYsemen	6	6	6	20.6	20.6	20.6	0	41.888	36572000	7	944820		-1;-1;-1	0	0	0	0	875570	0	0	0	0	0	69250	0	0	0	0	0	6	0	0	0	0	0
A4IFP2;A0A3Q1MVU3;Q28115;A0A3Q1MHT3	A4IFP2	0	0	0	0	0	0	0	0	0	0	0	0	BovinesexedXsemen, BovinesexedYsemen	15	5	4	21.7	10.9	8.7	0	31.75	26313000	6	939740		-1;-1;-1;-1	166050	0	0	0	42062	0	0	0	0	127620	499430	104570	1	0	0	0	0	0	0	0	0	1
F1MFW9	F1MFW9	0	0	0	0	1876600	162770	0	0	0	0	0	0	BovinesexedXsemen, BovinesexedYsemen	6	4	4	9.1	7.4	7.4	0	24.789	26989000	4	930650		-1	0	0	0	0	907870	22779	0	0	0	0	0	0	0	0	0	0	4	0	0	0	0	0
Q3ZCF5;F1MYG0	Q3ZCF5;F1MYG0	0	0	0	0	651260	1283500	0	0	0	0	0	0	BovinesexedXsemen, BovinesexedYsemen	4	4	4	12.3	12.3	12.3	0	24.919	18443000	6	922150		-1;-1	0	0	0	0	571310	350840	0	0	0	0	0	0	0	0	0	0	4	2	0	0	0	0
CON__ENSEMBL:ENSBTAP00000024466;A0A3Q1M3L6;CON__ENSEMBL:ENSBTAP00000024462	CON__ENSEMBL:ENSBTAP00000024466;A0A3Q1M3L6;CON__ENSEMBL:ENSBTAP00000024462	0	0	0	0	0	0	0	0	0	0	0	0	BovinesexedXsemen, BovinesexedYsemen	3	3	3	10.5	10.5	10.5	0	21.105	17386000	5	887900	+	-1;-1;-1	0	0	0	0	0	0	0	0	0	61596	275550	550760	0	0	0	0	0	0	0	0	0	1
Q29RK1	Q29RK1	0	0	0	0	0	0	0	0	0	0	0	0	BovinesexedXsemen, BovinesexedYsemen	4	4	4	9	9	9	0	28.084	17699000	6	884970		-1	0	0	0	0	408710	0	0	0	0	0	387540	88720	0	0	0	0	2	1	0	0	0	0
Q5RZ69	Q5RZ69	0	0	0	0	0	0	0	0	0	0	0	0	BovinesexedXsemen, BovinesexedYsemen	1	1	1	22.3	22.3	22.3	0	7.349	7910900	2	878990		-1	228230	0	0	60336	0	0	0	0	0	0	325780	264650	1	0	0	0	0	0	0	0	0	0
F1ML59	F1ML59	0	0	0	0	587180	2076500	0	0	0	0	2150300	1444200	BovinesexedXsemen, BovinesexedYsemen	3	3	3	7.1	7.1	7.1	0	23.357	30650000	13	874240		-1	0	0	0	84032	164120	346360	6629.9	5684.5	0	0	101230	166180	0	0	0	1	4	3	0	0	0	0
A0A3Q1MFF3;Q17QK3;A0A3Q1LSW9;A0A3Q1M524	A0A3Q1MFF3;Q17QK3;A0A3Q1LSW9;A0A3Q1M524	0	0	0	0	0	0	0	0	0	0	0	0	BovinesexedXsemen, BovinesexedYsemen	3	3	3	8.8	8.8	8.8	0	17.531	17340000	5	869820		-1;-1;-1;-1	0	0	0	0	672740	197080	0	0	0	0	0	0	0	0	0	0	4	1	0	0	0	0
A0A140T867;A1L595;G3N2P6	A0A140T867;A1L595;G3N2P6	0	0	0	0	0	0	0	0	0	0	0	0	BovinesexedXsemen, BovinesexedYsemen	21	1	1	39.5	2.7	2.7	0.0055866	6.5423	23449000	3	868500		-1;-1;-1	0	0	0	0	868500	0	0	0	0	0	0	0	0	0	0	0	3	0	0	0	0	0
F6RFP6	F6RFP6	0	0	0	0	0	0	0	0	0	0	0	0	BovinesexedXsemen, BovinesexedYsemen	5	5	5	19.7	19.7	19.7	0	34.464	15556000	5	864240		-1	0	0	0	128960	164320	0	0	0	0	0	412500	158460	0	0	0	0	1	0	0	0	0	0
CON__Q5D862	CON__Q5D862	0	0	0	0	5333800	3074700	0	0	0	0	0	0	BovinesexedXsemen, BovinesexedYsemen	3	3	3	1.3	1.3	1.3	0	46.773	63378000	5	856460	+	-1	0	0	0	0	671680	184780	0	0	0	0	0	0	0	0	0	0	3	2	0	0	0	0
Q2YDH8;F1MJQ7	Q2YDH8;F1MJQ7	0	0	0	0	0	0	0	0	0	0	0	0	BovinesexedXsemen, BovinesexedYsemen	2	2	2	6.5	6.5	6.5	0	13	21816000	5	844530		-1;-1	0	0	0	0	394920	197650	0	10972	0	0	0	251960	0	0	0	0	2	2	0	0	0	0
A6QLL8;A0A3Q1LMG1	A6QLL8;A0A3Q1LMG1	0	0	0	0	0	0	0	0	0	0	0	0	BovinesexedXsemen, BovinesexedYsemen	5	5	5	15.9	15.9	15.9	0	30.018	30385000	6	833030		-1;-1	0	0	0	0	523860	53239	5338.9	3858.3	0	0	81552	165180	0	0	0	0	4	0	0	0	0	0
Q2HJD7	Q2HJD7	0	0	0	0	0	0	0	0	0	0	0	0	BovinesexedXsemen, BovinesexedYsemen	1	1	1	3.9	3.9	3.9	0	7.0147	10675000	6	821160		-1	0	0	0	204050	259020	241800	0	0	0	0	37063	79222	0	0	0	1	1	2	0	0	0	0
A0A3Q1M0L3;Q3SZ54;Q3SZ65	A0A3Q1M0L3;Q3SZ54;Q3SZ65	0	0	0	0	0	0	0	0	0	0	0	0	BovinesexedXsemen, BovinesexedYsemen	2	2	2	6.6	6.6	6.6	0	12.374	17111000	2	814820		-1;-1;-1	0	0	0	0	814820	0	0	0	0	0	0	0	0	0	0	0	2	0	0	0	0	0
E1BLQ8;Q58DT1;A0A3Q1LKR0;F1N7A3	E1BLQ8;Q58DT1;A0A3Q1LKR0;F1N7A3	0	0	0	0	0	0	0	0	0	0	0	0	BovinesexedXsemen, BovinesexedYsemen	2	2	2	10.6	10.6	10.6	0	13.186	9673900	2	806160		-1;-1;-1;-1	0	0	0	0	806160	0	0	0	0	0	0	0	0	0	0	0	2	0	0	0	0	0
F1MT12;A0A3Q1NB59;A0A3Q1MDC6	F1MT12;A0A3Q1NB59;A0A3Q1MDC6	0	0	0	0	0	0	0	0	0	0	0	0	BovinesexedXsemen, BovinesexedYsemen	1	1	1	1.3	1.3	1.3	0.0080214	6.4276	23373000	4	805950		-1;-1;-1	0	0	0	0	231160	234800	0	0	0	46417	139210	154370	0	0	0	0	0	1	0	0	0	1
G3MXB5;A0A3Q1LRW4	G3MXB5;A0A3Q1LRW4	0	0	0	0	0	0	0	0	0	0	0	0	BovinesexedXsemen, BovinesexedYsemen	1	1	1	4.4	4.4	4.4	0.0080645	6.447	9645200	3	803770		-1;-1	0	0	0	0	0	0	0	0	0	0	457300	346470	0	0	0	0	0	0	0	0	0	0
F1MUP9	F1MUP9	0	0	0	0	0	0	0	0	0	0	0	0	BovinesexedXsemen, BovinesexedYsemen	1	1	1	4	4	4	0.0081967	6.4877	13522000	4	795390		-1	0	0	0	0	278480	84782	0	0	0	0	189790	242350	0	0	0	0	2	0	0	0	0	0
Q32KZ2	Q32KZ2	0	0	0	0	0	0	0	0	0	0	1586500	1823300	BovinesexedXsemen, BovinesexedYsemen	3	3	3	10	10	10	0	22.065	19046000	4	793590		-1	0	0	0	0	154420	273970	0	0	0	0	125030	240180	0	0	0	0	1	1	0	0	0	0
F1N301;A0A3Q1LR67	F1N301;A0A3Q1LR67	0	0	0	0	0	0	0	0	0	0	0	0	BovinesexedXsemen, BovinesexedYsemen	1	1	1	8.6	8.6	8.6	0.0073171	6.2134	3161700	1	790430		-1;-1	0	0	0	0	790430	0	0	0	0	0	0	0	0	0	0	0	1	0	0	0	0	0
F1N2F2;Q32KV0;A0A3Q1MLW8	F1N2F2;Q32KV0	0	0	0	0	0	0	0	0	0	0	0	0	BovinesexedXsemen, BovinesexedYsemen	4	4	3	18.2	18.2	14.2	0	22.743	12029000	5	790390		-1;-1;-1	0	0	0	0	698030	92360	0	0	0	0	40598	0	0	0	0	0	4	0	0	0	0	0
A5D7D1;A0A3Q1MFS2;A0A3Q1MR52;A0A452DIE5;A0A3Q1MRU0;A0A3Q1MAJ8;A0A3Q1MBS5;Q3B7N2;A0A3Q1MPS4;A0A3Q1M6W4;Q3ZC55;A0A3Q1LWS8	A5D7D1;A0A3Q1MFS2;A0A3Q1MR52;A0A452DIE5;A0A3Q1MRU0;A0A3Q1MAJ8	0	0	0	0	0	0	0	0	0	0	4828600	1760400	BovinesexedXsemen, BovinesexedYsemen	8	8	7	11.9	11.9	10.3	0	50.076	42591000	10	774380		-1;-1;-1;-1;-1;-1;-1;-1;-1;-1;-1;-1	0	0	0	0	474380	0	0	0	0	0	181990	118010	0	0	0	0	6	0	0	0	0	0
Q5E9A1	Q5E9A1	0	0	0	0	0	0	0	0	0	0	0	0	BovinesexedXsemen, BovinesexedYsemen	1	1	1	6.5	6.5	6.5	0.0028736	6.6109	4473800	1	745630		-1	0	0	0	0	745630	0	0	0	0	0	0	0	0	0	0	0	1	0	0	0	0	0
CON__P02754;P02754;A0A3Q1M701;A0A3Q1LYE8	CON__P02754;P02754;A0A3Q1M701;A0A3Q1LYE8	0	0	0	0	0	0	0	0	0	0	0	0	BovinesexedXsemen, BovinesexedYsemen	2	2	2	11.7	11.7	11.7	0	11.453	8115600	2	737780	+	-1;-1;-1;-1	0	0	0	0	475550	262230	0	0	0	0	0	0	0	0	0	0	1	1	0	0	0	0
P02784	P02784	0	0	0	0	0	0	0	0	0	0	0	0	BovinesexedXsemen, BovinesexedYsemen	1	1	1	12.7	12.7	12.7	0	7.4438	2191200	2	730400		-1	0	0	0	0	0	0	0	0	0	0	0	730400	0	0	0	0	0	0	0	0	0	0
A0A3Q1M858	A0A3Q1M858	0	0	0	0	0	0	0	0	0	0	0	0	BovinesexedXsemen, BovinesexedYsemen	1	1	1	8.9	8.9	8.9	0	6.653	5739100	2	717390		-1	0	0	0	0	0	0	0	0	0	0	169340	548050	0	0	0	0	0	0	0	0	0	0
A0A3Q1MNF0;A0A3Q1ND65;Q2TA22;A0A3Q1NEA4;A0A3Q1MT90;A0A3Q1LPX2	A0A3Q1MNF0;A0A3Q1ND65;Q2TA22;A0A3Q1NEA4;A0A3Q1MT90;A0A3Q1LPX2	0	0	0	0	0	0	0	0	0	0	0	0	BovinesexedXsemen, BovinesexedYsemen	4	4	4	7.9	7.9	7.9	0	24.843	29528000	4	705730		-1;-1;-1;-1;-1;-1	0	0	0	0	630900	0	0	0	0	0	46474	28350	0	0	0	0	3	0	0	0	0	0
Q32KL7;A0A452DI77	Q32KL7;A0A452DI77	0	0	0	0	0	0	0	0	0	0	0	0	BovinesexedXsemen, BovinesexedYsemen	2	2	2	12.6	12.6	12.6	0	32.619	12637000	2	702040		-1;-1	0	0	0	0	563280	0	0	0	0	0	63100	75665	0	0	0	0	1	0	0	0	0	0
Q8WMY2;F1N431	Q8WMY2;F1N431	0	0	0	0	0	0	0	0	0	0	0	0	BovinesexedXsemen, BovinesexedYsemen	1	1	1	2.5	2.5	2.5	0.0074257	6.2343	10524000	2	701620		-1;-1	0	0	0	131750	184980	182060	0	6711.4	0	0	0	196120	0	0	0	0	1	0	0	0	0	0
Q28161;G3N156	Q28161;G3N156	0	0	0	0	2324100	1268600	0	0	0	0	0	0	BovinesexedXsemen, BovinesexedYsemen	6	6	6	10	10	10	0	76.588	31475000	8	699440		-1;-1	0	0	0	0	581660	117780	0	0	0	0	0	0	0	0	0	0	7	1	0	0	0	0
A0A3Q1MFR4;E1BNR0	A0A3Q1MFR4;E1BNR0	0	0	0	0	0	0	0	0	0	0	0	0	BovinesexedXsemen, BovinesexedYsemen	2	2	2	0.5	0.5	0.5	0	12.151	169080000	6	692970		-1;-1	0	0	0	0	82989	133830	238280	32143	60569	0	29279	115880	0	0	0	0	2	0	1	0	1	0
Q5E973;A0A452DIR2;A0A3Q1M9B3;A0A3Q1MH44	Q5E973;A0A452DIR2;A0A3Q1M9B3;A0A3Q1MH44	0	0	0	0	0	0	0	0	0	0	0	0	BovinesexedXsemen, BovinesexedYsemen	2	2	2	13.8	13.8	13.8	0	14.677	4828700	2	689810		-1;-1;-1;-1	0	0	0	0	662100	27713	0	0	0	0	0	0	0	0	0	0	2	0	0	0	0	0
P82292;Q4R0H2	P82292;Q4R0H2	0	0	0	0	0	0	0	0	0	0	0	0	BovinesexedXsemen, BovinesexedYsemen	1	1	1	13.8	13.8	13.8	0	7.29	4814500	3	687780		-1;-1	0	0	0	0	0	0	0	0	0	127270	313100	247410	0	0	0	0	0	0	0	0	0	1
Q56JX3;A0A452DIW3;A0A3Q1NJG8;G3MX45	Q56JX3;A0A452DIW3;A0A3Q1NJG8;G3MX45	0	0	0	0	0	0	0	0	0	0	0	0	BovinesexedXsemen, BovinesexedYsemen	2	2	2	18.4	18.4	18.4	0	11.934	4801800	2	685970		-1;-1;-1;-1	0	0	0	0	685970	0	0	0	0	0	0	0	0	0	0	0	2	0	0	0	0	0
P10096;A0A3Q1M8J9	P10096;A0A3Q1M8J9	0	0	0	0	0	0	0	0	0	0	0	0	BovinesexedXsemen, BovinesexedYsemen	2	2	2	10.5	10.5	10.5	0	68.091	26928000	4	681610		-1;-1	0	0	0	0	681610	0	0	0	0	0	0	0	0	0	0	0	4	0	0	0	0	0
Q32LE5	Q32LE5	0	0	0	0	0	0	0	0	0	0	0	0	BovinesexedXsemen, BovinesexedYsemen	1	1	1	5.5	5.5	5.5	0	7.6364	8645600	2	665040		-1	0	0	0	0	0	153100	0	0	0	0	106050	405900	0	0	0	0	0	1	0	0	0	0
G3MX67	G3MX67	0	0	0	0	0	0	0	0	0	0	0	0	BovinesexedXsemen, BovinesexedYsemen	1	1	1	2.3	2.3	2.3	0.002849	6.5828	11078000	2	651630		-1	0	0	0	0	0	0	0	0	0	0	556100	95523	0	0	0	0	0	0	0	0	0	0
Q24K02	Q24K02	0	0	0	0	0	0	0	0	0	0	0	0	BovinesexedXsemen, BovinesexedYsemen	3	3	3	2.9	2.9	2.9	0	18.694	31934000	4	638670		-1	0	0	0	0	638670	0	0	0	0	0	0	0	0	0	0	0	4	0	0	0	0	0
Q3T0D5;A0A3Q1N7Q5;E1B8L7;A0A452DIP9	Q3T0D5;A0A3Q1N7Q5;E1B8L7;A0A452DIP9	0	0	0	0	0	0	0	0	0	0	0	0	BovinesexedXsemen, BovinesexedYsemen	2	2	2	20.9	20.9	20.9	0	12.283	3702300	2	617050		-1;-1;-1;-1	0	0	0	0	617050	0	0	0	0	0	0	0	0	0	0	0	2	0	0	0	0	0
CON__Q7Z794	CON__Q7Z794	0	0	0	0	0	0	0	0	0	0	0	0	BovinesexedXsemen, BovinesexedYsemen	9	4	3	12.1	7.1	5.4	0	36.245	18929000	2	610610	+	-1	0	0	0	0	164600	395200	20377	4550.1	0	0	25891	0	0	0	0	0	0	2	0	0	0	0
A0A3Q1LK53	A0A3Q1LK53	0	0	0	0	0	0	0	0	0	0	0	0	BovinesexedXsemen, BovinesexedYsemen	1	1	1	16	16	16	0.0054945	6.4999	3014300	2	602860		-1	0	0	0	0	0	0	0	0	0	213750	0	389110	0	0	0	0	0	0	0	0	0	1
Q3SYR8	Q3SYR8	0	0	0	0	0	0	0	0	0	0	0	0	BovinesexedXsemen, BovinesexedYsemen	1	1	1	9.6	9.6	9.6	0.0069606	6.1087	3596900	2	599490		-1	0	0	0	0	0	0	0	0	0	0	328840	270650	0	0	0	0	0	0	0	0	0	0
A0A3Q1N181;A0A3Q1M2D6;A0A3Q1MNR8;A0A3Q1LGF4;A6QLJ6;A0A3Q1N0U2	A0A3Q1N181;A0A3Q1M2D6;A0A3Q1MNR8;A0A3Q1LGF4;A6QLJ6	0	0	0	0	0	0	0	0	0	8402700	4202500	3140300	BovinesexedXsemen, BovinesexedYsemen	4	4	4	8	8	8	0	24.678	25056000	7	569460		-1;-1;-1;-1;-1;-1	0	0	0	0	0	0	0	0	0	158680	209510	201280	0	0	0	0	0	0	0	0	0	2
CON__Q6NXH9	CON__Q6NXH9	0	0	0	0	0	0	0	0	0	0	0	0	BovinesexedXsemen, BovinesexedYsemen	9	1	0	12.4	1.9	0	0	71.95	16144000	3	556710	+	-1	0	0	0	0	139420	417290	0	0	0	0	0	0	0	0	0	0	1	2	0	0	0	0
Q2KJD2;P63026	Q2KJD2;P63026	0	0	0	0	0	0	0	0	0	0	0	0	BovinesexedXsemen, BovinesexedYsemen	2	2	2	23.1	23.1	23.1	0	11.828	8868000	2	556640		-1;-1	0	0	0	0	322630	234010	0	0	0	0	0	0	0	0	0	0	2	0	0	0	0	0
F1MK52	F1MK52	0	0	0	0	0	0	0	0	0	0	4233100	2864100	BovinesexedXsemen, BovinesexedYsemen	2	2	2	2.2	2.2	2.2	0	11.862	20343000	6	549820		-1	0	0	0	40556	0	78284	0	0	0	0	202950	228030	0	0	0	1	0	1	0	0	0	0
A6QLZ0	A6QLZ0	0	0	0	0	0	0	0	0	0	0	0	0	BovinesexedXsemen, BovinesexedYsemen	2	2	2	8.3	8.3	8.3	0	15.036	4861000	1	540110		-1	0	0	0	0	540110	0	0	0	0	0	0	0	0	0	0	0	1	0	0	0	0	0
CON__Q9NSB2;CON__Q6ISB0	CON__Q9NSB2;CON__Q6ISB0	0	0	0	0	0	0	0	0	0	0	0	0	BovinesexedXsemen, BovinesexedYsemen	6	3	3	11.2	7.5	7.5	0	18.481	20266000	4	533310	+	-1;-1	0	533310	0	0	0	0	0	0	0	0	0	0	0	4	0	0	0	0	0	0	0	0
Q3SZT4	Q3SZT4	0	0	0	0	0	0	0	0	0	0	0	0	BovinesexedXsemen, BovinesexedYsemen	1	1	1	12.2	12.2	12.2	0.0072639	6.1912	3638400	3	519770		-1	0	0	0	166550	0	236890	0	9156	0	0	40063	67100	0	0	0	2	0	1	0	0	0	0
Q3SZA4	Q3SZA4	0	0	0	0	0	0	0	0	0	0	0	0	BovinesexedXsemen, BovinesexedYsemen	1	1	1	3.7	3.7	3.7	0	7.6008	7723400	1	514890		-1	0	0	0	0	178000	126240	0	0	0	80873	0	129780	0	0	0	0	1	0	0	0	0	0
A0A452DJE4;G8JKX4;Q5E9B5;Q3ZC07;P68138;P62739;A0A3Q1M558	A0A452DJE4;G8JKX4;Q5E9B5;Q3ZC07;P68138;P62739;A0A3Q1M558	0	0	0	0	0	0	0	0	0	0	0	0	BovinesexedXsemen, BovinesexedYsemen	10	1	1	29.1	4.7	4.7	0.0078329	6.355	53413000	2	504960		-1;-1;-1;-1;-1;-1;-1	0	0	0	0	504960	0	0	0	0	0	0	0	0	0	0	0	2	0	0	0	0	0
P28801;A0A3Q1LMV5	P28801;A0A3Q1LMV5	0	0	0	0	0	0	0	0	0	0	0	0	BovinesexedXsemen, BovinesexedYsemen	1	1	1	6.2	6.2	6.2	0.0069767	6.1103	7011400	1	500820		-1;-1	0	0	0	0	500820	0	0	0	0	0	0	0	0	0	0	0	1	0	0	0	0	0
P31976;A0A3Q1LVC7;Q2HJ49;Q32LP2;A0A3Q1MS33	P31976;A0A3Q1LVC7	0	0	0	0	0	0	0	0	0	0	0	0	BovinesexedXsemen, BovinesexedYsemen	5	5	5	10.2	10.2	10.2	0	32.736	15372000	5	495870		-1;-1;-1;-1;-1	0	0	0	0	437850	0	0	0	0	0	28783	29246	0	0	0	0	4	0	0	0	0	0
E1B953;Q6B856;E1BJB1;A0A452DIL8;A0A452DI48;G3X7R7;G3N1W7	E1B953;Q6B856;E1BJB1;A0A452DIL8;A0A452DI48	0	0	0	0	0	0	0	0	0	0	0	0	BovinesexedXsemen, BovinesexedYsemen	7	1	1	21.7	3.6	3.6	0.0055249	6.5396	9216100	3	485060		-1;-1;-1;-1;-1;-1;-1	0	0	0	0	0	0	0	0	0	0	46797	438260	0	0	0	0	0	0	0	0	0	0
P09487	P09487	0	0	0	456470	0	0	0	0	0	0	3311200	2227400	BovinesexedXsemen, BovinesexedYsemen	3	3	3	8.8	8.8	8.8	0	20.074	14505000	5	484630		-1	0	0	0	18035	0	0	0	0	0	0	216960	249640	0	0	0	0	0	0	0	0	0	0
F1MBB7	F1MBB7	0	0	0	0	1699200	831770	0	0	0	0	0	0	BovinesexedXsemen, BovinesexedYsemen	3	3	3	5	5	5	0	22.921	22999000	4	479140		-1	0	0	0	0	378710	100420	0	0	0	0	0	0	0	0	0	0	3	1	0	0	0	0
E1BJD3;A0A3Q1MA90	E1BJD3;A0A3Q1MA90	0	0	0	0	0	0	0	0	0	0	0	0	BovinesexedXsemen, BovinesexedYsemen	1	1	1	9.4	9.4	9.4	0	6.8157	1863700	1	465920		-1;-1	0	0	0	0	0	465920	0	0	0	0	0	0	0	0	0	0	0	1	0	0	0	0
Q76LV1;G5E507;G3N2V5	Q76LV1;G5E507;G3N2V5	0	0	0	0	0	0	0	0	0	0	0	0	BovinesexedXsemen, BovinesexedYsemen	5	2	1	8	3	1.4	0	12.679	15278000	4	462960		-1;-1;-1	0	0	0	0	290660	0	0	0	0	0	97141	75164	0	0	0	0	2	0	0	0	0	0
F1MB32	F1MB32	0	0	0	0	0	0	0	0	0	0	5860500	3787800	BovinesexedXsemen, BovinesexedYsemen	7	7	7	6.4	6.4	6.4	0	42.991	34391000	11	458550		-1	0	0	0	0	0	0	0	0	0	58010	138810	261730	0	0	0	0	0	0	0	0	0	2
A0A3Q1M813;A5PJP9;A0A3Q1M8N4;A0A3Q1MPC6;A0A3Q1M046;A0A3Q1NJI6;A0A3Q1LL08;F1MF29;A0A3Q1LSY2;A0A3Q1LPS1;A0A3Q1NAB5;A0A3Q1LGH1	A0A3Q1M813;A5PJP9;A0A3Q1M8N4;A0A3Q1MPC6;A0A3Q1M046;A0A3Q1NJI6;A0A3Q1LL08;F1MF29;A0A3Q1LSY2;A0A3Q1LPS1;A0A3Q1NAB5;A0A3Q1LGH1	0	0	0	0	0	0	0	0	0	0	0	0	BovinesexedXsemen, BovinesexedYsemen	2	2	2	1.8	1.8	1.8	0	11.398	19966000	2	453770		-1;-1;-1;-1;-1;-1;-1;-1;-1;-1;-1;-1	0	0	0	0	167100	170200	74828	35266	0	0	6381.2	0	0	0	0	0	1	1	0	0	0	0
E1BMH6;E1BMI5;A0A3Q1LLJ1;E1BH15;A0A3Q1MQ27	E1BMH6;E1BMI5;A0A3Q1LLJ1;E1BH15;A0A3Q1MQ27	0	0	0	0	0	0	0	0	0	0	0	0	BovinesexedXsemen, BovinesexedYsemen	1	1	1	2.4	2.4	2.4	0.0072464	6.1896	6239300	1	445670		-1;-1;-1;-1;-1	0	0	0	0	419510	26158	0	0	0	0	0	0	0	0	0	0	1	0	0	0	0	0
Q3SYU2;A0A3Q1MM86;F1N6D5;A4FUD3;A0A3Q1MII4	Q3SYU2	0	0	0	0	0	0	0	0	0	0	0	0	BovinesexedXsemen, BovinesexedYsemen	3	3	3	3.8	3.8	3.8	0	17.377	19982000	3	444050		-1;-1;-1;-1;-1	0	0	0	0	438400	5650.4	0	0	0	0	0	0	0	0	0	0	3	0	0	0	0	0
A0A3Q1MDM5;Q08DA1;A0A3Q1MFY4;F1MI32;A0A3Q1LUJ8	A0A3Q1MDM5;Q08DA1;A0A3Q1MFY4;F1MI32;A0A3Q1LUJ8	0	0	0	0	0	0	0	0	0	0	0	0	BovinesexedXsemen, BovinesexedYsemen	7	2	1	8.6	2.8	1.3	0	12.875	17693000	6	421250		-1;-1;-1;-1;-1	0	0	0	105790	0	140220	0	0	0	0	21399	153840	0	0	0	2	0	2	0	0	0	0
Q5E958;A0A3Q1LPB5	Q5E958;A0A3Q1LPB5	0	0	0	0	0	0	0	0	0	0	0	0	BovinesexedXsemen, BovinesexedYsemen	2	2	2	13.5	13.5	13.5	0	13.738	3770600	2	418950		-1;-1	0	0	0	0	418950	0	0	0	0	0	0	0	0	0	0	0	2	0	0	0	0	0
A0A3Q1M168;Q0VCM4;A0A3Q1M2P3	A0A3Q1M168;Q0VCM4;A0A3Q1M2P3	0	0	0	0	0	0	0	0	0	0	0	0	BovinesexedXsemen, BovinesexedYsemen	2	2	2	2.7	2.7	2.7	0	12.531	22529000	5	417200		-1;-1;-1	0	0	0	0	0	0	0	0	0	91647	174160	151390	0	0	0	0	0	0	0	0	0	1
Q3SZI4;A0A3Q1MQS3	Q3SZI4;A0A3Q1MQS3	0	0	0	0	0	0	0	0	0	0	0	0	BovinesexedXsemen, BovinesexedYsemen	4	2	2	17.6	10.6	10.6	0	12.878	5822300	3	415880		-1;-1	0	0	0	0	327860	0	0	0	0	0	40036	47977	0	0	0	0	2	0	0	0	0	0
Q2T9U2;A0A3Q1LHX7;A0A3Q1LM23;F1MU43;A0A3Q1MC61;A0A3Q1M355	Q2T9U2;A0A3Q1LHX7;A0A3Q1LM23;F1MU43;A0A3Q1MC61;A0A3Q1M355	0	0	0	0	0	0	0	0	0	0	2833800	2380200	BovinesexedXsemen, BovinesexedYsemen	4	4	4	7	7	7	0	23.307	13506000	5	409280		-1;-1;-1;-1;-1;-1	0	0	0	4822.5	0	0	0	0	0	33243	261430	109780	0	0	0	0	0	0	0	0	0	1
A0A3Q1MIQ6;F1MUE4	A0A3Q1MIQ6;F1MUE4	0	0	0	0	0	0	0	0	0	0	0	0	BovinesexedXsemen, BovinesexedYsemen	1	1	1	1.8	1.8	1.8	0	6.9278	9627200	2	385090		-1;-1	0	0	0	0	229890	155200	0	0	0	0	0	0	0	0	0	0	1	1	0	0	0	0
Q3SZB7	Q3SZB7	0	0	0	0	0	0	0	0	0	0	0	0	BovinesexedXsemen, BovinesexedYsemen	2	2	2	8	8	8	0	13.441	6807400	3	378190		-1	0	0	0	10866	0	0	0	0	0	21733	56228	289360	0	0	0	0	0	0	0	0	0	1
Q02337	Q02337	0	0	0	0	0	0	0	0	0	0	0	0	BovinesexedXsemen, BovinesexedYsemen	3	3	3	9.3	9.3	9.3	0	18.287	8242300	4	374650		-1	0	0	0	64751	0	56523	0	0	0	0	145460	107910	0	0	0	1	1	1	0	0	0	0
A0A3Q1LQ85;Q5E948;A0A140T8C4	A0A3Q1LQ85;Q5E948;A0A140T8C4	0	0	0	0	0	0	0	0	0	0	0	0	BovinesexedXsemen, BovinesexedYsemen	1	1	1	9.9	9.9	9.9	0.0028329	6.5819	3626600	1	362660		-1;-1;-1	0	0	0	0	362660	0	0	0	0	0	0	0	0	0	0	0	1	0	0	0	0	0
Q2T9X2;F1N0E5	Q2T9X2;F1N0E5	0	0	0	0	0	0	0	0	0	0	0	0	BovinesexedXsemen, BovinesexedYsemen	2	2	2	5	5	5	0	13.863	11744000	4	355880		-1;-1	0	0	0	0	62840	46504	0	0	0	0	72234	174300	0	0	0	0	1	0	0	0	0	0
A0A3Q1ME47;A0A3Q1NCK5	A0A3Q1ME47;A0A3Q1NCK5	0	0	0	0	0	0	0	0	0	0	0	0	BovinesexedXsemen, BovinesexedYsemen	1	1	1	2.8	2.8	2.8	0.0070588	6.1388	6396800	2	355380		-1;-1	0	0	0	0	0	55896	0	0	0	0	180440	119040	0	0	0	0	0	0	0	0	0	0
Q3SZV3;F1MG05	Q3SZV3;F1MG05	0	0	0	0	539490	0	0	0	0	0	0	439470	BovinesexedXsemen, BovinesexedYsemen	2	2	2	5.9	5.9	5.9	0	13.434	8405100	5	350210		-1;-1	0	0	0	0	238600	0	0	0	0	0	56888	54725	0	0	0	0	2	0	0	0	0	0
Q9XSG3;A0A140T8A5	Q9XSG3;A0A140T8A5	0	0	0	0	0	0	0	0	0	0	1140500	1604700	BovinesexedXsemen, BovinesexedYsemen	2	2	2	6.3	6.3	6.3	0	13.039	10319000	6	321400		-1;-1	0	0	0	20963	26780	42649	0	0	0	0	89107	141900	0	0	0	0	1	0	0	0	0	0
Q2TA29;F2Z4D5;Q3MHP2;Q58DW6;A0A452DHW3	Q2TA29;F2Z4D5;Q3MHP2;Q58DW6;A0A452DHW3	0	0	0	0	0	0	0	0	0	0	0	0	BovinesexedXsemen, BovinesexedYsemen	2	2	2	9.3	9.3	9.3	0	12.337	4462200	1	318730		-1;-1;-1;-1;-1	0	0	0	0	318730	0	0	0	0	0	0	0	0	0	0	0	1	0	0	0	0	0
P23004;A0A3Q1M7H9	P23004;A0A3Q1M7H9	0	0	0	0	0	0	0	0	0	0	0	0	BovinesexedXsemen, BovinesexedYsemen	1	1	1	3.5	3.5	3.5	0.0028818	6.623	6313300	1	315660		-1;-1	0	0	0	0	0	0	0	0	0	0	134430	181240	0	0	0	0	0	0	0	0	0	0
A0A3Q1MJQ7;P45879;A0A3Q1MS21	A0A3Q1MJQ7;P45879;A0A3Q1MS21	0	0	0	0	0	0	0	0	0	0	0	0	BovinesexedXsemen, BovinesexedYsemen	2	2	2	8.5	8.5	8.5	0	12.504	4623700	2	308250		-1;-1;-1	0	0	0	0	308250	0	0	0	0	0	0	0	0	0	0	0	2	0	0	0	0	0
A0A3Q1NI43	A0A3Q1NI43	0	0	0	0	0	0	0	0	0	0	0	0	BovinesexedXsemen, BovinesexedYsemen	1	1	1	11.4	11.4	11.4	0.0075567	6.2841	1192000	1	298000		-1	0	0	0	0	0	0	0	0	0	0	298000	0	0	0	0	0	0	0	0	0	0	0
Q2YDI9;F1MMZ2	Q2YDI9;F1MMZ2	0	0	0	0	0	0	0	0	0	0	0	0	BovinesexedXsemen, BovinesexedYsemen	2	2	2	10.7	10.7	10.7	0	11.57	5290300	2	293910		-1;-1	0	0	0	0	0	0	0	0	0	0	135990	157920	0	0	0	0	0	0	0	0	0	0
A0A3Q1MI38;A0A3Q1MVB9;A0A3Q1M7Z2	A0A3Q1MI38;A0A3Q1MVB9;A0A3Q1M7Z2	0	0	0	0	0	0	0	0	0	0	0	0	BovinesexedXsemen, BovinesexedYsemen	1	1	1	2.6	2.6	2.6	0.0070423	6.1355	4640300	3	290020		-1;-1;-1	0	0	0	0	0	0	0	0	0	68505	107350	114170	0	0	0	0	0	0	0	0	0	1
Q3T077	Q3T077	0	0	0	0	0	0	0	0	0	0	0	0	BovinesexedXsemen, BovinesexedYsemen	1	1	1	7.6	7.6	7.6	0.007874	6.3662	2883100	1	288310		-1	0	0	0	13431	0	0	0	0	0	0	0	274880	0	0	0	0	0	0	0	0	0	0
Q3T169	Q3T169	0	0	0	0	0	0	0	0	0	0	0	0	BovinesexedXsemen, BovinesexedYsemen	2	2	2	10.7	10.7	10.7	0	12.689	5468800	3	287830		-1	0	0	0	0	287830	0	0	0	0	0	0	0	0	0	0	0	3	0	0	0	0	0
A0A3Q1LVG3;F1N2K8	A0A3Q1LVG3;F1N2K8	0	0	0	0	0	0	0	0	0	4064100	2654100	1268600	BovinesexedXsemen, BovinesexedYsemen	13	13	13	8.3	8.3	8.3	0	75.551	31558000	16	276830		-1;-1	0	0	0	0	0	0	0	0	0	72578	116760	87488	0	0	0	0	0	0	0	0	0	4
A0A3Q1N3I9;G3N0V0	A0A3Q1N3I9;G3N0V0	0	0	0	0	0	0	0	0	0	0	0	0	BovinesexedXsemen, BovinesexedYsemen	1	1	1	5	5	5	0	6.9696	3501400	1	269340		-1;-1	0	0	0	0	0	0	0	0	0	0	247970	21369	0	0	0	0	0	0	0	0	0	0
Q3MHX5	Q3MHX5	0	0	0	0	0	0	0	0	0	0	0	0	BovinesexedXsemen, BovinesexedYsemen	2	2	2	5.1	5.1	5.1	0	12.247	7196200	2	266530		-1	0	0	0	0	266530	0	0	0	0	0	0	0	0	0	0	0	2	0	0	0	0	0
A0A3Q1M698;Q5E997;A4FUA8;A0A3Q1N894;A0A3Q1LFG8;A0A3Q1LXG3	A0A3Q1M698;Q5E997;A4FUA8;A0A3Q1N894;A0A3Q1LFG8;A0A3Q1LXG3	0	0	0	0	0	0	0	0	0	0	0	0	BovinesexedXsemen, BovinesexedYsemen	1	1	1	3.5	3.5	3.5	0.007732	6.3302	3453900	1	265690		-1;-1;-1;-1;-1;-1	0	0	0	0	265690	0	0	0	0	0	0	0	0	0	0	0	1	0	0	0	0	0
A0A3Q1LLH1;Q5E983	A0A3Q1LLH1;Q5E983	0	0	0	0	0	0	0	0	0	0	0	0	BovinesexedXsemen, BovinesexedYsemen	1	1	1	8.7	8.7	8.7	0.0028169	6.5726	2911200	1	264660		-1;-1	0	0	0	0	264660	0	0	0	0	0	0	0	0	0	0	0	1	0	0	0	0	0
Q3MHK9	Q3MHK9	0	0	0	0	0	0	0	0	0	0	0	0	BovinesexedXsemen, BovinesexedYsemen	1	1	1	2.4	2.4	2.4	0.0028249	6.5795	7642900	1	263550		-1	0	0	0	0	263550	0	0	0	0	0	0	0	0	0	0	0	1	0	0	0	0	0
P81019	P81019	0	0	0	0	0	0	0	0	0	0	0	0	BovinesexedXsemen, BovinesexedYsemen	1	1	1	10.9	10.9	10.9	0	7.1899	4804500	4	257050		-1	0	0	0	0	0	0	0	0	0	0	0	257050	0	0	0	0	0	0	0	0	0	0
P12344	P12344	0	0	0	0	0	0	0	0	0	0	0	0	BovinesexedXsemen, BovinesexedYsemen	2	2	2	5.8	5.8	5.8	0	11.619	6577800	1	252990		-1	0	0	0	0	54439	54932	0	0	0	0	71617	72005	0	0	0	0	1	0	0	0	0	0
Q2TA43	Q2TA43	0	0	0	0	0	0	0	0	0	0	0	0	BovinesexedXsemen, BovinesexedYsemen	1	1	1	2.7	2.7	2.7	0.0075949	6.2947	6012500	1	250520		-1	0	0	0	0	0	250520	0	0	0	0	0	0	0	0	0	0	0	1	0	0	0	0
Q05927;A0A3Q1MCG3	Q05927;A0A3Q1MCG3	0	0	0	0	0	0	0	0	0	0	0	0	BovinesexedXsemen, BovinesexedYsemen	3	3	3	6.1	6.1	6.1	0	18.221	6962600	6	248670		-1;-1	0	0	0	0	0	0	0	0	0	0	166610	82060	0	0	0	0	0	0	0	0	0	0
A0A3Q1M8C1;A0A3Q1LZI7;F1N192;A0A3Q1MK11	A0A3Q1M8C1;A0A3Q1LZI7;F1N192;A0A3Q1MK11	0	0	0	0	0	0	0	0	0	0	0	0	BovinesexedXsemen, BovinesexedYsemen	2	2	2	1.5	1.5	1.5	0	11.25	14143000	1	248120		-1;-1;-1;-1	0	0	0	0	0	0	0	0	0	248120	0	0	0	0	0	0	0	0	0	0	0	1
Q3MHP3	Q3MHP3	0	0	0	0	0	0	0	0	0	0	0	0	BovinesexedXsemen, BovinesexedYsemen	1	1	1	14.4	14.4	14.4	0.0055096	6.5327	1984100	2	248020		-1	0	0	0	0	0	0	0	0	0	0	133420	114600	0	0	0	0	0	0	0	0	0	0
A0A3Q1M696;F1MQ01;D3K0R6;A0A3Q1MU03;A0A3Q1MIH7;A0A3Q1MDH1;A0A3Q1LKB5;A0A3Q1MR17;F1N7J2;F1MS16;A0A3Q1ND98;A0A3Q1LUI4;F1MN60	A0A3Q1M696;F1MQ01;D3K0R6;A0A3Q1MU03;A0A3Q1MIH7;A0A3Q1MDH1;A0A3Q1LKB5;A0A3Q1MR17;F1N7J2;F1MS16;A0A3Q1ND98	0	0	0	0	347710	750970	0	0	0	0	0	0	BovinesexedXsemen, BovinesexedYsemen	4	4	4	6.1	6.1	6.1	0	28.483	12119000	7	247330		-1;-1;-1;-1;-1;-1;-1;-1;-1;-1;-1;-1;-1	0	0	0	0	104020	51305	0	0	0	0	36531	55472	0	0	0	0	4	1	0	0	0	0
A0A3Q1MGC0;A0A3Q1MNW3;F1MQX0;A0A3Q1MS98	A0A3Q1MGC0;A0A3Q1MNW3;F1MQX0;A0A3Q1MS98	0	0	0	0	369070	820550	0	0	0	0	0	0	BovinesexedXsemen, BovinesexedYsemen	2	2	2	3.7	3.7	3.7	0	11.959	7475200	2	241140		-1;-1;-1;-1	0	0	0	0	131710	109430	0	0	0	0	0	0	0	0	0	0	1	1	0	0	0	0
Q3T0D0;A0A3Q1N9S5;A0A3Q1NEH2	Q3T0D0;A0A3Q1N9S5;A0A3Q1NEH2	0	0	0	0	0	0	0	0	0	0	0	0	BovinesexedXsemen, BovinesexedYsemen	2	2	2	6.7	6.7	6.7	0	12.251	5691800	2	237160		-1;-1;-1	0	0	0	0	237160	0	0	0	0	0	0	0	0	0	0	0	2	0	0	0	0	0
Q3SZ62	Q3SZ62	0	0	0	0	0	0	0	0	0	0	0	0	BovinesexedXsemen, BovinesexedYsemen	2	1	1	10.2	6.3	6.3	0	6.9758	3064300	1	235720		-1	0	0	0	0	235720	0	0	0	0	0	0	0	0	0	0	0	1	0	0	0	0	0
P19858;A0A3Q1LY19;Q5E9B1;A0A3Q1M4R3;A0A3Q1M5R4	P19858;A0A3Q1LY19;Q5E9B1;A0A3Q1M4R3;A0A3Q1M5R4	0	0	0	0	0	0	0	0	0	0	0	0	BovinesexedXsemen, BovinesexedYsemen	4	2	2	13.6	7.2	7.2	0	18.896	4240600	2	235590		-1;-1;-1;-1;-1	0	0	0	0	235590	0	0	0	0	0	0	0	0	0	0	0	2	0	0	0	0	0
Q9N2I8	Q9N2I8	0	0	0	0	0	0	0	0	0	0	0	0	BovinesexedXsemen, BovinesexedYsemen	1	1	1	2.9	2.9	2.9	0	6.7548	6119500	2	235370		-1	0	0	0	0	133880	52626	0	0	0	0	0	48863	0	0	0	0	1	1	0	0	0	0
Q762I5	Q762I5	0	0	0	0	0	0	0	0	0	0	0	0	BovinesexedXsemen, BovinesexedYsemen	1	1	1	12.8	12.8	12.8	0.0055556	6.54	1176400	1	235270		-1	0	0	0	0	0	0	0	0	0	0	235270	0	0	0	0	0	0	0	0	0	0	0
Q95M18	Q95M18	0	0	0	0	0	0	0	0	0	0	0	0	BovinesexedXsemen, BovinesexedYsemen	4	3	3	5.6	4.1	4.1	0	17.776	9085100	4	227130		-1	0	0	0	0	124850	0	0	0	0	0	56832	45447	0	0	0	0	2	0	0	0	0	0
A0A452DI87;Q3T189;A0A3Q1LZ07	A0A452DI87;Q3T189;A0A3Q1LZ07	0	0	0	0	0	0	0	0	0	0	0	0	BovinesexedXsemen, BovinesexedYsemen	2	2	2	9.9	9.9	9.9	0	12.849	3299200	2	219950		-1;-1;-1	0	0	0	0	219950	0	0	0	0	0	0	0	0	0	0	0	2	0	0	0	0	0
Q5E9B7	Q5E9B7	0	0	0	0	0	0	0	0	0	0	0	0	BovinesexedXsemen, BovinesexedYsemen	1	1	1	7.5	7.5	7.5	0	9.1336	3069200	1	219230		-1	0	0	0	0	174340	37167	0	7726	0	0	0	0	0	0	0	0	1	0	0	0	0	0
A0A3S5ZPG7;A0A3Q1LJI4	A0A3S5ZPG7;A0A3Q1LJI4	0	0	0	0	0	0	0	0	0	0	0	0	BovinesexedXsemen, BovinesexedYsemen	1	1	1	2.8	2.8	2.8	0	6.6887	3870700	1	215040		-1;-1	0	0	0	0	0	0	0	0	0	0	88200	126840	0	0	0	0	0	0	0	0	0	0
A6QLZ6	A6QLZ6	0	0	0	0	0	0	0	0	0	0	0	0	BovinesexedXsemen, BovinesexedYsemen	1	1	1	8.9	8.9	8.9	0	6.9035	1489400	1	212770		-1	0	0	0	0	152040	60727	0	0	0	0	0	0	0	0	0	0	1	0	0	0	0	0
Q0P5K3;A0A3Q1MW26;A0A3Q1N9B4	Q0P5K3;A0A3Q1MW26;A0A3Q1N9B4	0	0	0	0	0	0	0	0	0	0	0	0	BovinesexedXsemen, BovinesexedYsemen	1	1	1	7.2	7.2	7.2	0.0073892	6.2302	2114900	1	211490		-1;-1;-1	0	0	0	0	211490	0	0	0	0	0	0	0	0	0	0	0	1	0	0	0	0	0
A0A452DIQ5;P01966;CON__P01966	A0A452DIQ5;P01966;CON__P01966	0	0	0	0	0	0	0	0	0	0	0	0	BovinesexedXsemen, BovinesexedYsemen	1	1	1	11	11	11	0	7.1583	6862100	3	204670	+	-1;-1;-1	0	0	0	0	273970	0	0	0	0	0	204670	0	0	0	0	0	1	0	0	0	0	0
A0A3Q1LV73	A0A3Q1LV73	0	0	0	0	0	0	0	0	0	0	0	0	BovinesexedXsemen, BovinesexedYsemen	4	4	4	24.7	24.7	24.7	0	27.826	72347000	11	202190		-1	0	0	0	0	0	0	0	0	0	61424	87146	53620	0	0	0	0	0	0	0	0	0	4
F6RF06;P13753;A0A3Q1LZ40;E1BI37	F6RF06;P13753;A0A3Q1LZ40;E1BI37	0	0	0	0	0	0	0	0	0	0	0	0	BovinesexedXsemen, BovinesexedYsemen	1	1	1	3.9	3.9	3.9	0.0055402	6.54	2982300	1	198820		-1;-1;-1;-1	0	0	0	0	198820	0	0	0	0	0	0	0	0	0	0	0	1	0	0	0	0	0
A0A3Q1LMV9	A0A3Q1LMV9	0	0	0	0	0	0	0	0	0	0	0	0	BovinesexedXsemen, BovinesexedYsemen	7	6	6	5.6	4.6	4.6	0	41.719	42893000	13	193400		-1	0	0	0	0	171740	0	0	0	0	0	11635	10023	0	0	0	0	11	0	0	0	0	0
P80025;G3MXZ0	P80025;G3MXZ0	0	0	0	0	0	0	0	0	0	0	0	0	BovinesexedXsemen, BovinesexedYsemen	1	1	1	1.5	1.5	1.5	0	7.0166	6695600	2	191300		-1;-1	0	0	0	0	0	0	0	0	0	0	111540	79763	0	0	0	0	0	0	0	0	0	0
A0A3Q1MLF2;A0A3Q1MJP2;A0A3Q1LUL1;A0A3Q1MC27	A0A3Q1MLF2;A0A3Q1MJP2;A0A3Q1LUL1;A0A3Q1MC27	0	0	0	0	0	0	0	0	0	0	0	0	BovinesexedXsemen, BovinesexedYsemen	1	1	1	0.7	0.7	0.7	0.0076336	6.3074	14863000	1	185780		-1;-1;-1;-1	0	0	0	0	87896	90083	7803.1	0	0	0	0	0	0	0	0	0	0	1	0	0	0	0
CON__P50446;CON__Q8BGZ7	CON__P50446;CON__Q8BGZ7	0	0	0	0	0	0	0	0	0	0	0	0	BovinesexedXsemen, BovinesexedYsemen	24	1	1	34	4.9	4.9	0	8.6515	5346800	1	184370	+	-1;-1	0	0	0	0	184370	0	0	0	0	0	0	0	0	0	0	0	1	0	0	0	0	0
E1BCR1;A0A3Q1NJC0	E1BCR1	0	0	0	0	0	0	0	0	0	0	4260800	3166400	BovinesexedXsemen, BovinesexedYsemen	4	4	4	2.2	2.2	2.2	0	38.649	13900000	5	182890		-1;-1	0	0	0	0	0	0	0	0	0	0	86255	96635	0	0	0	0	1	0	0	0	0	0
CON__ENSEMBL:ENSP00000377550;CON__P13646-1	CON__ENSEMBL:ENSP00000377550;CON__P13646-1	0	0	0	0	0	0	0	0	0	0	0	0	BovinesexedXsemen, BovinesexedYsemen	11	3	1	17.1	5.5	3.1	0	25.05	4580300	2	176170	+	-1;-1	0	0	0	0	176170	0	0	0	0	0	0	0	0	0	0	0	2	0	0	0	0	0
CON__Q9C075;A0A3Q1LW02;F1MI65	CON__Q9C075	0	0	0	0	0	0	0	0	0	0	0	0	BovinesexedXsemen, BovinesexedYsemen	3	2	2	8.1	6.4	6.4	0	13.259	4751400	2	175980	+	-1;-1;-1	0	0	0	0	175980	0	0	0	0	0	0	0	0	0	0	0	2	0	0	0	0	0
A0A3Q1MGL5;A0A3Q1LWD3;A0A3Q1N1A8;A0A3Q1MI76;A0A3Q1MA45	A0A3Q1MGL5;A0A3Q1LWD3;A0A3Q1N1A8;A0A3Q1MI76;A0A3Q1MA45	0	0	0	0	0	0	0	0	0	0	0	0	BovinesexedXsemen, BovinesexedYsemen	1	1	1	4.4	4.4	4.4	0.0074813	6.2528	1857500	1	168870		-1;-1;-1;-1;-1	0	0	0	0	0	0	0	0	0	0	89465	79403	0	0	0	0	0	0	0	0	0	0
O46629;A0A3Q1MH46	O46629;A0A3Q1MH46	0	0	0	0	0	0	0	0	0	0	0	0	BovinesexedXsemen, BovinesexedYsemen	1	1	1	2.7	2.7	2.7	0	7.0073	4339500	2	166900		-1;-1	0	0	0	0	120270	46632	0	0	0	0	0	0	0	0	0	0	1	1	0	0	0	0
A0A3Q1M1V9;A0A3Q1NI86;F1MKU9;A0A3Q1LFP0;A0A3Q1MNR0;A0A3Q1NC33	A0A3Q1M1V9;A0A3Q1NI86;F1MKU9;A0A3Q1LFP0;A0A3Q1MNR0;A0A3Q1NC33	0	0	0	0	0	0	0	0	0	0	0	0	BovinesexedXsemen, BovinesexedYsemen	1	1	1	1.6	1.6	1.6	0	6.8654	6839600	1	166820		-1;-1;-1;-1;-1;-1	0	0	0	0	166820	0	0	0	0	0	0	0	0	0	0	0	1	0	0	0	0	0
F1MI98;F1MXG6;CON__Q9UE12;A0A3Q1LZF2;CON__Q14525;A0A3Q1M139;Q148I8;F1MSA6;CON__Q15323;CON__O76013;CON__Q497I4;A0A140T8B6;Q0P5J7;CON__A2A5Y0;CON__REFSEQ:XP_986630;A0A3Q1MPF8;CON__Q8IUT8;CON__O76009;CON__Q6NTB9;A5PJJ1;CON__O76011;CON__O76014;CON__Q9D646	F1MI98;F1MXG6;CON__Q9UE12;A0A3Q1LZF2;CON__Q14525;A0A3Q1M139;Q148I8;F1MSA6;CON__Q15323;CON__O76013;CON__Q497I4;A0A140T8B6;Q0P5J7;CON__A2A5Y0;CON__REFSEQ:XP_986630	0	0	0	0	0	0	0	0	0	0	0	0	BovinesexedXsemen, BovinesexedYsemen	5	2	2	7.2	3.7	3.7	0	11.38	4485200	2	166120	+	-1;-1;-1;-1;-1;-1;-1;-1;-1;-1;-1;-1;-1;-1;-1;-1;-1;-1;-1;-1;-1;-1;-1	0	60724	0	0	0	96361	9034.5	0	0	0	0	0	0	1	0	0	0	1	0	0	0	0
A0A3Q1LXN6;E1BBM9	A0A3Q1LXN6;E1BBM9	0	0	0	0	0	0	0	0	0	0	0	0	BovinesexedXsemen, BovinesexedYsemen	3	3	3	6.1	6.1	6.1	0	18.013	5140800	2	165830		-1;-1	0	0	0	0	0	0	0	0	0	0	103080	62755	0	0	0	0	0	0	0	0	0	0
A0A3Q1LIB4;A0A3Q1MN97;A0A3Q1MRN4;F1N789	A0A3Q1LIB4;A0A3Q1MN97;A0A3Q1MRN4;F1N789	0	0	0	0	0	0	0	0	0	0	0	0	BovinesexedXsemen, BovinesexedYsemen	3	3	3	3.7	3.7	3.7	0	19.248	11893000	3	165180		-1;-1;-1;-1	0	0	0	0	165180	0	0	0	0	0	0	0	0	0	0	0	3	0	0	0	0	0
CON__P20930	CON__P20930	0	0	0	0	0	0	0	0	0	0	0	0	BovinesexedXsemen, BovinesexedYsemen	7	7	7	3.9	3.9	3.9	0	43.176	36374000	6	155450	+	-1	0	0	0	0	155450	0	0	0	0	0	0	0	0	0	0	0	6	0	0	0	0	0
Q148D3;A0A3Q1MSL5;A0A3Q1LY08	Q148D3;A0A3Q1MSL5;A0A3Q1LY08	0	0	0	0	0	0	0	0	0	0	0	0	BovinesexedXsemen, BovinesexedYsemen	2	2	2	4.3	4.3	4.3	0	11.613	4029800	2	154990		-1;-1;-1	0	0	0	0	154990	0	0	0	0	0	0	0	0	0	0	0	2	0	0	0	0	0
F1N0B2	F1N0B2	0	0	0	0	0	0	0	0	0	0	0	0	BovinesexedXsemen, BovinesexedYsemen	2	2	2	1.8	1.8	1.8	0	13.495	9057800	4	148490		-1	0	0	0	10569	49623	9052.3	0	0	0	0	19152	60092	0	0	0	0	1	0	0	0	0	0
A0A3Q1M0A1	A0A3Q1M0A1	0	0	0	0	0	0	0	0	0	0	2059400	1782900	BovinesexedXsemen, BovinesexedYsemen	2	2	2	3	3	3	0	12.503	8002400	3	145500		-1	0	0	0	0	0	0	0	0	0	0	60621	84878	0	0	0	0	0	0	0	0	0	0
A0A452DJL3;Q08DQ0;A0A3Q1MSI5	A0A452DJL3;Q08DQ0;A0A3Q1MSI5	0	0	0	0	0	0	0	0	0	0	0	0	BovinesexedXsemen, BovinesexedYsemen	1	1	1	1.5	1.5	1.5	0.0075758	6.2933	6769600	1	138160		-1;-1;-1	0	0	0	0	138160	0	0	0	0	0	0	0	0	0	0	0	1	0	0	0	0	0
Q2NKZ1	Q2NKZ1	0	0	0	0	0	0	0	0	0	0	0	0	BovinesexedXsemen, BovinesexedYsemen	1	1	1	1.8	1.8	1.8	0.0070258	6.1247	4252000	2	137160		-1	0	0	0	0	0	0	0	0	0	0	0	137160	0	0	0	0	1	0	0	0	0	0
P00727	P00727	0	0	0	0	0	0	0	0	0	0	0	0	BovinesexedXsemen, BovinesexedYsemen	1	1	1	2.3	2.3	2.3	0	6.6546	3896300	2	134360		-1	0	0	0	0	68429	32255	0	0	0	0	19258	14414	0	0	0	0	1	0	0	0	0	0
CON__P19001	CON__P19001	0	0	0	0	0	0	0	0	0	0	0	0	BovinesexedXsemen, BovinesexedYsemen	9	2	2	17.1	5.7	5.7	0	12.093	4133700	1	133350	+	-1	0	0	0	0	133350	0	0	0	0	0	0	0	0	0	0	0	1	0	0	0	0	0
Q2LGB5	Q2LGB5	0	0	0	0	0	0	0	0	0	0	0	0	BovinesexedXsemen, BovinesexedYsemen	1	1	1	5.1	5.1	5.1	0.006993	6.12	1540500	1	128380		-1	0	0	0	0	128380	0	0	0	0	0	0	0	0	0	0	0	1	0	0	0	0	0
E1BM93	E1BM93	0	0	0	0	0	0	0	0	0	0	0	0	BovinesexedXsemen, BovinesexedYsemen	1	1	1	3.8	3.8	3.8	0	6.9453	2125900	1	125050		-1	0	0	0	0	125050	0	0	0	0	0	0	0	0	0	0	0	1	0	0	0	0	0
E1B9H0;E1B9E8	E1B9H0;E1B9E8	0	0	0	0	0	0	0	0	0	0	0	0	BovinesexedXsemen, BovinesexedYsemen	1	1	1	2.1	2.1	2.1	0.0073529	6.2263	2942200	1	122590		-1;-1	0	0	0	0	0	0	0	0	0	0	122590	0	0	0	0	0	0	0	0	0	0	0
F1MLD7	F1MLD7	0	0	0	0	0	0	0	0	0	0	0	0	BovinesexedXsemen, BovinesexedYsemen	1	1	1	1.7	1.7	1.7	0	6.9882	6118500	2	122370		-1	0	0	0	0	27604	0	0	0	0	0	55334	39431	0	0	0	0	1	0	0	0	0	0
A0A3Q1N4X8;A0A3Q1LV32;Q24JZ7;A0A3Q1LIX4	A0A3Q1N4X8;A0A3Q1LV32;Q24JZ7;A0A3Q1LIX4	0	0	0	0	0	0	0	0	0	0	0	0	BovinesexedXsemen, BovinesexedYsemen	1	1	1	2.5	2.5	2.5	0	7.8401	2429800	2	121490		-1;-1;-1;-1	0	0	0	0	0	0	0	0	0	0	121490	0	0	0	0	0	0	0	0	0	0	0
F6QH94	F6QH94	0	0	0	0	0	0	0	0	0	0	0	0	BovinesexedXsemen, BovinesexedYsemen	1	1	1	3.4	3.4	3.4	0.0076726	6.3185	2045000	1	120290		-1	0	0	0	0	120290	0	0	0	0	0	0	0	0	0	0	0	1	0	0	0	0	0
F1MCZ3;Q28046;A2VE17	F1MCZ3;Q28046;A2VE17	0	0	0	0	0	0	0	0	0	0	0	0	BovinesexedXsemen, BovinesexedYsemen	1	1	1	1.6	1.6	1.6	0.0075	6.2562	4240700	2	114610		-1;-1;-1	0	0	0	0	0	0	0	0	0	35254	34338	45022	0	0	0	0	0	0	0	0	0	1
A0A3Q1M0Y7;A0A3Q1MZI6;A0A3Q1MQ34;E1BKX7;A0A3Q1LU35;E1BE25;A0A3Q1M304;A0A3Q1LV98	A0A3Q1M0Y7;A0A3Q1MZI6;A0A3Q1MQ34;E1BKX7	0	0	0	0	0	0	0	0	0	0	0	0	BovinesexedXsemen, BovinesexedYsemen	6	6	6	3.7	3.7	3.7	0	42.944	15946000	6	113900		-1;-1;-1;-1;-1;-1;-1;-1	0	0	0	0	113900	0	0	0	0	0	0	0	0	0	0	0	6	0	0	0	0	0
Q05717	Q05717	0	0	0	0	0	0	0	0	0	0	0	0	BovinesexedXsemen, BovinesexedYsemen	1	1	1	4.4	4.4	4.4	0.0077922	6.3397	1366200	1	113850		-1	0	0	0	0	0	0	0	0	0	0	113850	0	0	0	0	0	0	0	0	0	0	0
E1BK87	E1BK87	0	0	0	0	0	0	0	0	0	0	0	0	BovinesexedXsemen, BovinesexedYsemen	2	2	2	1.9	1.9	1.9	0	11.887	5108700	1	111060		-1	0	0	0	0	111060	0	0	0	0	0	0	0	0	0	0	0	1	0	0	0	0	0
E1B7X2	E1B7X2	0	0	0	0	0	0	0	0	0	0	1230500	1242800	BovinesexedXsemen, BovinesexedYsemen	2	2	2	3.3	3.3	3.3	0	14.916	13722000	7	107740		-1	0	0	0	0	30815	49148	0	0	0	0	7869.4	19908	0	0	0	0	2	2	0	0	0	0
E1B9N6	E1B9N6	0	0	0	0	0	0	0	0	0	0	3137600	1516600	BovinesexedXsemen, BovinesexedYsemen	4	4	4	2	2	2	0	23.934	12151000	4	105660		-1	0	0	0	0	31084	0	0	0	0	0	36584	37990	0	0	0	0	1	0	0	0	0	0
F1MPU0;P49951	F1MPU0;P49951	0	0	0	0	0	0	0	0	0	0	0	0	BovinesexedXsemen, BovinesexedYsemen	2	2	2	1.4	1.4	1.4	0	12.481	9368200	3	105260		-1;-1	0	0	0	0	62323	15627	0	0	0	0	0	27311	0	0	0	0	2	0	0	0	0	0
G3N3T9	G3N3T9	0	0	0	0	0	0	0	0	0	0	0	0	BovinesexedXsemen, BovinesexedYsemen	1	1	1	4.6	4.6	4.6	0.0076923	6.3234	1327000	1	102080		-1	0	0	0	0	0	0	0	0	0	102080	0	0	0	0	0	0	0	0	0	0	0	1
A0A3Q1LXK9;A0A3Q1MQG2;A0A3Q1M2E4;A0A3Q1M6Q7;A0A3Q1NIP5;A0A3Q1LJL6;A0A3Q1LVA4;E1BF59;A0A3Q1LXH1;A0A3Q1MRS3	A0A3Q1LXK9;A0A3Q1MQG2;A0A3Q1M2E4;A0A3Q1M6Q7;A0A3Q1NIP5;A0A3Q1LJL6;A0A3Q1LVA4;E1BF59;A0A3Q1LXH1;A0A3Q1MRS3	0	0	0	0	0	0	0	0	0	0	0	0	BovinesexedXsemen, BovinesexedYsemen	8	8	7	2.3	2.3	2.1	0	49.457	28856000	7	101610		-1;-1;-1;-1;-1;-1;-1;-1;-1;-1	0	0	0	0	97717	0	0	0	0	0	2220.5	1667.4	0	0	0	0	6	0	0	0	0	0
A3KMV5;A0A3Q1LKR8	A3KMV5;A0A3Q1LKR8	0	0	0	0	0	0	0	0	0	0	0	0	BovinesexedXsemen, BovinesexedYsemen	2	2	2	2.1	2.1	2.1	0	12.284	5311200	2	98355		-1;-1	0	0	0	0	98355	0	0	0	0	0	0	0	0	0	0	0	2	0	0	0	0	0
Q5E946	Q5E946	0	0	0	0	0	0	0	0	0	0	0	0	BovinesexedXsemen, BovinesexedYsemen	2	2	2	21.2	21.2	21.2	0	11.268	2569300	2	98148		-1	0	0	0	0	99493	0	0	0	0	0	0	98148	0	0	0	0	1	0	0	0	0	0
Q3T0K2	Q3T0K2	0	0	0	0	0	0	0	0	0	0	0	0	BovinesexedXsemen, BovinesexedYsemen	1	1	1	2	2	2	0.0028571	6.5995	3118600	1	97455		-1	0	0	0	0	97455	0	0	0	0	0	0	0	0	0	0	0	1	0	0	0	0	0
CON__Q32MB2;CON__Q7RTS7	CON__Q32MB2;CON__Q7RTS7	0	0	0	0	0	0	0	0	0	0	0	0	BovinesexedXsemen, BovinesexedYsemen	9	2	0	13.7	4.3	0	0	11.878	2725600	2	93985	+	-1;-1	0	0	0	0	93985	0	0	0	0	0	0	0	0	0	0	0	1	0	1	0	0	0
A0A3Q1LFQ2	A0A3Q1LFQ2	0	0	0	0	0	0	0	0	0	0	0	0	BovinesexedXsemen, BovinesexedYsemen	2	2	2	8.1	8.1	8.1	0	13.769	1668300	3	92683		-1	0	0	0	0	0	0	0	0	0	0	37815	54868	0	0	0	0	1	0	0	0	0	1
F1MLS4	F1MLS4	0	0	0	0	0	0	0	0	0	0	0	0	BovinesexedXsemen, BovinesexedYsemen	2	2	2	2.9	2.9	2.9	0	12.961	3754100	2	91563		-1	0	0	0	0	0	0	0	0	0	0	43410	48152	0	0	0	0	0	0	0	0	0	0
A0A3Q1MTL6;Q3ZCI9	A0A3Q1MTL6;Q3ZCI9	0	0	0	0	0	0	0	0	0	0	0	0	BovinesexedXsemen, BovinesexedYsemen	2	2	2	4.8	4.8	4.8	0	12.429	2966600	2	89898		-1;-1	0	0	0	0	0	0	0	0	0	0	35838	54059	0	0	0	0	0	0	0	0	0	0
Q32KN8;F2Z4K0;F6RP72	Q32KN8;F2Z4K0;F6RP72	0	0	0	0	0	0	0	0	0	0	0	0	BovinesexedXsemen, BovinesexedYsemen	8	1	1	23.1	3.3	3.3	0.0071599	6.179	1871700	1	89128		-1;-1;-1	0	0	0	0	0	0	0	0	0	0	0	89128	0	0	0	0	0	0	0	0	0	0
Q95L54;A0A3Q1MTA5	Q95L54;A0A3Q1MTA5	0	0	0	0	0	0	0	0	0	0	0	0	BovinesexedXsemen, BovinesexedYsemen	1	1	1	4.6	4.6	4.6	0.0069444	6.1087	1991000	1	86566		-1;-1	0	0	0	0	86566	0	0	0	0	0	0	0	0	0	0	0	1	0	0	0	0	0
F1MQ37	F1MQ37	0	0	0	0	0	0	0	0	0	0	0	0	BovinesexedXsemen, BovinesexedYsemen	4	4	4	2.6	2.6	2.6	0	24.515	8594600	4	82640		-1	0	0	0	0	82640	0	0	0	0	0	0	0	0	0	0	0	4	0	0	0	0	0
A0A3Q1MSL9;F1MKL5	A0A3Q1MSL9;F1MKL5	0	0	0	0	0	0	0	0	0	0	0	0	BovinesexedXsemen, BovinesexedYsemen	2	2	2	5.3	5.3	5.3	0	13.42	23317000	4	79373		-1;-1	0	0	0	0	117200	0	0	0	0	0	79373	73076	0	0	0	0	1	0	0	0	0	0
E1B7Z8	E1B7Z8	0	0	0	0	0	0	0	0	0	0	0	0	BovinesexedXsemen, BovinesexedYsemen	1	1	1	2.3	2.3	2.3	0	6.7325	2005900	1	77149		-1	0	0	0	0	77149	0	0	0	0	0	0	0	0	0	0	0	1	0	0	0	0	0
A0A3Q1NLL5;A0A3Q1M656;O18789;A0A3Q1MAT9;A0A452DIA7	A0A3Q1NLL5;A0A3Q1M656;O18789;A0A3Q1MAT9;A0A452DIA7	0	0	0	0	0	0	0	0	0	0	0	0	BovinesexedXsemen, BovinesexedYsemen	1	1	1	5.6	5.6	5.6	0	6.6794	1036000	1	69069		-1;-1;-1;-1;-1	0	0	0	0	69069	0	0	0	0	0	0	0	0	0	0	0	1	0	0	0	0	0
Q58DK1	Q58DK1	0	0	0	0	0	0	0	0	0	0	0	0	BovinesexedXsemen, BovinesexedYsemen	1	1	1	1.6	1.6	1.6	0	6.6954	2674400	1	68575		-1	0	0	0	0	0	0	0	0	0	0	35271	33304	0	0	0	0	0	0	0	0	0	0
A0A3Q1MMJ3;A5PJN2;A0A3Q1MTE4	A0A3Q1MMJ3;A5PJN2;A0A3Q1MTE4	0	0	0	0	0	0	0	0	0	0	0	0	BovinesexedXsemen, BovinesexedYsemen	1	1	1	3.1	3.1	3.1	0	6.6887	1729300	1	66513		-1;-1;-1	0	0	0	0	66513	0	0	0	0	0	0	0	0	0	0	0	1	0	0	0	0	0
A7MBJ5	A7MBJ5	0	0	0	0	0	0	0	0	0	0	0	0	BovinesexedXsemen, BovinesexedYsemen	1	1	1	1.1	1.1	1.1	0	6.6799	4102900	1	66176		-1	0	0	0	0	50713	15463	0	0	0	0	0	0	0	0	0	0	1	0	0	0	0	0
A0A3S5ZPM3	A0A3S5ZPM3	0	0	0	0	0	0	0	0	0	0	0	0	BovinesexedXsemen, BovinesexedYsemen	1	1	1	3	3	3	0.0081744	6.4822	1918500	2	66157		-1	0	0	0	0	0	0	0	0	0	0	36502	29655	0	0	0	0	0	0	0	0	0	0
A0A3Q1MBY4;P00514	A0A3Q1MBY4;P00514	0	0	0	0	0	0	0	0	0	0	0	0	BovinesexedXsemen, BovinesexedYsemen	1	1	1	4.5	4.5	4.5	0	7.3454	1176300	1	65349		-1;-1	0	0	0	0	65349	0	0	0	0	0	0	0	0	0	0	0	1	0	0	0	0	0
F1MMK2;A0A3Q1MM55	F1MMK2;A0A3Q1MM55	0	0	0	0	0	0	0	0	0	0	0	0	BovinesexedXsemen, BovinesexedYsemen	1	1	1	2.8	2.8	2.8	0.007772	6.3393	2217900	1	63368		-1;-1	0	0	0	0	0	0	0	0	0	0	25985	37383	0	0	0	0	0	0	0	0	0	0
A0A3Q1MLV0	A0A3Q1MLV0	0	0	0	0	0	0	0	0	0	0	0	0	BovinesexedXsemen, BovinesexedYsemen	1	1	1	4.6	4.6	4.6	0	7.1335	892260	2	55766		-1	0	0	0	0	0	0	0	0	0	0	55766	0	0	0	0	0	0	0	0	0	0	0
G3MYU2;A0A3Q1MJW4;A0A3Q1MDN1	G3MYU2;A0A3Q1MJW4;A0A3Q1MDN1	0	0	0	0	0	0	0	0	0	0	0	0	BovinesexedXsemen, BovinesexedYsemen	7	1	1	10.4	1.6	1.6	0	100.44	1504900	0	48545		-1;-1;-1	0	0	0	0	48545	0	0	0	0	0	0	0	0	0	0	0	0	0	0	0	0	0
F1N343	F1N343	0	0	0	0	0	0	0	0	0	0	0	0	BovinesexedXsemen, BovinesexedYsemen	1	1	1	1.2	1.2	1.2	0	6.7961	2432000	1	34743		-1	0	0	0	0	0	0	0	0	0	0	10110	24633	0	0	0	0	0	0	0	0	0	0
F1MIC8;A6QP57	F1MIC8;A6QP57	0	0	0	0	0	0	0	0	0	0	0	0	BovinesexedXsemen, BovinesexedYsemen	1	1	1	2	2	2	0.005571	6.542	1355000	1	33875		-1;-1	0	0	0	0	0	0	0	0	0	0	0	33875	0	0	0	0	0	0	0	0	0	0
E1BEZ4;A0A3Q1MGC2	E1BEZ4;A0A3Q1MGC2	0	0	0	0	0	0	0	0	0	0	0	0	BovinesexedXsemen, BovinesexedYsemen	1	1	1	2.6	2.6	2.6	0.0069284	6.1055	1157200	1	32146		-1;-1	0	0	0	0	32146	0	0	0	0	0	0	0	0	0	0	0	1	0	0	0	0	0
A0A3Q1LW52;A0A3Q1MPQ5;E1B958	A0A3Q1LW52;A0A3Q1MPQ5;E1B958	0	0	0	0	0	579310	0	0	0	0	0	1671600	BovinesexedXsemen, BovinesexedYsemen	2	2	2	0.6	0.6	0.6	0	11.182	6240600	2	27985		-1;-1;-1	0	0	0	0	0	9620.6	0	0	0	0	0	18364	0	0	0	0	0	0	0	0	0	0
A0A3Q1LZF0;A4FUD9	A0A3Q1LZF0;A4FUD9	0	0	0	0	0	0	0	0	0	0	0	0	BovinesexedXsemen, BovinesexedYsemen	1	1	1	2.9	2.9	2.9	0.007335	6.2184	488190	1	17435		-1;-1	0	0	0	0	0	0	0	0	17435	0	0	0	0	0	0	0	0	0	0	0	1	0
G3MZK8;A0A452DJ49;A0A3Q1LLN1;A0A3Q1LZY4;P08168	G3MZK8;A0A452DJ49;A0A3Q1LLN1;A0A3Q1LZY4;P08168	0	0	0	0	0	0	0	0	0	0	0	0	BovinesexedXsemen, BovinesexedYsemen	1	1	1	1.9	1.9	1.9	0.0070755	6.1402	0	1	0		-1;-1;-1;-1;-1	0	0	0	0	0	0	0	0	0	0	0	0	0	0	0	0	1	0	0	0	0	0
A0A3Q1M5Z9;A0A3Q1LPU3;A0A3Q1M9B2;A0A3Q1MJI3;F1MHG5	A0A3Q1M5Z9;A0A3Q1LPU3;A0A3Q1M9B2;A0A3Q1MJI3;F1MHG5	0	0	0	0	0	0	0	0	0	0	0	0	BovinesexedXsemen, BovinesexedYsemen	1	1	1	0.6	0.6	0.6	0	10.471	0	0	0		-1;-1;-1;-1;-1	0	0	0	0	0	0	0	0	0	0	0	0	0	0	0	0	0	0	0	0	0	0
A0A3Q1LQ84	A0A3Q1LQ84	0	0	0	0	0	0	0	0	0	0	0	0	BovinesexedXsemen, BovinesexedYsemen	1	1	1	3.3	3.3	3.3	0	8.6269	0	0	0		-1	0	0	0	0	0	0	0	0	0	0	0	0	0	0	0	0	0	0	0	0	0	0
A6QR32;A0A3Q1LZQ7;A1L520;A0A3Q1LWK0	A6QR32;A0A3Q1LZQ7;A1L520;A0A3Q1LWK0	0	0	0	0	0	0	0	0	0	0	0	0	BovinesexedXsemen, BovinesexedYsemen	1	1	1	1.6	1.6	1.6	0.0074442	6.2422	0	0	0		-1;-1;-1;-1	0	0	0	0	0	0	0	0	0	0	0	0	0	0	0	0	0	0	0	0	0	0
A0A3Q1M0K2;P63243	A0A3Q1M0K2;P63243	0	0	0	0	0	0	0	0	0	0	0	0	BovinesexedXsemen, BovinesexedYsemen	3	3	3	10.4	10.4	10.4	0	34.546	0	3	0		-1;-1	0	0	0	0	0	0	0	0	0	0	0	0	0	0	0	0	3	0	0	0	0	0
A0A3Q1M251;Q17QJ1	A0A3Q1M251;Q17QJ1	0	0	0	0	0	0	0	0	0	0	0	0	BovinesexedXsemen, BovinesexedYsemen	1	1	1	1.7	1.7	1.7	0.0071429	6.1624	0	0	0		-1;-1	0	0	0	0	0	0	0	0	0	0	0	0	0	0	0	0	0	0	0	0	0	0
A0A3Q1MAC0;A0A3Q1M7B9;F1MSM9	A0A3Q1MAC0;A0A3Q1M7B9;F1MSM9	0	0	0	0	0	0	0	0	0	0	0	0	BovinesexedXsemen, BovinesexedYsemen	1	1	1	1.9	1.9	1.9	0.0072816	6.2112	0	0	0		-1;-1;-1	0	0	0	0	0	0	0	0	0	0	0	0	0	0	0	0	0	0	0	0	0	0
A0A3Q1MC68;A0A3Q1M9T2;E1BMR9	A0A3Q1MC68;A0A3Q1M9T2;E1BMR9	0	0	0	0	0	0	0	0	0	0	0	0	BovinesexedXsemen, BovinesexedYsemen	1	1	1	2.3	2.3	2.3	0.0080863	6.455	0	0	0		-1;-1;-1	0	0	0	0	0	0	0	0	0	0	0	0	0	0	0	0	0	0	0	0	0	0
A0A3Q1M9T7	A0A3Q1M9T7	0	0	0	0	0	0	0	0	0	0	0	0	BovinesexedXsemen, BovinesexedYsemen	1	1	1	1.3	1.3	1.3	0.0076531	6.3117	0	0	0		-1	0	0	0	0	0	0	0	0	0	0	0	0	0	0	0	0	0	0	0	0	0	0
A0A3Q1MF28	A0A3Q1MF28	0	0	0	0	0	0	0	0	0	0	0	0	BovinesexedXsemen, BovinesexedYsemen	1	1	1	1.5	1.5	1.5	0.0079156	6.3817	0	0	0		-1	0	0	0	0	0	0	0	0	0	0	0	0	0	0	0	0	0	0	0	0	0	0
A0A3Q1NFJ9;F1MS52;A0A3Q1MS15	A0A3Q1NFJ9;F1MS52;A0A3Q1MS15	0	0	0	0	0	0	0	0	0	0	0	0	BovinesexedXsemen, BovinesexedYsemen	1	1	1	0.7	0.7	0.7	0.007109	6.1559	0	0	0		-1;-1;-1	0	0	0	0	0	0	0	0	0	0	0	0	0	0	0	0	0	0	0	0	0	0
A0A3Q1N3G0	A0A3Q1N3G0	0	0	0	0	0	0	0	0	0	0	0	0	BovinesexedXsemen, BovinesexedYsemen	16	1	1	11.7	0.6	0.6	0	36.07	0	0	0		-1	0	0	0	0	0	0	0	0	0	0	0	0	0	0	0	0	0	0	0	0	0	0
CON__Q9NSB4;A3KMY1	CON__Q9NSB4;A3KMY1	0	0	0	0	0	0	0	0	0	0	0	0	BovinesexedXsemen, BovinesexedYsemen	1	1	1	1.4	1.4	1.4	0	24.822	0	0	0	+	-1;-1	0	0	0	0	0	0	0	0	0	0	0	0	0	0	0	0	0	0	0	0	0	0
A4FV58	A4FV58	0	0	0	0	0	0	0	0	0	0	0	0	BovinesexedXsemen, BovinesexedYsemen	1	1	1	1.7	1.7	1.7	0	7.4219	0	0	0		-1	0	0	0	0	0	0	0	0	0	0	0	0	0	0	0	0	0	0	0	0	0	0
A6QNX5	A6QNX5	0	0	0	0	0	0	0	0	0	0	0	0	BovinesexedXsemen, BovinesexedYsemen	6	1	1	10.6	1.5	1.5	0	7.3821	0	0	0		-1	0	0	0	0	0	0	0	0	0	0	0	0	0	0	0	0	0	0	0	0	0	0
A7YY57	A7YY57	0	0	0	0	0	0	0	0	0	0	0	0	BovinesexedXsemen, BovinesexedYsemen	1	1	1	1.1	1.1	1.1	0.0070093	6.1234	0	0	0		-1	0	0	0	0	0	0	0	0	0	0	0	0	0	0	0	0	0	0	0	0	0	0
CON__P02668	CON__P02668	0	0	0	0	0	0	0	0	0	0	0	0	BovinesexedXsemen, BovinesexedYsemen	1	1	1	5.9	5.9	5.9	0	7.9173	0	1	0	+	-1	0	0	0	0	0	0	0	0	0	0	0	0	0	0	0	0	0	1	0	0	0	0
CON__P07477	CON__P07477	0	0	0	0	0	0	0	0	0	0	0	0	BovinesexedXsemen, BovinesexedYsemen	2	2	2	12.1	12.1	12.1	0	93.245	0	0	0	+	-1	0	0	0	0	0	0	0	0	0	0	0	0	0	0	0	0	0	0	0	0	0	0
E1B8H0	E1B8H0	0	0	0	0	0	0	0	0	0	0	0	0	BovinesexedXsemen, BovinesexedYsemen	1	1	1	1.1	1.1	1.1	0.0077121	6.3276	0	0	0		-1	0	0	0	0	0	0	0	0	0	0	0	0	0	0	0	0	0	0	0	0	0	0
E1BCF5;P61257;G3MYC1	E1BCF5;P61257;G3MYC1	0	0	0	0	0	0	0	0	0	0	0	0	BovinesexedXsemen, BovinesexedYsemen	1	1	1	7.4	7.4	7.4	0.0080429	6.429	0	1	0		-1;-1;-1	0	0	0	0	0	0	0	0	0	0	0	0	0	0	0	0	1	0	0	0	0	0
E1BF13	E1BF13	0	0	0	0	0	0	0	0	0	0	0	0	BovinesexedXsemen, BovinesexedYsemen	1	1	1	2	2	2	0.007371	6.2287	0	0	0		-1	0	0	0	0	0	0	0	0	0	0	0	0	0	0	0	0	0	0	0	0	0	0
E1BF53	E1BF53	0	0	0	0	0	0	0	0	0	0	0	0	BovinesexedXsemen, BovinesexedYsemen	1	1	1	1.4	1.4	1.4	0	7.2163	0	0	0		-1	0	0	0	0	0	0	0	0	0	0	0	0	0	0	0	0	0	0	0	0	0	0
E1BGX9	E1BGX9	0	0	0	0	0	0	0	0	0	0	0	0	BovinesexedXsemen, BovinesexedYsemen	1	1	1	2.2	2.2	2.2	0.0081081	6.4698	0	0	0		-1	0	0	0	0	0	0	0	0	0	0	0	0	0	0	0	0	0	0	0	0	0	0
Q56JY1;E1BHM9	Q56JY1;E1BHM9	0	0	0	0	0	0	0	0	0	0	0	0	BovinesexedXsemen, BovinesexedYsemen	1	1	1	7.3	7.3	7.3	0.0081522	6.482	0	1	0		-1;-1	0	0	0	0	0	0	0	0	0	0	0	0	0	0	0	0	1	0	0	0	0	0
F1MMZ9;E1BJ81	F1MMZ9;E1BJ81	0	0	0	0	0	0	0	0	0	0	0	0	BovinesexedXsemen, BovinesexedYsemen	1	1	1	1	1	1	0.0070922	6.1473	0	0	0		-1;-1	0	0	0	0	0	0	0	0	0	0	0	0	0	0	0	0	0	0	0	0	0	0
E1BKR8	E1BKR8	0	0	0	0	0	0	0	0	0	0	0	0	BovinesexedXsemen, BovinesexedYsemen	1	1	1	0.9	0.9	0.9	0	10.274	0	0	0		-1	0	0	0	0	0	0	0	0	0	0	0	0	0	0	0	0	0	0	0	0	0	0
E1BM95	E1BM95	0	0	0	0	0	0	0	0	0	0	0	0	BovinesexedXsemen, BovinesexedYsemen	1	1	1	2.1	2.1	2.1	0.0075188	6.2569	0	0	0		-1	0	0	0	0	0	0	0	0	0	0	0	0	0	0	0	0	0	0	0	0	0	0
E1BPK0	E1BPK0	0	0	0	0	0	0	0	0	0	0	0	0	BovinesexedXsemen, BovinesexedYsemen	2	1	1	20.6	11.9	11.9	0	7.5441	0	0	0		-1	0	0	0	0	0	0	0	0	0	0	0	0	0	0	0	0	0	0	0	0	0	0
F1MEM9	F1MEM9	0	0	0	0	0	0	0	0	0	0	0	0	BovinesexedXsemen, BovinesexedYsemen	1	1	1	4.5	4.5	4.5	0	8.0624	0	1	0		-1	0	0	0	0	0	0	0	0	0	0	0	0	0	0	0	0	0	0	0	0	0	0
F1MF73	F1MF73	0	0	0	0	0	0	0	0	0	0	0	0	BovinesexedXsemen, BovinesexedYsemen	1	1	1	6.2	6.2	6.2	0	9.1415	0	1	0		-1	0	0	0	0	0	0	0	0	0	0	0	0	0	0	0	0	1	0	0	0	0	0
F1MK55	F1MK55	0	0	0	0	0	0	0	0	0	0	0	0	BovinesexedXsemen, BovinesexedYsemen	1	1	1	0.5	0.5	0.5	0	8.18	0	0	0		-1	0	0	0	0	0	0	0	0	0	0	0	0	0	0	0	0	0	0	0	0	0	0
F1MS14	F1MS14	0	0	0	0	0	0	0	0	0	0	0	0	BovinesexedXsemen, BovinesexedYsemen	1	1	1	0.7	0.7	0.7	0.0072289	6.1888	0	0	0		-1	0	0	0	0	0	0	0	0	0	0	0	0	0	0	0	0	0	0	0	0	0	0
F1MSL7	F1MSL7	0	0	0	0	0	0	0	0	0	0	0	0	BovinesexedXsemen, BovinesexedYsemen	1	1	1	2.6	2.6	2.6	0.0072993	6.213	0	0	0		-1	0	0	0	0	0	0	0	0	0	0	0	0	0	0	0	0	0	0	0	0	0	0
F1MYY9	F1MYY9	0	0	0	0	0	0	0	0	0	0	0	0	BovinesexedXsemen, BovinesexedYsemen	1	1	1	1.4	1.4	1.4	0.0071942	6.1844	0	1	0		-1	0	0	0	0	0	0	0	0	0	0	0	0	0	0	0	0	1	0	0	0	0	0
F1N329	F1N329	0	0	0	0	0	0	0	0	0	0	0	0	BovinesexedXsemen, BovinesexedYsemen	1	1	1	1.2	1.2	1.2	0.0076142	6.2972	0	0	0		-1	0	0	0	0	0	0	0	0	0	0	0	0	0	0	0	0	0	0	0	0	0	0
Q3T148;F1N5F7	Q3T148;F1N5F7	0	0	0	0	0	0	0	0	0	0	0	0	BovinesexedXsemen, BovinesexedYsemen	1	1	1	4.8	4.8	4.8	0	6.9034	0	1	0		-1;-1	0	0	0	0	0	0	0	0	0	0	0	0	0	0	0	0	0	0	0	0	1	0
G3X6E4	G3X6E4	0	0	0	0	0	0	0	0	0	0	0	0	BovinesexedXsemen, BovinesexedYsemen	1	1	1	5.6	5.6	5.6	0.0078125	6.3483	0	0	0		-1	0	0	0	0	0	0	0	0	0	0	0	0	0	0	0	0	0	0	0	0	0	0
G3X7H1	G3X7H1	0	0	0	0	0	0	0	0	0	0	0	0	BovinesexedXsemen, BovinesexedYsemen	1	1	1	5.7	5.7	5.7	0	6.6458	0	0	0		-1	0	0	0	0	0	0	0	0	0	0	0	0	0	0	0	0	0	0	0	0	0	0
P63258	P63258	0	0	0	0	0	0	0	0	0	0	0	0	BovinesexedXsemen, BovinesexedYsemen	17	1	1	59.2	4.5	4.5	0	8.0744	0	0	0		-1	0	0	0	0	0	0	0	0	0	0	0	0	0	0	0	0	0	0	0	0	0	0
Q08DT3	Q08DT3	0	0	0	0	0	0	0	0	0	0	0	0	BovinesexedXsemen, BovinesexedYsemen	1	1	1	4.7	4.7	4.7	0	22.742	0	3	0		-1	0	0	0	0	0	0	0	0	0	0	0	0	0	0	0	1	1	1	0	0	0	0
Q2TBH3	Q2TBH3	0	0	0	0	0	0	0	0	0	0	0	0	BovinesexedXsemen, BovinesexedYsemen	1	1	1	4.6	4.6	4.6	0	7.5298	0	0	0		-1	0	0	0	0	0	0	0	0	0	0	0	0	0	0	0	0	0	0	0	0	0	0
Q32PB8	Q32PB8	0	0	0	0	0	0	0	0	0	0	0	0	BovinesexedXsemen, BovinesexedYsemen	1	1	1	18.1	18.1	18.1	0.0082192	6.4946	0	1	0		-1	0	0	0	0	0	0	0	0	0	0	0	0	0	1	0	0	0	0	0	0	0	0
Q3T0K8	Q3T0K8	0	0	0	0	0	0	0	0	0	0	0	0	BovinesexedXsemen, BovinesexedYsemen	1	1	1	5.5	5.5	5.5	0.0079576	6.3907	0	0	0		-1	0	0	0	0	0	0	0	0	0	0	0	0	0	0	0	0	0	0	0	0	0	0
Q58DU5	Q58DU5	0	0	0	0	0	0	0	0	0	0	0	0	BovinesexedXsemen, BovinesexedYsemen	1	1	1	4.7	4.7	4.7	0.0028902	6.6319	0	1	0		-1	0	0	0	0	0	0	0	0	0	0	0	0	0	0	0	0	0	1	0	0	0	0
[truncated: 14 more columns]

## Sheet: S1.2. Quantified proteins
Protein IDs	Majority protein IDs	log2 LFQ intensity Bovinenegativecontrol_rep1	log2 LFQ intensity Bovinenegativecontrol_rep2	log2 LFQ intensity Bovinenegativecontrol_rep3	log2 LFQ intensity BovinesexedXsemen_rep1	log2 LFQ intensity BovinesexedXsemen_rep2	log2 LFQ intensity BovinesexedXsemen_rep3	log2 LFQ intensity BovinesexedYsemen_rep1	log2 LFQ intensity BovinesexedYsemen_rep2	log2 LFQ intensity BovinesexedYsemen_rep3	log2 LFQ intensity Bovineunsexedsemen_rep1	log2 LFQ intensity Bovineunsexedsemen_rep2	log2 LFQ intensity Bovineunsexedsemen_rep3	Absent In	Peptides	Razor unique peptides	Unique peptides	Sequence coverage	Unique razor sequence coverage	Unique sequence coverage	Q value	Score	Intensity	MS MS count	iBAQ	Potential contaminant	Taxonomy IDs	iBAQ Bovinenegativecontrol_rep1	iBAQ Bovinenegativecontrol_rep2	iBAQ Bovinenegativecontrol_rep3	iBAQ BovinesexedXsemen_rep1	iBAQ BovinesexedXsemen_rep2	iBAQ BovinesexedXsemen_rep3	iBAQ BovinesexedYsemen_rep1	iBAQ BovinesexedYsemen_rep2	iBAQ BovinesexedYsemen_rep3	iBAQ Bovineunsexedsemen_rep1	iBAQ Bovineunsexedsemen_rep2	iBAQ Bovineunsexedsemen_rep3	MS MS count Bovinenegativecontrol_rep1	MS MS count Bovinenegativecontrol_rep2	MS MS count Bovinenegativecontrol_rep3	MS MS count BovinesexedXsemen_rep1	MS MS count BovinesexedXsemen_rep2	MS MS count BovinesexedXsemen_rep3	MS MS count BovinesexedYsemen_rep1	MS MS count BovinesexedYsemen_rep2	MS MS count BovinesexedYsemen_rep3	MS MS count Bovineunsexedsemen_rep1
CON__P00761	CON__P00761	32.88	33.54	34.87	33.14	29.47	33.21	35.27	33.96	33.88	32.63	31.59	33		7	7	7	43.3	43.3	43.3	0	323.31	73498000000	1310	6680200000	+	-1	357740000	650450000	866230000	318190000	479620000	702590000	909200000	355450000	630520000	393990000	358000000	658250000	237	133	125	60	36	111	146	94	147	56
CON__P04264	CON__P04264	28.84	28.6	28.2	28.79	29.13	29.1	28.93	28.98	28.06	28.03	27.01	28.02		49	43	32	57.6	54.8	45	0	323.31	22434000000	500	717630000	+	-1	19612000	30037000	12236000	28342000	361640000	164670000	17894000	3800300	6694400	16613000	11870000	44220000	29	44	21	30	140	92	24	7	16	20
CON__P13645;P06394;A6QNZ7;CON__P02535-1;CON__Q2M2I5	CON__P13645	27.77	27.41	27.44	28.53	28.42	28.75	27.76	27.9	27.43	26.66	26.85	27.27		37	36	27	60.2	60.2	54.6	0	323.31	13614000000	425	512080000	+	-1;-1;-1;-1;-1	11625000	14647000	12983000	26831000	248140000	131660000	10241000	1898000	4972700	6565500	13189000	29315000	22	28	25	35	101	92	19	6	16	22
CON__P35908v2;CON__P35908	CON__P35908v2;CON__P35908	28.12	27.98	27.67	28.98	28.1	29.1	27.76	27.63	27.76	27.52	26.52	27.46		50	50	30	67.4	67.4	49.1	0	323.31	17942000000	467	428410000	+	-1;-1	13798000	21167000	11640000	27947000	161590000	129030000	7791700	1410400	5249000	11264000	8802700	28722000	26	35	21	42	133	106	10	2	9	20
CON__P35527;G3MX98	CON__P35527	27.19	27.43	27.14	27.79	29.14	28.19	26.42	28.4		26.62	26.19	26.56		38	38	37	59.7	59.7	59.7	0	323.31	8632500000	168	300190000	+	-1;-1	4824100	10945000	6409200	4566200	180810000	68357000	5544700	639990	232460	624650	10541000	6693200	5	9	6	7	90	22	1	1	1	5
A6QPK0;A0A3Q1LYP2	A6QPK0;A0A3Q1LYP2										27.93	27.85	27.1	BovinesexedXsemen, BovinesexedYsemen	5	5	5	42.4	42.4	42.4	0	31.107	1319000000	41	263290000		-1;-1	0	0	0	41270	0	0	0	0	0	63249000	103500000	96497000	0	0	0	0	0	0	0	0	0	10
A0A3Q1M4K3;P63048;P62992;P0CG53;P0CH28;A0A3Q1MYD8;A0A3Q1LU30	A0A3Q1M4K3;P63048;P62992;P0CG53;P0CH28;A0A3Q1MYD8					23.82	23.8	22.85	24.04		24.35	24.3	24.27		5	5	5	63.6	63.6	63.6	0	76.137	427330000	52	106480000		-1;-1;-1;-1;-1;-1;-1	0	605770	310700	4932100	53282000	16113000	1009000	527070	495820	5022400	8359600	15825000	0	2	1	1	21	7	0	0	1	3
F1MZV1;A0A3S5ZPF0;A0A3Q1M0F0;P27595;A0A3Q1LZ02;E1BME6;F1N3X0;A0A3Q1LNM3;A0A3Q1ML59;E1BCS3;A0A3Q1LR63	F1MZV1;A0A3S5ZPF0;A0A3Q1M0F0				27.46	25.95	26.28	24.31	26.33	25.67	26.02	27.19	26.3		29	29	29	38.3	38.3	38.3	0	323.31	4252100000	235	87141000		-1;-1;-1;-1;-1;-1;-1;-1;-1;-1;-1	0	0	0	8275400	27595000	18141000	418200	442770	1017700	3370300	13701000	14180000	0	0	0	24	70	43	2	2	3	10
CON__P02533;CON__Q92764;E1BFG1;CON__A2AB72	CON__P02533		21.75		22.35	27.19	23.94					21.01	21.52	BovinesexedXsemen, BovinesexedYsemen	34	30	5	62.7	59.3	18.9	0	323.31	3062300000	114	86170000	+	-1;-1;-1;-1	166110	193410	110980	360770	80117000	4675500	0	5578.4	0	0	149520	390300	2	2	0	2	83	20	0	0	0	0
CON__P13647	CON__P13647	23.63	23.87	23.45	24.27	26.56	25.04	24.87	23.44			22.42	23.52		43	34	3	58.6	50.5	7.1	0	323.31	2573500000	127	80009000	+	-1	296380	1085600	526960	1799900	61003000	10163000	1597500	94968	0	177200	609500	2654900	3	8	3	9	65	18	6	0	0	1
Q32LB5	Q32LB5				25.88	22.87	24.17				25.7	26.87	26.34	BovinesexedXsemen, BovinesexedYsemen	7	7	7	21.6	21.6	21.6	0	91.841	1051000000	36	79692000		-1	0	0	0	2879200	11560000	5427700	0	0	0	3389400	34749000	21686000	0	0	0	5	13	4	0	0	0	3
CON__P15636	CON__P15636		24.69	29.18	23.63	26.03	26.27	29.62	24.87		25.11	28.03	26.07		8	8	8	17.5	17.5	17.5	0	323.31	3663200000	695	69211000	+	-1	335100	1340700	17030000	641020	13523000	11256000	13403000	180950	1561200	475280	3595500	5869000	3	6	260	3	33	76	216	1	6	16
Q0VC36;A0A3Q1LR49	Q0VC36					25.41	17.93				24.51	25.07	24.02	BovinesexedXsemen, BovinesexedYsemen	15	15	13	47.6	47.6	43.5	0	109.86	920390000	51	52259000		-1;-1	0	0	0	72302	41105000	74945	0	8356.2	0	2089800	4679800	4228700	0	0	0	0	31	0	0	0	0	5
Q32L61	Q32L61				22.87	22.77	24.46	20.89	24.17		26.12	25.96	25.51		5	5	5	14.3	14.3	14.3	0	216.77	616670000	49	43286000		-1	0	0	0	1136500	5195700	5915100	37299	127950	0	9155000	8528800	13189000	0	0	0	3	7	7	0	0	0	7
P60712;A0A3Q1NKP5	P60712				23.76	26.47	21.52		24.14		25.13	24.55	24.29		17	17	1	59.2	59.2	4.5	0	268.21	1028500000	50	42228000		-1;-1	0	0	0	991030	28841000	185250	22007	80713	0	3344200	3711400	5052300	0	0	0	0	34	0	0	0	0	5
CON__P19013	CON__P19013					26.29	26.78	25.92				25.11			10	4	2	12.3	4.2	2.9	0	36.806	1203000000	23	38806000	+	-1	110670	60790	26368	197920	20724000	14952000	1155900	219190	0	243290	834100	281280	1	1	0	2	8	9	1	0	0	0
CON__P04259	CON__P04259	24.47	23.43	21	23.78	25.64	24.46	23.89	21.57			19.02	20.83		38	20	2	55.5	34.2	4.4	0	323.31	1206800000	77	38465000	+	-1	1015400	730000	104670	709660	28638000	6125900	728480	27707	0	54540	49928	280660	4	4	1	5	41	17	2	0	0	1
O77780;G1K1H0	O77780;G1K1H0				26.1	25.45	24.94				27.18	28.39	26.56	BovinesexedXsemen, BovinesexedYsemen	7	7	7	17	17	17	0	172.77	1384600000	55	38217000		-1;-1	0	0	0	2492200	11170000	3268700	169410	105970	0	4238900	11118000	5653400	0	0	0	2	21	3	0	0	0	5
P62157;A0A3Q1MR28;A0A452DIM7;A0A452DJ55;A0A3Q1M6C6;A0A3Q1LSI9;F1MLH6	P62157;A0A3Q1MR28;A0A452DIM7;A0A452DJ55;A0A3Q1M6C6;A0A3Q1LSI9;F1MLH6						25.7					25.64	24	BovinesexedXsemen, BovinesexedYsemen	5	5	5	32.2	32.2	32.2	0	320.26	315750000	14	33037000		-1;-1;-1;-1;-1;-1;-1	0	0	0	3598000	2215800	15824000	738790	179530	0	0	5398400	5082600	0	0	0	0	7	5	0	0	0	0
P58352;A2VDL2;A0A3Q1MA30;REV__Q1RML2	P58352;A2VDL2				25.91	23.14	24.21	20.6	21.22			24.27	23.92		7	7	7	13.8	13.8	13.8	0	104.44	397120000	34	31234000		-1;-1;-1;-1	0	0	0	4299700	12814000	7355100	102780	45380	0	0	2852900	3763700	0	0	0	5	10	7	0	0	0	0
E1BNS9;F1MK19	E1BNS9;F1MK19				25.63	23.84	23.88	19.21	21.17			24.07	23.07		13	13	11	46.7	46.7	40.4	0	152.16	593190000	70	29736000		-1;-1	0	0	0	4908500	12780000	6385900	20805	27788	0	60890	2943900	2608200	0	0	0	13	22	13	0	0	0	1
G5E622	G5E622				25.25	22.13	23.26	21.18	22.8		25.53	26.68	25.61		13	13	4	19.6	19.6	7.8	0	323.31	991970000	82	28033000		-1	0	0	0	2404400	2701400	2216400	51423	56615	0	2415000	9708000	8479800	0	0	0	8	11	7	0	0	0	6
CON__P08779;CON__Q9Z2K1;CON__Q3ZAW8	CON__P08779	21.06				24.7	21.21	20.56							33	20	15	61.9	45.5	39.5	0	323.31	1117200000	74	26863000	+	-1;-1;-1	134230	114930	17967	95676	24959000	1449000	68926	6455.1	0	0	16826	0	2	1	0	1	64	6	0	0	0	0
F1MN30;Q2YDG7;A0A3Q1MHA2	F1MN30;Q2YDG7;A0A3Q1MHA2				25.66	23.8	24.09		24.03			23.3	21.94		5	5	5	28.9	28.9	28.9	0	37.692	308580000	35	26699000		-1;-1;-1	0	0	0	4956700	10609000	8455100	324790	179720	0	0	1279200	894220	0	0	0	9	12	7	1	0	1	0
A0A3Q1MFP8;F6RGR9;A6QPW2	A0A3Q1MFP8;F6RGR9;A6QPW2				23.07	22.54	23.66	22.78	23.69		24.44	24.66	24.69		6	6	6	23.7	23.7	23.7	0	57.235	310490000	30	24955000		-1;-1;-1	0	0	0	870410	6043600	5387700	287840	126920	0	1906300	3198600	7133600	0	0	0	1	4	5	0	0	0	4
A0A3Q1LJB2;Q17QL7;CON__P35900	A0A3Q1LJB2;Q17QL7										24.63	24.12	23.75	BovinesexedXsemen, BovinesexedYsemen	11	2	1	16.6	4.6	3	0	12.604	648160000	7	23148000		-1;-1;-1	0	0	0	755470	14395000	5417900	0	0	0	491650	628060	1460300	0	0	0	1	2	1	0	0	0	2
E1B9P4	E1B9P4										24.02	26.5	23.75	BovinesexedXsemen, BovinesexedYsemen	10	10	10	49.3	49.3	49.3	0	216.65	370430000	40	20442000		-1	0	0	0	0	39332	0	0	0	0	1533800	12784000	6124500	0	0	0	0	1	0	0	0	0	6
P13696;A0A3Q1LX99	P13696;A0A3Q1LX99				22.01	22.51	22.97				24.38	24.57	24.25	BovinesexedXsemen, BovinesexedYsemen	7	7	7	44.4	44.4	44.4	0	51.602	242970000	20	18690000		-1;-1	0	0	0	646590	4119500	2236200	0	42439	0	1477200	3884000	6284100	0	0	0	0	4	2	0	0	0	3
P00570;A0A3Q1N2Q9	P00570;A0A3Q1N2Q9				24.88	21.96	22.86	22.09	22.73			22.75	22.99		7	7	7	39.7	39.7	39.7	0	64.884	213280000	33	17847000		-1;-1	0	0	0	1575300	6276300	3747400	194250	59769	0	136630	2115000	3741900	0	0	0	3	10	6	0	0	0	1
P54281;F1MXP7;F1N4Y8;A0A3Q1MDI0;F1N4Y9;A0A3Q1MHH7;F1MY38;A0A3Q1LUP2;G3N2C3;A0A3Q1LSD6;A0A3Q1LZW2;E1B9L7	P54281;F1MXP7										25.7	26.58	25.05	BovinesexedXsemen, BovinesexedYsemen	18	18	18	21.3	21.3	21.3	0	323.31	817900000	86	17458000		-1;-1;-1;-1;-1;-1;-1;-1;-1;-1;-1;-1	0	0	0	0	0	0	0	0	0	2877000	8574900	6006000	0	0	0	0	0	0	0	0	0	20
CON__Q04695	CON__Q04695					23.96	20.17							BovinesexedXsemen, BovinesexedYsemen	25	10	3	57.4	31	10	0	238.44	604860000	32	17057000	+	-1	0	0	0	192110	16711000	148760	0	5472.5	0	0	0	0	0	0	0	1	31	0	0	0	0	0
P55206;A0A452DJ99	P55206;A0A452DJ99										24.27	24.09	22.94	BovinesexedXsemen, BovinesexedYsemen	2	2	2	22.2	22.2	22.2	0	184.2	89460000	12	16104000		-1;-1	0	0	0	0	0	0	0	0	0	5284100	5566200	5253500	0	0	0	0	0	0	0	0	0	4
A0A3Q1MJQ1;P62803;A0A3Q1LM20;A0A3Q1M1Z1;A0A3Q1MDT7;A0A3Q1MH02;E1BBP7;A0A3Q1MEZ8;G3N081;G3X807;A0A452DJ35;A0A3Q1MFY5;A0A3Q1M8Q4;E1BLC2;A0A3Q1N666;A0A452DJ40;A0A452DJJ1;A0A452DJB2;A0A3Q1MEY7;A0A3Q1LMV7;G3N2B8;A0A3Q1NHG3;E1B9M9;E1B7N2;G3MYX0	A0A3Q1MJQ1;P62803;A0A3Q1LM20;A0A3Q1M1Z1;A0A3Q1MDT7;A0A3Q1MH02;E1BBP7;A0A3Q1MEZ8;G3N081;G3X807;A0A452DJ35;A0A3Q1MFY5;A0A3Q1M8Q4;E1BLC2;A0A3Q1N666;A0A452DJ40;A0A452DJJ1;A0A452DJB2;A0A3Q1MEY7;A0A3Q1LMV7;G3N2B8;A0A3Q1NHG3;E1B9M9;E1B7N2;G3MYX0					22.54	20.48	21.74							6	6	6	32.2	32.2	32.2	0	35.566	127280000	10	15704000		-1;-1;-1;-1;-1;-1;-1;-1;-1;-1;-1;-1;-1;-1;-1;-1;-1;-1;-1;-1;-1;-1;-1;-1;-1	0	0	0	0	15070000	159910	131110	69291	0	230040	42823	0	0	0	0	0	9	0	0	0	0	1
E1B8N5;F1N1K4;A0A3Q1M1C8	E1B8N5				24.53	22.87	23.79	20.74	23.01		23.05	24.38	23.9		21	21	14	26.6	26.6	18.1	0	316.27	761290000	107	15478000		-1;-1;-1	0	0	0	1550100	4712700	3643300	46349	51903	0	448300	2269900	2755500	0	0	0	9	29	28	0	0	0	5
A0A3Q1LMW6;F1MMS7;G3X8C3;A0A3Q1LKA9;A0A3Q1ML33;E1B8B5;A0A3Q1LY36	A0A3Q1LMW6;F1MMS7;G3X8C3;A0A3Q1LKA9;A0A3Q1ML33										24.71	26.01	25.35	BovinesexedXsemen, BovinesexedYsemen	8	8	8	23	23	23	0	151.48	353600000	25	15374000		-1;-1;-1;-1;-1;-1;-1	0	0	0	0	0	0	0	0	0	917090	7126100	7330600	0	0	0	0	0	0	0	0	0	3
Q5E9F7;Q148F1	Q5E9F7				21.68	23.22							22.52	BovinesexedXsemen, BovinesexedYsemen	5	5	5	40.4	40.4	40.4	0	43.092	148220000	19	14822000		-1;-1	0	0	0	259960	10547000	152270	0	39691	0	1066900	1242400	1514200	0	0	0	2	9	1	0	0	0	2
A0A3Q1LUH6;G3X8E3;F1MDF2	A0A3Q1LUH6;G3X8E3;F1MDF2											24.37	23.7	BovinesexedXsemen, BovinesexedYsemen	3	3	3	17.3	17.3	17.3	0	17.904	85928000	6	14321000		-1;-1;-1	0	0	0	0	0	0	0	0	0	5601100	4223900	4496200	0	0	0	0	0	0	0	0	0	2
P63103;E1BDS9;P68509;P68252;A7Z057;A0A3Q1M2Q2	P63103;E1BDS9				22	23.33	21.3		22.22		23.27	23.8	23.35		11	9	9	44.5	37.6	37.6	0	65.291	219220000	26	13989000		-1;-1;-1;-1;-1;-1	0	0	0	254340	7649600	713600	27189	51252	0	781900	2018100	2493100	0	0	0	1	11	1	0	0	0	3
Q3ZCL0	Q3ZCL0										24.6	24.76	23.9	BovinesexedXsemen, BovinesexedYsemen	2	2	2	7.4	7.4	7.4	0	12.34	117010000	7	11701000		-1	0	0	0	0	0	0	0	0	0	2751500	4446200	4503000	0	0	0	0	0	0	0	0	0	2
A0A3Q1MBM7;F1MVP6;G3MX69;A0A3Q1M1V4	A0A3Q1MBM7;F1MVP6;G3MX69;A0A3Q1M1V4					24.15	24.79	23.23	24.84			23.08			5	5	5	8	8	8	0	119.21	395430000	16	11630000		-1;-1;-1;-1	0	0	0	1536500	5706400	3275200	155150	130800	198950	60914	350580	215720	0	0	0	2	5	5	1	0	1	1
CON__P02538;CON__Q8VED5;P04260;F1N362;P04263	CON__P02538					24.16	22.4							BovinesexedXsemen, BovinesexedYsemen	37	3	2	55	6.6	3.5	0	20.683	308980000	13	10299000	+	-1;-1;-1;-1;-1	155010	0	0	0	9498800	594970	42088	3544.2	0	0	4800.5	0	1	0	0	0	9	3	0	0	0	0
A0A3Q1MFF0;F1N369	A0A3Q1MFF0;F1N369					21.25	22.38	21.75	22.5			23.64	25.43		4	4	4	14	14	14	0	25.598	205730000	8	10287000		-1;-1	0	0	0	0	1040900	1856400	94169	54170	0	737210	1811300	4692500	0	0	0	0	2	1	0	0	0	1
P05786;F1MU12	P05786;F1MU12					24.38	24.79							BovinesexedXsemen, BovinesexedYsemen	9	4	3	13.6	5.9	4.2	0	23.641	317990000	16	10258000		-1;-1	336200	603730	111180	818590	3437400	3284200	209670	51658	0	372940	146580	885530	1	2	0	1	4	3	1	0	0	1
A0A3Q1M7X0;F1ML28;A0A3Q1MND8	A0A3Q1M7X0;F1ML28;A0A3Q1MND8				22.82	21.35	22.41					25.4	24.22	BovinesexedXsemen, BovinesexedYsemen	5	5	5	13.9	13.9	13.9	0	31.567	165450000	15	10227000		-1;-1;-1	0	0	0	327420	1412300	1079400	0	0	0	182030	4219900	3006000	0	0	0	2	3	1	0	0	0	1
F1MI43	F1MI43					21.62	23.28		22.45						4	4	4	25.9	25.9	25.9	0	24.84	100430000	14	10043000		-1	0	0	0	893100	2666700	4192600	47426	73964	0	388950	616720	1164000	0	0	0	1	4	5	0	0	0	1
Q3T067;F1MX05	Q3T067;F1MX05				24.51							25.51	25.69	BovinesexedXsemen, BovinesexedYsemen	5	5	5	17.9	17.9	17.9	0	29.552	200790000	8	9912200		-1;-1	0	0	0	595600	394110	53912	0	0	0	1314000	2896000	4658500	0	0	0	1	2	0	0	0	0	1
A0A3Q1LJ59;F1MHK9;A0A3Q1M0J9;A0A3Q1M450;G3MXV4;A0A3Q1MRB6	A0A3Q1LJ59;F1MHK9;A0A3Q1M0J9;A0A3Q1M450;G3MXV4				22.03	22.65	22.94		20.86		25.06	25.65	25.12		19	19	4	14.9	14.9	3.7	0	147.2	709820000	84	9723500		-1;-1;-1;-1;-1;-1	0	0	0	118980	1833300	705210	0	5520.8	0	881260	2817600	3361600	0	0	0	2	15	10	0	0	0	13
Q9XSJ4;F1MB08;A0A3Q1MXQ0;A0A3Q1LGA6;A0A3Q1LMT0;Q3ZC09;A0A452DI31;A0A3Q1M0V5;A0A3Q1MIY8;A6QR19	Q9XSJ4;F1MB08;A0A3Q1MXQ0;A0A3Q1LGA6				20.96	22.48	21.23				22.25	22.86	23.06	BovinesexedXsemen, BovinesexedYsemen	11	11	11	34.1	34.1	34.1	0	73.217	254180000	42	9576000		-1;-1;-1;-1;-1;-1;-1;-1;-1;-1	0	0	0	204870	3926700	883480	12147	8765.1	0	249120	1563700	2727200	0	0	0	1	16	4	0	0	0	2
Q04467	Q04467				23.34	21.79	22.11				22.94	24.02	23.22	BovinesexedXsemen, BovinesexedYsemen	6	6	6	15.7	15.7	15.7	0	62.832	215290000	29	9043400		-1	0	0	0	535850	3237900	1111200	0	4242.8	0	463170	1919900	1771100	0	0	0	4	5	3	0	0	0	3
P61603;A0A3Q1N8Q5	P61603;A0A3Q1N8Q5				21.84		21.3				23.48	23.3	22.7	BovinesexedXsemen, BovinesexedYsemen	2	2	2	23.5	23.5	23.5	0	12.908	69946000	13	8743300		-1;-1	0	0	0	503580	465370	1360600	0	61422	0	1630900	2281000	2440400	0	0	0	1	1	2	0	0	0	2
P04272	P04272					22.72	21.29		22.26		22.03	23.47	22.06		13	13	13	41.9	41.9	41.9	0	169.67	212440000	33	8715700		-1	0	0	0	76403	5201200	505260	42184	28656	0	379910	1559500	922630	0	0	0	1	16	2	0	0	0	2
A0A3Q1LP28;F1MWY9;Q3ZC57	A0A3Q1LP28;F1MWY9;Q3ZC57				24.85	22.17	23.79		22.71			23.97	23.59		5	5	5	17.4	17.4	17.4	0	35.006	194580000	20	8650500		-1;-1;-1	0	0	0	1307500	2254700	2250900	34799	32864	0	51060	1102100	1616700	0	0	0	3	6	3	0	0	0	1
P02769;CON__P02769;A0A140T897;A0A3Q1LNN7	P02769;CON__P02769;A0A140T897;A0A3Q1LNN7				22.03	22.42	22.66	23.07	23.17		24.01	25.1	24.05		15	15	13	28.3	28.3	24.9	0	133.44	351520000	56	8611000	+	-1;-1;-1;-1	0	29465	19580	140950	2220800	1090500	169680	42062	0	692690	2141800	2063400	0	1	0	1	11	11	2	0	0	3
Q3MHM5;Q3ZBU7;E1BJK2;A0A3Q1M442;CON__ENSEMBL:ENSBTAP00000025008;A0A3Q1LNI7	Q3MHM5;Q3ZBU7					22.58	20.26				22.36		22.65	BovinesexedXsemen, BovinesexedYsemen	8	8	2	23.1	23.1	6.1	0	71.905	165910000	20	8295500		-1;-1;-1;-1;-1;-1	0	0	0	109930	5919800	383600	0	12560	0	314780	482730	1072100	0	0	0	0	12	1	0	0	0	2
A0A3Q1M1M7;Q8SPJ1	A0A3Q1M1M7;Q8SPJ1					24.53	21.85	19.73	21.01						16	16	13	28.1	28.1	22.7	0	149.97	405650000	25	8169900		-1;-1	0	0	0	47882	6895000	975150	13232	10818	0	0	45594	182220	0	1	0	0	21	2	0	0	0	0
E1B7S8	E1B7S8					23.66	24.41					25.19	23.93	BovinesexedXsemen, BovinesexedYsemen	3	3	3	6.1	6.1	6.1	0	23.995	232410000	12	8088400		-1	0	0	0	527330	1490800	1971900	0	0	0	985480	1049000	2063900	0	0	0	2	2	2	0	0	0	2
P17697;CON__P17697	P17697;CON__P17697										25.54	25.66	24.54	BovinesexedXsemen, BovinesexedYsemen	4	4	4	11.4	11.4	11.4	0	29.23	159810000	16	8082400	+	-1;-1	0	0	0	4471.7	0	0	0	0	0	1680500	3657600	2739800	0	0	0	0	0	0	0	0	0	3
Q27975;Q27965	Q27975;Q27965					22.99	21.71				23.57	23.9	23.43	BovinesexedXsemen, BovinesexedYsemen	11	11	4	21.8	21.8	8	0	120.38	255520000	38	7515400		-1;-1	0	0	0	40986	3709300	246380	0	0	0	714830	1231200	1572800	0	0	0	0	17	2	0	0	0	5
Q3MHW6	Q3MHW6				24.01	21.51	21.43					23.47	23.2	BovinesexedXsemen, BovinesexedYsemen	4	4	4	8	8	8	0	34.877	105660000	20	6957800		-1	0	0	0	1114600	349100	738260	0	21418	0	422960	1811700	2499700	0	0	0	5	2	3	0	0	0	1
E1BG77;A0A3Q1LZ36	E1BG77;A0A3Q1LZ36					21.54	22.15				24.15	25.53	24.15	BovinesexedXsemen, BovinesexedYsemen	5	5	5	8	8	8	0	184.49	303190000	43	6920500		-1;-1	0	0	0	62193	751970	465110	0	0	0	639590	3074600	1927100	0	0	0	0	6	7	0	0	0	5
F1N206	F1N206					22.32	23.87						22.73	BovinesexedXsemen, BovinesexedYsemen	5	5	5	10.8	10.8	10.8	0	31.521	150570000	13	6844100		-1	0	0	0	1122900	1681400	2898200	0	37495	0	248880	252110	603050	0	0	0	1	4	5	0	0	0	1
F1N1Z8	F1N1Z8										24.25	23.56	23.48	BovinesexedXsemen, BovinesexedYsemen	2	2	2	13.5	13.5	13.5	0	14.139	75117000	10	6828800		-1	0	0	0	0	0	0	0	0	0	1989600	1890600	2948700	0	0	0	0	0	0	0	0	0	3
A0A3Q1MHX8;A0A3Q1MJU0	A0A3Q1MHX8;A0A3Q1MJU0					22.75	22.01							BovinesexedXsemen, BovinesexedYsemen	5	5	2	32.5	32.5	14.8	0	110.09	84292000	16	6484000		-1;-1	0	0	0	171550	4354400	1176500	0	0	0	0	373610	407980	0	0	0	1	6	5	0	0	0	0
P22226	P22226										23.19	23.82	22.27	BovinesexedXsemen, BovinesexedYsemen	3	3	3	29.7	29.7	29.7	0	181.8	67026000	13	6476800		-1	0	0	0	0	0	0	0	0	0	1111300	3279200	2086300	0	0	0	0	0	0	0	0	0	2
A0A3Q1M7W7;G5E5I6;A0A3Q1MWK3	A0A3Q1M7W7;G5E5I6;A0A3Q1MWK3											23.65	22.45	BovinesexedXsemen, BovinesexedYsemen	2	2	2	25.8	25.8	25.8	0	12.843	38142000	8	6357000		-1;-1;-1	0	0	0	0	0	0	0	0	0	766860	3257800	2332300	0	0	0	0	0	0	0	0	0	2
Q5E947;A0A3Q1MIR5;A0A3Q1MAI4;A0A3Q1LW10;Q9BGI2;A0A452DI43	Q5E947					21.6	19.63							BovinesexedXsemen, BovinesexedYsemen	5	5	5	23.1	23.1	23.1	0	28.993	83402000	6	5957300		-1;-1;-1;-1;-1;-1	0	0	0	0	5598600	358680	0	0	0	0	0	0	0	0	0	0	6	0	0	0	0	0
P55052	P55052					21.33	18.51							BovinesexedXsemen, BovinesexedYsemen	3	3	3	23	23	23	0	55.173	88751000	15	5942000		-1	0	0	0	0	5660700	216150	18548	10725	0	0	35902	0	0	0	0	0	15	0	0	0	0	0
F1MX83;A0A3Q1MFC3	F1MX83;A0A3Q1MFC3											21.24	20.22	BovinesexedXsemen, BovinesexedYsemen	2	2	2	12.7	12.7	12.7	0	11.553	34822000	5	5803600		-1;-1	0	0	0	0	4300500	130900	0	0	0	157620	658060	556510	0	0	0	0	2	0	0	0	0	1
A0A3Q1M3K6	A0A3Q1M3K6					20.18	22.05	22.28	21.52	23.92		21.65			2	2	2	4.3	4.3	4.3	0	18.099	70212000	17	5702200		-1	0	0	0	271020	1565200	1721200	280750	40663	727420	173840	646690	275480	0	0	0	1	3	6	0	0	2	1
P24627;CON__Q29443;Q29443;G3X6N3;CON__Q0IIK2	P24627										23.85	25.31	22.88	BovinesexedXsemen, BovinesexedYsemen	11	11	11	19.4	19.4	19.4	0	141.14	255440000	39	5611600		-1;-1;-1;-1;-1	0	0	0	0	0	0	0	0	0	718540	3783500	1109600	0	0	0	0	0	0	0	0	0	8
A0A3Q1M6K6;P20004	A0A3Q1M6K6;P20004				24.16	22.39	22.73		21.7			24.14	23.6		15	15	15	30.8	30.8	30.8	0	266.54	238700000	44	5533500		-1;-1	0	0	0	548660	1462700	1154600	8204.7	10754	0	153970	884390	1310200	0	0	0	3	15	6	0	0	0	1
E1BKT9;A0A3Q1MR22	E1BKT9;A0A3Q1MR22					25.1	22.46	20.94	20.92		23.27	21.93	21.23		43	43	43	17.9	17.9	17.9	0	323.31	954970000	82	5469700		-1;-1	0	53883	32003	41170	4604500	395940	11467	6000.2	0	63904	113440	147360	0	1	0	1	65	5	0	0	0	2
A0A3Q1LK79;F1MY02;A0A3Q1ND36;A0A3Q1MKZ0	A0A3Q1LK79;F1MY02;A0A3Q1ND36;A0A3Q1MKZ0				19.2		18.9				24.19	24.9	24.18	BovinesexedXsemen, BovinesexedYsemen	5	5	5	8.8	8.8	8.8	0	310.79	224070000	35	5458100		-1;-1;-1;-1	0	0	0	59596	41741	51860	0	0	0	830990	2218300	2255600	0	0	0	1	1	1	0	0	0	6
F1MUZ9;P31081	F1MUZ9;P31081				22.13	20.55	21.16					25.02	24.3	BovinesexedXsemen, BovinesexedYsemen	7	7	7	15.2	15.2	15.2	0	129.59	183870000	20	5277900		-1;-1	0	0	0	224260	148620	115790	4979.1	6669.6	0	62236	2293800	2483700	0	0	0	1	1	1	0	0	0	1
Q8MJN0	Q8MJN0				23.72	20.43	21.96							BovinesexedXsemen, BovinesexedYsemen	2	2	2	11.6	11.6	11.6	0	13.583	52553000	8	5255300		-1	0	0	0	1491900	1635100	1858600	41431	0	0	0	0	228280	0	0	0	3	2	2	0	0	0	0
P46193;F1N650	P46193;F1N650										24.12	24.34	23.55	BovinesexedXsemen, BovinesexedYsemen	8	8	8	28.3	28.3	28.3	0	115.22	127110000	23	5201200		-1;-1	0	0	0	0	0	0	0	0	0	1006500	2089300	2105300	0	0	0	0	1	0	0	0	0	6
CON__P02768-1	CON__P02768-1					23.17	22.03	21.4	21.62			21.48			13	11	11	21	17.6	17.6	0	69.105	180670000	19	5018500	+	-1	0	0	0	0	4195400	486590	50525	11631	0	0	274290	0	0	0	0	0	13	4	0	0	0	0
E1BLK7;G5E5K9;A0A3Q1MA49	E1BLK7;G5E5K9;A0A3Q1MA49				22.73	20.95	22.58		21.08		22.66	22.25	21.95		6	6	6	12.1	12.1	12.1	0	38.684	100790000	23	4799400		-1;-1;-1	0	0	0	295540	1690500	1203300	0	17948	0	326930	528760	736340	0	0	0	2	6	6	0	0	0	2
F1MWJ0	F1MWJ0					21.53	21.01	21.07							3	3	3	6.4	6.4	6.4	0	20.869	57082000	11	4756800		-1	0	100060	0	0	3608000	750910	112280	0	0	0	0	185620	0	1	0	0	6	3	0	0	0	0
CON__Q8N1N4-2;CON__Q7RTT2	CON__Q8N1N4-2;CON__Q7RTT2					22.42	21.84							BovinesexedXsemen, BovinesexedYsemen	14	11	9	27.4	22.6	18.4	0	96.644	143880000	13	4679900	+	-1;-1	0	0	0	0	3775100	875190	11992	3997.3	0	0	13551	0	0	1	0	0	10	2	0	0	0	0
Q32LG3;A0A3Q1LTB0	Q32LG3;A0A3Q1LTB0				22.76	22.18	22.56					23.23	22.77	BovinesexedXsemen, BovinesexedYsemen	7	7	7	26	26	26	0	43.517	98213000	19	4676800		-1;-1	0	0	0	520670	1926300	989070	13805	9588.1	0	69197	492650	655520	0	0	0	1	7	3	0	0	0	1
F1MTV1;F1MZM9	F1MTV1					20.83	21.34							BovinesexedXsemen, BovinesexedYsemen	4	4	4	8.1	8.1	8.1	0	31.645	103870000	9	4516000		-1;-1	0	0	0	0	635200	417440	27050	14662	0	721660	1180000	1520000	0	0	0	0	1	2	0	0	0	1
F1MYH5;A0A3Q1MPR0;A0A3Q1LP61;REV__G3MYD1;REV__G5E6P9	F1MYH5;A0A3Q1MPR0;A0A3Q1LP61					20.78	22.29	22.3	23.3		24.1	24.33	23.61		13	13	13	21.3	21.3	21.3	0	89.903	300840000	59	4173400		-1;-1;-1;-1;-1	0	0	0	0	915350	522580	61377	49827	0	261620	1183200	1179400	0	0	0	0	13	11	0	1	0	6
P19660;P54228;E1BL84;E1B8Q6;A0A3Q1LRG2;P54229;P19661;A0A452DIN2	P19660;P54228										22.29	23.21	21.65	BovinesexedXsemen, BovinesexedYsemen	3	3	1	15.9	15.9	6.8	0	38.525	41042000	10	4104200		-1;-1;-1;-1;-1;-1;-1;-1	0	0	0	37698	0	0	0	0	0	585880	2232600	1248000	0	0	0	0	0	0	0	0	0	2
CON__Q6KB66-1;CON__Q0VBK2	CON__Q6KB66-1					21.87	20.72	19.59							12	11	6	27.4	24.8	15.5	0	87.971	131810000	17	3994300	+	-1;-1	0	0	0	0	3192200	770630	28498	2961.1	0	0	0	0	0	0	0	0	11	6	0	0	0	0
Q3T056	Q3T056				23.56							23.26	22.38	BovinesexedXsemen, BovinesexedYsemen	8	8	8	18.6	18.6	18.6	0	50.949	65929000	14	3662700		-1	0	0	0	792100	137300	0	0	8156	0	0	1476700	1248400	0	0	0	1	3	1	0	0	0	0
A0A3Q1MQE3;A0A3Q1LW67	A0A3Q1MQE3;A0A3Q1LW67						19.19					23.85	23.35	BovinesexedXsemen, BovinesexedYsemen	8	8	8	12.1	12.1	12.1	0	51.301	105250000	15	3508400		-1;-1	0	0	0	109620	0	70639	0	0	0	0	1767400	1560700	0	0	0	0	0	0	0	0	0	0
G3MY76;P35662	G3MY76;P35662				23.42	19.83	21.78	18.88	21.54		21.97	19.66	21.81		7	7	7	11	11	11	0	47.151	110110000	30	3349100		-1;-1	0	0	0	717820	654730	1087400	8039.5	20707	0	165650	165130	529580	0	0	0	6	9	9	0	0	0	2
Q2TBQ6	Q2TBQ6					20.04	21.62					21.53		BovinesexedXsemen, BovinesexedYsemen	2	2	2	12.1	12.1	12.1	0	12.097	26210000	5	3276300		-1	0	0	0	155370	712490	1216400	29245	32019	0	0	860650	270140	0	0	0	1	1	2	0	0	0	0
Q2YDD9;F1MDK8	Q2YDD9;F1MDK8				20.69		20.88		20.05			23.59	23.32		3	3	3	9.6	9.6	9.6	0	18.537	71785000	13	3263000		-1;-1	0	0	0	111580	337020	265140	0	6063.5	0	199890	952740	1390500	0	0	0	0	2	1	0	0	0	1
F1MQJ0	F1MQJ0				23.22	20.69	21.55	19.68	21.47			24.06	23.28		12	12	12	9	9	9	0	73.311	217500000	31	3246300		-1	0	0	0	306630	433700	378170	10419	6936.8	0	0	1026700	1083800	0	0	0	4	6	2	0	0	0	0
F1N530	F1N530					19.87	21.77							BovinesexedXsemen, BovinesexedYsemen	4	4	4	16.7	16.7	16.7	0	29.172	44769000	6	3197800		-1	0	0	0	191630	1108400	1663300	17926	15961	0	0	200500	0	0	0	0	1	2	3	0	0	0	0
A0A3Q1LPQ0;P05307;F6Q9Q9	A0A3Q1LPQ0;P05307;F6Q9Q9										23.57	23.16	23.15	BovinesexedXsemen, BovinesexedYsemen	7	7	7	15.4	15.4	15.4	0	224.55	103620000	17	3141200		-1;-1;-1	0	0	0	4566.7	178660	0	0	0	0	386780	1323700	1247500	0	0	0	0	2	0	0	0	0	3
F1MBQ1	F1MBQ1				21.96		20.44					23.85	23.09	BovinesexedXsemen, BovinesexedYsemen	8	8	8	13.1	13.1	13.1	0	48.493	94942000	18	2877000		-1	0	0	0	75078	0	191540	0	0	0	170750	1325100	1114600	0	0	0	0	1	1	0	0	0	1
F1MC11;A0A3Q1M2I5	F1MC11;A0A3Q1M2I5											22.59	21.87	BovinesexedXsemen, BovinesexedYsemen	30	3	0	46	6	0	0	26.141	274710000	7	2867800		-1;-1	0	0	0	0	1975800	186730	22904	0	0	242430	216510	223430	0	0	0	0	3	0	0	0	0	1
Q3T0C6	Q3T0C6					19.84						21.88	20.73	BovinesexedXsemen, BovinesexedYsemen	4	4	4	15.4	15.4	15.4	0	27.143	31496000	7	2863200		-1	0	0	0	15553	943440	381360	0	11956	0	0	855250	655690	0	0	0	0	2	2	0	0	0	0
A0A3Q1LQ76;P48818	A0A3Q1LQ76;P48818					22.01	22.81					23.71	24.01	BovinesexedXsemen, BovinesexedYsemen	7	7	7	11.5	11.5	11.5	0	43.59	103340000	13	2792900		-1;-1	0	0	0	216040	508770	366980	0	0	0	192020	792840	716260	0	0	0	1	3	1	0	0	0	1
Q0VCX2	Q0VCX2					20.55	19.67					22.21	22.05	BovinesexedXsemen, BovinesexedYsemen	10	9	9	18.8	16.3	16.3	0	60.196	80320000	19	2677300		-1	0	0	0	0	848230	88005	0	0	0	86623	711920	942570	0	0	0	0	6	0	0	0	0	1
A0A3Q1NJ70;E1BCW3;Q0IIG5;A1A4J1;A0A3Q1M6K7	A0A3Q1NJ70;E1BCW3				21.91	20.89	22.55					23.21	22.78	BovinesexedXsemen, BovinesexedYsemen	7	7	7	8.9	8.9	8.9	0	51.864	98452000	15	2603500		-1;-1;-1;-1;-1	0	0	0	149820	917150	300270	0	0	0	160430	423910	651940	0	0	0	1	5	1	0	0	0	1
G5E5C6	G5E5C6				20.88		21.4				23.28	22.63	22.28	BovinesexedXsemen, BovinesexedYsemen	2	2	2	6.3	6.3	6.3	0	12.969	49091000	11	2583800		-1	0	0	0	129610	263530	506950	0	9035.7	0	505940	493670	675030	0	0	0	0	1	3	0	0	0	2
P19120;A0A3Q1LMS5;A0A3Q1M8L6	P19120;A0A3Q1LMS5;A0A3Q1M8L6					21.58	20.97				22.01	21.88	22.07	BovinesexedXsemen, BovinesexedYsemen	11	9	7	24.2	21.1	16.2	0	64.369	91357000	25	2562900		-1;-1;-1	0	0	0	7013.4	1314700	91141	0	8628.2	0	149260	435400	556770	0	0	0	0	12	1	0	0	0	2
F1MLB8;P19483;A0A3Q1LZQ9	F1MLB8;P19483					21.88						24.18	22.77	BovinesexedXsemen, BovinesexedYsemen	10	10	10	24.8	24.8	24.8	0	67.184	77505000	18	2500200		-1;-1;-1	0	0	0	0	553360	0	0	0	0	95709	1436800	414320	0	0	0	0	5	0	0	0	0	1
F1MB26;O18956;F1MB25;A0A3Q1NH91	F1MB26;O18956;F1MB25;A0A3Q1NH91											23.21	22.43	BovinesexedXsemen, BovinesexedYsemen	4	4	4	6.7	6.7	6.7	0	24.669	56257000	7	2445900		-1;-1;-1;-1	0	0	0	21236	0	0	0	0	0	0	1220400	1204300	0	0	0	0	0	0	0	0	0	0
Q2T9N0;F1MEI0	Q2T9N0;F1MEI0				21.83							23.16	22.42	BovinesexedXsemen, BovinesexedYsemen	5	5	5	6.8	6.8	6.8	0	30.876	59047000	10	2361900		-1;-1	0	0	0	137500	62463	229080	7713.9	12580	0	373090	687070	852380	0	0	0	0	0	1	0	0	0	1
F1MFA3	F1MFA3				19.63		19.16				22.41	23.8	22.96	BovinesexedXsemen, BovinesexedYsemen	9	9	9	10.1	10.1	10.1	0	57.303	127130000	27	2230400		-1	0	0	0	22233	112520	63765	0	1332	0	218060	771510	1040900	0	0	0	0	1	1	0	0	0	4
O77797;F1MJS8	O77797;F1MJS8				22.73						24.15	24.12	23.31	BovinesexedXsemen, BovinesexedYsemen	8	8	8	12.5	12.5	12.5	0	67.115	142020000	22	2162900		-1;-1	0	0	0	79455	401880	122910	0	0	0	282960	717160	960430	0	0	0	1	2	3	0	0	0	2
P00829;A0A452DII8	P00829;A0A452DII8					20.17	19.32					22.39	22.68	BovinesexedXsemen, BovinesexedYsemen	4	4	4	11.7	11.7	11.7	0	29.263	71412000	20	2070600		-1;-1	0	0	0	0	85125	41434	0	0	0	0	885030	1059000	0	0	0	0	2	0	0	0	0	0
A7E3Q2;P34933	A7E3Q2;P34933					20.11	20.87					23.8	23.11	BovinesexedXsemen, BovinesexedYsemen	8	4	4	16.4	8.2	8.2	0	65.924	72138000	16	2061100		-1;-1	0	0	0	7649.3	218970	127560	0	0	0	357630	643960	705320	0	0	0	0	4	1	0	0	0	2
A5D984;Q1JPG7	A5D984					21.32	18.57							BovinesexedXsemen, BovinesexedYsemen	5	5	5	10.9	10.9	10.9	0	33.311	65630000	8	1988800		-1;-1	0	0	0	0	1940500	48301	0	0	0	0	0	0	0	0	0	0	8	0	0	0	0	0
P0CB32	P0CB32					20.45	22.23				23.08	23.16	21.33	BovinesexedXsemen, BovinesexedYsemen	10	3	3	19.8	5.9	5.9	0	22.792	65097000	15	1859900		-1	0	0	0	101020	365840	500480	0	4882	0	254660	432570	200470	0	0	0	1	2	4	0	0	0	2
F1N3G6;A0A3Q1N747;A0A3Q1LWW8	F1N3G6;A0A3Q1N747;A0A3Q1LWW8					19.43	21.11					23.55	22.79	BovinesexedXsemen, BovinesexedYsemen	5	5	5	5.3	5.3	5.3	0	31.096	83383000	10	1754500		-1;-1;-1	0	0	0	5279.8	184430	235350	0	29342	0	0	721270	578820	0	0	0	0	3	2	0	0	0	0
E1BI52	E1BI52											23.07	21.92	BovinesexedXsemen, BovinesexedYsemen	5	5	5	17.5	17.5	17.5	0	30.628	41461000	8	1554200		-1	0	0	0	0	0	0	0	0	0	0	798670	755520	0	0	0	0	0	0	0	0	0	0
Q2KJ64	Q2KJ64					20.34	20.8							BovinesexedXsemen, BovinesexedYsemen	3	3	3	11.2	11.2	11.2	0	18.025	29154000	7	1534400		-1	0	0	0	0	1109600	424840	0	0	0	0	0	0	0	0	0	0	4	3	0	0	0	0
A7E3Q8;F1MSB7;A0A3Q1N6S7;A0A3Q1LSN0;A6H742;F1MYX5	A7E3Q8;F1MSB7											21.61	20.9	BovinesexedXsemen, BovinesexedYsemen	4	4	4	7.9	7.9	7.9	0	25.733	52084000	7	1407700		-1;-1;-1;-1;-1;-1	0	0	0	0	118640	665540	47302	224670	0	0	204910	146620	0	0	0	0	1	1	0	0	0	0
Q76LV2;A0A452DI85;A0A3Q1MBX2	Q76LV2;A0A452DI85;A0A3Q1MBX2											21.19	20.91	BovinesexedXsemen, BovinesexedYsemen	8	8	5	13.4	13.4	8.5	0	66.596	46373000	14	1405200		-1;-1;-1	34836	0	0	32764	911270	0	0	0	18369	47033	191370	169600	1	0	0	0	6	0	0	0	1	1
P38657;A5D7E8	P38657;A5D7E8											22.68	22.38	BovinesexedXsemen, BovinesexedYsemen	4	4	4	10.7	10.7	10.7	0	29.256	44674000	10	1396100		-1;-1	0	0	0	0	0	19655	0	0	0	102680	497490	776220	0	0	0	0	1	0	0	0	0	1
Q3ZCH0	Q3ZCH0					20.04	20.34					22.2	22.01	BovinesexedXsemen, BovinesexedYsemen	7	7	7	14	14	14	0	132.5	52478000	17	1381000		-1	0	0	0	53607	270060	200020	0	2895.6	0	55230	384940	414240	0	0	0	0	4	3	0	0	0	1
F1MKF8	F1MKF8					20.22	20.85					22.05	21.26	BovinesexedXsemen, BovinesexedYsemen	4	4	4	11.3	11.3	11.3	0	25.7	41086000	17	1369500		-1	0	0	0	0	488840	292290	0	0	0	35056	283700	269650	0	0	0	0	4	5	0	0	0	1
F1N3M0;Q01107;A6QR67;F1N5L6;A0A3Q1M6K2	F1N3M0;Q01107;A6QR67					23.19	21.9		21.98						4	4	4	4.2	4.2	4.2	0	26.471	63864000	7	1358800		-1;-1;-1;-1;-1	0	0	0	0	1051300	259150	28837	19532	0	0	0	0	0	0	0	0	6	1	0	0	0	0
A0A3Q1LLB2;A0A3Q1M6S3;A0A3Q1LI46;F1MD74;A0A3Q1LT32;F1N161;F1MR96;A0A3Q1MZC5;G3N2N7;P20811	A0A3Q1LLB2;A0A3Q1M6S3;A0A3Q1LI46;F1MD74;A0A3Q1LT32;F1N161;F1MR96;A0A3Q1MZC5;G3N2N7;P20811										23.49	23.11	22.61	BovinesexedXsemen, BovinesexedYsemen	4	4	4	8.8	8.8	8.8	0	28.884	42825000	14	1259600		-1;-1;-1;-1;-1;-1;-1;-1;-1;-1	0	0	0	0	0	0	0	0	0	593780	300700	365080	0	0	0	0	0	0	0	0	0	5
F1N7X7	F1N7X7					19.37	20.51						20.43	BovinesexedXsemen, BovinesexedYsemen	6	6	6	16	16	16	0	41.478	30929000	12	1238100		-1	0	0	0	0	639290	375410	0	0	0	0	73333	150100	0	0	0	0	6	5	0	0	0	0
Q32PB3	Q32PB3					21.77	20.16							BovinesexedXsemen, BovinesexedYsemen	2	2	2	33.3	33.3	33.3	0	13.61	44182000	7	1179600		-1	0	0	0	0	1008100	171500	0	0	0	0	0	0	0	0	0	0	5	2	0	0	0	0
A0A3Q1MLW0;A0A3Q1N170;P61287	A0A3Q1MLW0;A0A3Q1N170;P61287					18.96	20.3					20.19	20.48	BovinesexedXsemen, BovinesexedYsemen	2	2	2	6.2	6.2	6.2	0	13.095	18966000	8	1053700		-1;-1;-1	0	0	0	91181	270310	304770	0	0	0	0	153790	233610	0	0	0	2	1	2	0	0	0	0
F1MMY0;G3N231	F1MMY0;G3N231											23.4	22.81	BovinesexedXsemen, BovinesexedYsemen	5	5	5	9.9	9.9	9.9	0	35.573	33022000	6	1022200		-1;-1	0	0	0	170160	116510	0	0	0	0	0	434850	417150	0	0	0	1	1	0	0	0	0	0
A0A3Q1MGG8;A0A3Q1M7V2	A0A3Q1MGG8				22.7	21.07	22.57					22.36	22.58	BovinesexedXsemen, BovinesexedYsemen	13	13	13	4.9	4.9	4.9	0	89.813	148020000	38	989280		-1;-1	0	0	0	44820	267690	340510	0	5742.5	0	30615	93887	206020	0	0	0	4	10	11	0	0	0	1
Q2KJE5	Q2KJE5					20.57	19.76				21.75	21.89	20.4	BovinesexedXsemen, BovinesexedYsemen	5	5	5	19.2	19.2	19.2	0	34.742	34476000	22	981780		-1	0	0	0	0	318960	121410	0	0	0	100240	247030	194140	0	0	0	0	3	2	0	0	0	3
A0A3Q1MHT0;A0A3Q1NE82;F1MCK2	A0A3Q1MHT0;A0A3Q1NE82;F1MCK2					22.43					25.32	24.88	24.42	BovinesexedXsemen, BovinesexedYsemen	14	14	14	13.5	13.5	13.5	0	90.818	351770000	37	961110		-1;-1;-1	0	0	0	0	124840	1990.8	0	0	0	210490	312500	311280	0	0	0	0	7	0	0	0	0	10
Q03763;F1MIW8	Q03763;F1MIW8					20.9	19.7							BovinesexedXsemen, BovinesexedYsemen	7	7	7	8.8	8.8	8.8	0	88.959	48836000	9	948100		-1;-1	0	0	0	0	836010	102210	3693.2	1843.6	0	0	4347.9	0	0	0	0	0	9	0	0	0	0	0
F1MFW9	F1MFW9					20.84	17.31							BovinesexedXsemen, BovinesexedYsemen	6	4	4	9.1	7.4	7.4	0	24.789	26989000	4	930650		-1	0	0	0	0	907870	22779	0	0	0	0	0	0	0	0	0	0	4	0	0	0	0	0
Q3ZCF5;F1MYG0	Q3ZCF5;F1MYG0					19.31	20.29							BovinesexedXsemen, BovinesexedYsemen	4	4	4	12.3	12.3	12.3	0	24.919	18443000	6	922150		-1;-1	0	0	0	0	571310	350840	0	0	0	0	0	0	0	0	0	0	4	2	0	0	0	0
F1ML59	F1ML59					19.16	20.99					21.04	20.46	BovinesexedXsemen, BovinesexedYsemen	3	3	3	7.1	7.1	7.1	0	23.357	30650000	13	874240		-1	0	0	0	84032	164120	346360	6629.9	5684.5	0	0	101230	166180	0	0	0	1	4	3	0	0	0	0
CON__Q5D862	CON__Q5D862					22.35	21.55							BovinesexedXsemen, BovinesexedYsemen	3	3	3	1.3	1.3	1.3	0	46.773	63378000	5	856460	+	-1	0	0	0	0	671680	184780	0	0	0	0	0	0	0	0	0	0	3	2	0	0	0	0
Q32KZ2	Q32KZ2											20.6	20.8	BovinesexedXsemen, BovinesexedYsemen	3	3	3	10	10	10	0	22.065	19046000	4	793590		-1	0	0	0	0	154420	273970	0	0	0	0	125030	240180	0	0	0	0	1	1	0	0	0	0
A5D7D1;A0A3Q1MFS2;A0A3Q1MR52;A0A452DIE5;A0A3Q1MRU0;A0A3Q1MAJ8;A0A3Q1MBS5;Q3B7N2;A0A3Q1MPS4;A0A3Q1M6W4;Q3ZC55;A0A3Q1LWS8	A5D7D1;A0A3Q1MFS2;A0A3Q1MR52;A0A452DIE5;A0A3Q1MRU0;A0A3Q1MAJ8											22.2	20.75	BovinesexedXsemen, BovinesexedYsemen	8	8	7	11.9	11.9	10.3	0	50.076	42591000	10	774380		-1;-1;-1;-1;-1;-1;-1;-1;-1;-1;-1;-1	0	0	0	0	474380	0	0	0	0	0	181990	118010	0	0	0	0	6	0	0	0	0	0
Q28161;G3N156	Q28161;G3N156					21.15	20.27							BovinesexedXsemen, BovinesexedYsemen	6	6	6	10	10	10	0	76.588	31475000	8	699440		-1;-1	0	0	0	0	581660	117780	0	0	0	0	0	0	0	0	0	0	7	1	0	0	0	0
A0A3Q1N181;A0A3Q1M2D6;A0A3Q1MNR8;A0A3Q1LGF4;A6QLJ6;A0A3Q1N0U2	A0A3Q1N181;A0A3Q1M2D6;A0A3Q1MNR8;A0A3Q1LGF4;A6QLJ6										23	22	21.58	BovinesexedXsemen, BovinesexedYsemen	4	4	4	8	8	8	0	24.678	25056000	7	569460		-1;-1;-1;-1;-1;-1	0	0	0	0	0	0	0	0	0	158680	209510	201280	0	0	0	0	0	0	0	0	0	2
F1MK52	F1MK52											22.01	21.45	BovinesexedXsemen, BovinesexedYsemen	2	2	2	2.2	2.2	2.2	0	11.862	20343000	6	549820		-1	0	0	0	40556	0	78284	0	0	0	0	202950	228030	0	0	0	1	0	1	0	0	0	0
P09487	P09487				18.8							21.66	21.09	BovinesexedXsemen, BovinesexedYsemen	3	3	3	8.8	8.8	8.8	0	20.074	14505000	5	484630		-1	0	0	0	18035	0	0	0	0	0	0	216960	249640	0	0	0	0	0	0	0	0	0	0
F1MBB7	F1MBB7					20.7	19.67							BovinesexedXsemen, BovinesexedYsemen	3	3	3	5	5	5	0	22.921	22999000	4	479140		-1	0	0	0	0	378710	100420	0	0	0	0	0	0	0	0	0	0	3	1	0	0	0	0
F1MB32	F1MB32											22.48	21.85	BovinesexedXsemen, BovinesexedYsemen	7	7	7	6.4	6.4	6.4	0	42.991	34391000	11	458550		-1	0	0	0	0	0	0	0	0	0	58010	138810	261730	0	0	0	0	0	0	0	0	0	2
Q2T9U2;A0A3Q1LHX7;A0A3Q1LM23;F1MU43;A0A3Q1MC61;A0A3Q1M355	Q2T9U2;A0A3Q1LHX7;A0A3Q1LM23;F1MU43;A0A3Q1MC61;A0A3Q1M355											21.43	21.18	BovinesexedXsemen, BovinesexedYsemen	4	4	4	7	7	7	0	23.307	13506000	5	409280		-1;-1;-1;-1;-1;-1	0	0	0	4822.5	0	0	0	0	0	33243	261430	109780	0	0	0	0	0	0	0	0	0	1
Q9XSG3;A0A140T8A5	Q9XSG3;A0A140T8A5											20.12	20.61	BovinesexedXsemen, BovinesexedYsemen	2	2	2	6.3	6.3	6.3	0	13.039	10319000	6	321400		-1;-1	0	0	0	20963	26780	42649	0	0	0	0	89107	141900	0	0	0	0	1	0	0	0	0	0
A0A3Q1LVG3;F1N2K8	A0A3Q1LVG3;F1N2K8										21.95	21.34	20.27	BovinesexedXsemen, BovinesexedYsemen	13	13	13	8.3	8.3	8.3	0	75.551	31558000	16	276830		-1;-1	0	0	0	0	0	0	0	0	0	72578	116760	87488	0	0	0	0	0	0	0	0	0	4
A0A3Q1M696;F1MQ01;D3K0R6;A0A3Q1MU03;A0A3Q1MIH7;A0A3Q1MDH1;A0A3Q1LKB5;A0A3Q1MR17;F1N7J2;F1MS16;A0A3Q1ND98;A0A3Q1LUI4;F1MN60	A0A3Q1M696;F1MQ01;D3K0R6;A0A3Q1MU03;A0A3Q1MIH7;A0A3Q1MDH1;A0A3Q1LKB5;A0A3Q1MR17;F1N7J2;F1MS16;A0A3Q1ND98					18.41	19.52							BovinesexedXsemen, BovinesexedYsemen	4	4	4	6.1	6.1	6.1	0	28.483	12119000	7	247330		-1;-1;-1;-1;-1;-1;-1;-1;-1;-1;-1;-1;-1	0	0	0	0	104020	51305	0	0	0	0	36531	55472	0	0	0	0	4	1	0	0	0	0
A0A3Q1MGC0;A0A3Q1MNW3;F1MQX0;A0A3Q1MS98	A0A3Q1MGC0;A0A3Q1MNW3;F1MQX0;A0A3Q1MS98					18.49	19.65							BovinesexedXsemen, BovinesexedYsemen	2	2	2	3.7	3.7	3.7	0	11.959	7475200	2	241140		-1;-1;-1;-1	0	0	0	0	131710	109430	0	0	0	0	0	0	0	0	0	0	1	1	0	0	0	0
E1BCR1;A0A3Q1NJC0	E1BCR1											22.02	21.59	BovinesexedXsemen, BovinesexedYsemen	4	4	4	2.2	2.2	2.2	0	38.649	13900000	5	182890		-1;-1	0	0	0	0	0	0	0	0	0	0	86255	96635	0	0	0	0	1	0	0	0	0	0
A0A3Q1M0A1	A0A3Q1M0A1											20.97	20.77	BovinesexedXsemen, BovinesexedYsemen	2	2	2	3	3	3	0	12.503	8002400	3	145500		-1	0	0	0	0	0	0	0	0	0	0	60621	84878	0	0	0	0	0	0	0	0	0	0
E1B7X2	E1B7X2											20.23	20.25	BovinesexedXsemen, BovinesexedYsemen	2	2	2	3.3	3.3	3.3	0	14.916	13722000	7	107740		-1	0	0	0	0	30815	49148	0	0	0	0	7869.4	19908	0	0	0	0	2	2	0	0	0	0
E1B9N6	E1B9N6											21.58	20.53	BovinesexedXsemen, BovinesexedYsemen	4	4	4	2	2	2	0	23.934	12151000	4	105660		-1	0	0	0	0	31084	0	0	0	0	0	36584	37990	0	0	0	0	1	0	0	0	0	0
[truncated: 14 more columns]

## Sheet: S1.3. DiffExpression testing
SignificantAll	SignificantOnce	Significant_BovineunsexedsemenvsBovinesexedXsemen_FDR0 05	Significant_BovineunsexedsemenvsBovinesexedXsemen_FDR0 01	adj P Val_BovineunsexedsemenvsBovinesexedXsemen_	logFC_BovineunsexedsemenvsBovinesexedXsemen_	Significant_BovineunsexedsemenvsBovinesexedYsemen_FDR0 05	Significant_BovineunsexedsemenvsBovinesexedYsemen_FDR0 01	adj P Val_BovineunsexedsemenvsBovinesexedYsemen_	logFC_BovineunsexedsemenvsBovinesexedYsemen_	Significant_BovinesexedXsemenvsBovinesexedYsemen_FDR0 05	Significant_BovinesexedXsemenvsBovinesexedYsemen_FDR0 01	adj P Val_BovinesexedXsemenvsBovinesexedYsemen_	logFC_BovinesexedXsemenvsBovinesexedYsemen_	Protein IDs	Majority protein IDs	Protein names	Gene names	Absent In	log2 LFQ intensity Bovinenegativecontrol_rep1	log2 LFQ intensity Bovinenegativecontrol_rep2	log2 LFQ intensity Bovinenegativecontrol_rep3	log2 LFQ intensity BovinesexedXsemen_rep1	log2 LFQ intensity BovinesexedXsemen_rep2	log2 LFQ intensity BovinesexedXsemen_rep3	log2 LFQ intensity BovinesexedYsemen_rep1	log2 LFQ intensity BovinesexedYsemen_rep2	log2 LFQ intensity BovinesexedYsemen_rep3	log2 LFQ intensity Bovineunsexedsemen_rep1	log2 LFQ intensity Bovineunsexedsemen_rep2	log2 LFQ intensity Bovineunsexedsemen_rep3	t statistic_BovineunsexedsemenvsBovinesexedXsemen	P Value_BovineunsexedsemenvsBovinesexedXsemen	t statistic_BovineunsexedsemenvsBovinesexedYsemen	P Value_BovineunsexedsemenvsBovinesexedYsemen	t statistic_BovinesexedXsemenvsBovinesexedYsemen	P Value_BovinesexedXsemenvsBovinesexedYsemen	InteractorClass
				0.24	2.02			0.17	1.99			0.986	-0.03	P02769;CON__P02769;A0A140T897;A0A3Q1LNN7	P02769;CON__P02769;A0A140T897;A0A3Q1LNN7	Albumin;Albumin;Albumin	ALB;ALB;ALB		18.96	18.62	20.46	22.03	22.42	22.66	23.07	23.17	20.95	24.01	25.1	24.05	1.77	0.096	1.75	0.1	-0.02	0.98077
				0.34	2.4			0.32	2.08			0.969	-0.32	Q9XSG3;A0A140T8A5	Q9XSG3;A0A140T8A5	Isocitrate dehydrogenase [NADP] cytoplasmic;Isocitrate dehydrogenase [NADP]	IDH1;IDH1	BovinesexedXsemen, BovinesexedYsemen	20.93	19.88	18.04	19.18	18.46	16.42	14.47	17.75	22.81	20.52	20.12	20.61	1.42	0.18	1.23	0.24	-0.19	0.85184	absent in conditions of interest
	+			0.088	3.9	+		0.015	5.19			0.803	1.28	A0A3Q1N181;A0A3Q1M2D6;A0A3Q1MNR8;A0A3Q1LGF4;A6QLJ6;A0A3Q1N0U2	A0A3Q1N181;A0A3Q1M2D6;A0A3Q1MNR8;A0A3Q1LGF4;A6QLJ6	Sciellin;Sciellin;Sciellin;Sciellin;SCEL protein;Sciellin	SCEL;SCEL;SCEL;SCEL;SCEL;SCEL	BovinesexedXsemen, BovinesexedYsemen	21.7	21.56	23.59	18.62	17.85	18.42	13.67	17.39	19.97	23	22	21.58	2.73	0.015	3.63	0.0022	0.9	0.38279	significant & absent in conditions of interest
				0.1	3.33			0.14	2.48			0.853	-0.85	Q2T9U2;A0A3Q1LHX7;A0A3Q1LM23;F1MU43;A0A3Q1MC61;A0A3Q1M355	Q2T9U2;A0A3Q1LHX7;A0A3Q1LM23;F1MU43;A0A3Q1MC61;A0A3Q1M355	Outer dense fiber protein 2;Outer dense fiber protein 2;Outer dense fiber protein 2;Outer dense fiber protein 2;Outer dense fiber protein 2;Outer dense fiber protein 2	ODF2;ODF2;ODF2;ODF2;ODF2;ODF2	BovinesexedXsemen, BovinesexedYsemen	19.76	20.89	19.78	18.25	17.55	17.16	16.48	17.64	21.39	20.33	21.43	21.18	2.57	0.021	1.91	0.074	-0.65	0.52193	absent in conditions of interest
	+	+		0.01	5.77	+		0.043	4.07			0.684	-1.7	A0A3Q1LLB2;A0A3Q1M6S3;A0A3Q1LI46;F1MD74;A0A3Q1LT32;F1N161;F1MR96;A0A3Q1MZC5;G3N2N7;P20811	A0A3Q1LLB2;A0A3Q1M6S3;A0A3Q1LI46;F1MD74;A0A3Q1LT32;F1N161;F1MR96;A0A3Q1MZC5;G3N2N7;P20811	Calpain inhibitor;Calpain inhibitor;Calpain inhibitor;Calpain inhibitor;Calpain inhibitor;Calpain inhibitor;Calpain inhibitor;Calpain inhibitor;Calpain inhibitor;Calpastatin	CAST;CAST;CAST;CAST;CAST;CAST;CAST;CAST;CAST;CAST	BovinesexedXsemen, BovinesexedYsemen	20.46	21.14	19.42	17.83	18.05	16.03	16.49	18.09	22.42	23.49	23.11	22.61	4.07	0.00087	2.87	0.011	-1.2	0.24786	significant & absent in conditions of interest
	+			0.18	2.73	+	+	0.0063	5.73			0.286	3	A0A3Q1LJ59;F1MHK9;A0A3Q1M0J9;A0A3Q1M450;G3MXV4;A0A3Q1MRB6	A0A3Q1LJ59;F1MHK9;A0A3Q1M0J9;A0A3Q1M450;G3MXV4	Uncharacterized protein;Uncharacterized protein;Uncharacterized protein;Uncharacterized protein;Uncharacterized protein;Uncharacterized protein	LOC524391;LOC524391;LOC524391;LOC524391;LOC524391;LOC524391		22.77	22.88	19.4	22.03	22.65	22.94	17.17	20.86	20.61	25.06	25.65	25.12	2.07	0.055	4.33	0.00051	2.26	0.03764	significant
	+	+		0.034	6.04	+		0.014	6.5			0.938	0.46	A0A3Q1LJB2;Q17QL7;CON__P35900	A0A3Q1LJB2;Q17QL7	IF rod domain-containing protein;KRT15 protein	KRT13;KRT15	BovinesexedXsemen, BovinesexedYsemen	23.85	20.77	20.44	19.72	17.9	16.74	13.18	17.77	22.03	24.63	24.12	23.75	3.4	0.0036	3.66	0.0021	0.26	0.79961	significant & absent in conditions of interest
	+	+	+	0.0059	6.09	+	+	0.0032	6.29			0.969	0.2	A0A3Q1LK79;F1MY02;A0A3Q1ND36;A0A3Q1MKZ0	A0A3Q1LK79;F1MY02;A0A3Q1ND36;A0A3Q1MKZ0	Uncharacterized protein;Uncharacterized protein;Uncharacterized protein;Uncharacterized protein	;;;	BovinesexedXsemen, BovinesexedYsemen	20.1	21.96	20.46	19.2	16.89	18.9	16.02	17.93	20.43	24.19	24.9	24.18	4.7	0.00024	4.85	0.00017	0.16	0.87835	significant & absent in conditions of interest
				0.71	-0.92			0.82	0.38			0.8	1.3	A0A3Q1MJQ1;P62803;A0A3Q1LM20;A0A3Q1M1Z1;A0A3Q1MDT7;A0A3Q1MH02;E1BBP7;A0A3Q1MEZ8;G3N081;G3X807;A0A452DJ35;A0A3Q1MFY5;A0A3Q1M8Q4;E1BLC2;A0A3Q1N666;A0A452DJ40;A0A452DJJ1;A0A452DJB2;A0A3Q1MEY7;A0A3Q1LMV7;G3N2B8;A0A3Q1NHG3;E1B9M9;E1B7N2;G3MYX0	A0A3Q1MJQ1;P62803;A0A3Q1LM20;A0A3Q1M1Z1;A0A3Q1MDT7;A0A3Q1MH02;E1BBP7;A0A3Q1MEZ8;G3N081;G3X807;A0A452DJ35;A0A3Q1MFY5;A0A3Q1M8Q4;E1BLC2;A0A3Q1N666;A0A452DJ40;A0A452DJJ1;A0A452DJB2;A0A3Q1MEY7;A0A3Q1LMV7;G3N2B8;A0A3Q1NHG3;E1B9M9;E1B7N2;G3MYX0	Histone H4;Histone H4;Histone H4;Histone H4;Histone H4;Histone H4;Histone H4;Histone H4;Histone H4;Histone H4;Histone H4;Histone H4;Histone H4;Histone H4;Histone H4;Histone H4;Histone H4;Histone H4;Histone H4;Histone H4;Histone H4;Histone H4;Histone H4;Histone H4;Histone H4	LOC115945178;;LOC112445649;;;;H4C14;LOC112445458;;H4C9;H4-16;H4C8;H4C12;;;H4C11;H4C14;H4C13;H4C7;LOC107131556;LOC526226;H4C2;LOC525863;LOC619094;LOC100847716		21.15	21.69	19.55	19.78	22.54	20.48	21.74	16.64	20.5	21.06	19.91	19.06	-0.65	0.52	0.27	0.79	0.92	0.3705
	+	+	+	0.0041	7.31	+	+	0.0032	7.15			0.969	-0.16	A0A3Q1LMW6;F1MMS7;G3X8C3;A0A3Q1LKA9;A0A3Q1ML33;E1B8B5;A0A3Q1LY36	A0A3Q1LMW6;F1MMS7;G3X8C3;A0A3Q1LKA9;A0A3Q1ML33	SERPIN domain-containing protein;SERPIN domain-containing protein;SERPIN domain-containing protein;SERPIN domain-containing protein;SERPIN domain-containing protein;SERPIN domain-containing protein;SERPIN domain-containing protein	LOC107131803;;LOC786410;LOC112445470;LOC519132;LOC511106;LOC511695	BovinesexedXsemen, BovinesexedYsemen	21.65	21.37	20.18	18.89	17.66	17.58	16.7	15.84	22.09	24.71	26.01	25.35	5.01	0.00012	4.9	0.00016	-0.11	0.91205	significant & absent in conditions of interest
				0.73	-0.98			0.16	2.96			0.286	3.94	A0A3Q1LP28;F1MWY9;Q3ZC57	A0A3Q1LP28;F1MWY9;Q3ZC57	Enoyl-CoA delta isomerase 2;Enoyl-CoA delta isomerase 2;Enoyl-CoA delta isomerase 2	ECI2;ECI2;ECI2		21.07	22.29	21.71	24.85	22.17	23.79	15.54	22.71	20.74	20.32	23.97	23.59	-0.59	0.56	1.8	0.09	2.4	0.02902
	+	+	+	0.0041	5.92	+	+	0.0036	5.59			0.934	-0.33	A0A3Q1LPQ0;P05307;F6Q9Q9	A0A3Q1LPQ0;P05307;F6Q9Q9	Protein disulfide-isomerase;Protein disulfide-isomerase;Protein disulfide-isomerase	P4HB;P4HB;P4HB	BovinesexedXsemen, BovinesexedYsemen	20.9	21.54	19.32	17.98	17.61	16.54	16.23	17.49	19.41	23.57	23.16	23.15	4.96	0.00014	4.69	0.00024	-0.28	0.78381	significant & absent in conditions of interest
				0.63	1.57			0.12	3.86			0.675	2.29	A0A3Q1LQ76;P48818	A0A3Q1LQ76;P48818	Very long-chain-specific acyl-CoA dehydrogenase, mitochondrial;Very long-chain specific acyl-CoA dehydrogenase, mitochondrial	ACADVL;ACADVL	BovinesexedXsemen, BovinesexedYsemen	23.2	21.69	21.07	18.59	22.01	22.81	15.02	17.83	23.7	20.4	23.71	24.01	0.84	0.41	2.06	0.056	1.22	0.23973	absent in conditions of interest
	+	+		0.019	5.29	+		0.022	4.75			0.919	-0.53	A0A3Q1LUH6;G3X8E3;F1MDF2	A0A3Q1LUH6;G3X8E3;F1MDF2	Beta-microseminoprotein;Beta-microseminoprotein;Beta-microseminoprotein	MSMB;MSMB;MSMB	BovinesexedXsemen, BovinesexedYsemen	19.71	20.69	20.22	18.89	17.38	16.89	15.42	18.66	20.68	20.96	24.37	23.7	3.73	0.0018	3.35	0.004	-0.38	0.71159	significant & absent in conditions of interest
				0.3	2.43			0.11	3.19			0.871	0.76	A0A3Q1LVG3;F1N2K8	A0A3Q1LVG3;F1N2K8	Periplakin;Periplakin	PPL;PPL	BovinesexedXsemen, BovinesexedYsemen	20.94	21.26	18.34	20.08	18.28	17.92	15.37	16.86	21.77	21.95	21.34	20.27	1.58	0.13	2.08	0.054	0.5	0.62558	absent in conditions of interest
	+			0.13	3.61	+	+	0.01	5.84			0.627	2.23	E1BG77;A0A3Q1LZ36	E1BG77;A0A3Q1LZ36	ADAM metallopeptidase domain 32;ADAM metallopeptidase domain 32	ADAM32;ADAM32	BovinesexedXsemen, BovinesexedYsemen	21.2	20.57	19.81	19.31	21.54	22.15	16.39	17.35	22.57	24.15	25.53	24.15	2.41	0.028	3.9	0.0013	1.49	0.15577	significant & absent in conditions of interest
				0.14	3.09			0.18	2.25			0.853	-0.84	A0A3Q1M0A1	A0A3Q1M0A1	EF-hand domain-containing protein	CRNN	BovinesexedXsemen, BovinesexedYsemen	20.31	20.99	19.96	18.71	17.08	17.48	16.35	17.83	21.62	20.82	20.97	20.77	2.34	0.032	1.7	0.11	-0.64	0.53226	absent in conditions of interest
				0.98	-0.06			0.42	1.06			0.761	1.12	F1MZV1;A0A3S5ZPF0;A0A3Q1M0F0;P27595;A0A3Q1LZ02;E1BME6;F1N3X0;A0A3Q1LNM3;A0A3Q1ML59;E1BCS3;A0A3Q1LR63	F1MZV1;A0A3S5ZPF0;A0A3Q1M0F0	Hexokinase;Hexokinase;Hexokinase;Hexokinase-1;Hexokinase;Hexokinase;Phosphotransferase;Phosphotransferase;Hexokinase;Hexokinase;Hexokinase	HK1;HK1;HK1;HK1;HK2;HK2;HK3;HK3;HK3;HK3;HK3		20.11	19.61	19.53	27.46	25.95	26.28	24.31	26.33	25.67	26.02	27.19	26.3	-0.05	0.96	0.96	0.35	1.01	0.32697
				0.63	-1.27			0.71	-0.7			0.919	0.57	A0A3Q1M1M7;Q8SPJ1	A0A3Q1M1M7;Q8SPJ1	Junction plakoglobin;Junction plakoglobin	JUP;JUP		19.44	22.69	21.39	17.58	24.53	21.85	19.73	21.01	21.51	20.42	20.09	19.63	-0.83	0.42	-0.45	0.66	0.37	0.71583
				0.88	-0.38			0.13	-2.48			0.548	-2.1	A0A3Q1M3K6	A0A3Q1M3K6	Uncharacterized protein			19.38	21.11	20.79	19.2	20.18	22.05	22.28	21.52	23.92	19.6	21.65	19.04	-0.3	0.76	-1.98	0.066	-1.67	0.11404
				0.3	2.31			0.4	1.46			0.853	-0.85	A0A3Q1M4K3;P63048;P62992;P0CG53;P0CH28;A0A3Q1MYD8;A0A3Q1LU30	A0A3Q1M4K3;P63048;P62992;P0CG53;P0CH28;A0A3Q1MYD8	Ubiquitin-like domain-containing protein;Ubiquitin-60S ribosomal protein L40;Ubiquitin-40S ribosomal protein S27a;Polyubiquitin-B;Polyubiquitin-C;40S ribosomal protein S27a;40S ribosomal protein S27a	LOC101902760;UBA52;RPS27A;UBB;UBC;RPS27A;		21.27	19.73	22.19	18.38	23.82	23.8	22.85	24.04	21.65	24.35	24.3	24.27	1.59	0.13	1.01	0.33	-0.59	0.56656
				0.39	2.24			0.15	3.23			0.853	0.98	A0A3Q1M696;F1MQ01;D3K0R6;A0A3Q1MU03;A0A3Q1MIH7;A0A3Q1MDH1;A0A3Q1LKB5;A0A3Q1MR17;F1N7J2;F1MS16;A0A3Q1ND98;A0A3Q1LUI4;F1MN60	A0A3Q1M696;F1MQ01;D3K0R6;A0A3Q1MU03;A0A3Q1MIH7;A0A3Q1MDH1;A0A3Q1LKB5;A0A3Q1MR17;F1N7J2;F1MS16;A0A3Q1ND98	Calcium-transporting ATPase;Calcium-transporting ATPase;Plasma membrane calcium-transporting ATPase 4;Calcium-transporting ATPase;Calcium-transporting ATPase;Calcium-transporting ATPase;Calcium-transporting ATPase;Calcium-transporting ATPase;Calcium-transporting ATPase;Calcium-transporting ATPase;Calcium-transporting ATPase;Calcium-transporting ATPase;Calcium-transporting ATPase	ATP2B4;ATP2B4;ATP2B4;ATP2B1;ATP2B3;ATP2B1;ATP2B3;ATP2B3;ATP2B1;ATP2B3;ATP2B1;ATP2B2;ATP2B2	BovinesexedXsemen, BovinesexedYsemen	22.14	19.36	18.84	17.09	18.41	19.52	13.38	16.79	21.9	21.6	20.79	19.37	1.28	0.22	1.85	0.083	0.56	0.58149	absent in conditions of interest
				0.91	-0.29			0.091	3.4			0.286	3.69	A0A3Q1M6K6;P20004	A0A3Q1M6K6;P20004	Aconitate hydratase, mitochondrial;Aconitate hydratase, mitochondrial	ACO2;ACO2		21.18	21.86	21.41	24.16	22.39	22.73	15.89	21.7	20.61	20.64	24.14	23.6	-0.2	0.85	2.28	0.036	2.48	0.02454
	+			0.1	4.26	+		0.031	5.09			0.871	0.83	A0A3Q1M7W7;G5E5I6;A0A3Q1MWK3	A0A3Q1M7W7;G5E5I6;A0A3Q1MWK3	Uncharacterized protein;Uncharacterized protein;Uncharacterized protein	LOC104970193;;	BovinesexedXsemen, BovinesexedYsemen	21.43	19.82	20.31	18.72	17.74	17.03	12.88	17.55	20.59	20.18	23.65	22.45	2.61	0.019	3.12	0.0066	0.51	0.61986	significant & absent in conditions of interest
	+			0.63	1.17	+		0.026	4.55			0.286	3.39	A0A3Q1M7X0;F1ML28;A0A3Q1MND8	A0A3Q1M7X0;F1ML28;A0A3Q1MND8	Peptidase S1 domain-containing protein;Peptidase S1 domain-containing protein;Peptidase S1 domain-containing protein	LOC112443487;LOC112443487;LOC112443487	BovinesexedXsemen, BovinesexedYsemen	20.66	21.75	21.26	22.82	21.35	22.41	16.81	18.84	20.77	20.46	25.4	24.22	0.83	0.42	3.22	0.0053	2.4	0.02894	significant & absent in conditions of interest
				0.33	-2.06			0.14	-2.77			0.871	-0.7	A0A3Q1MBM7;F1MVP6;G3MX69;A0A3Q1M1V4	A0A3Q1MBM7;F1MVP6;G3MX69;A0A3Q1M1V4	LRRC37AB_C domain-containing protein;LRRC37AB_C domain-containing protein;LRRC37AB_C domain-containing protein;LRRC37AB_C domain-containing protein	;;;		21.82	19.64	20.48	20.12	24.15	24.79	23.23	24.84	23.1	20.54	23.08	19.25	-1.43	0.17	-1.92	0.072	-0.49	0.63097
				0.2	2.9			0.73	0.61			0.603	-2.3	F1MX83;A0A3Q1MFC3	F1MX83;A0A3Q1MFC3	Protein S100;Protein S100	S100A11;S100A11	BovinesexedXsemen, BovinesexedYsemen	19.82	21.31	19.8	19.12	16.36	16.68	17.72	18.02	23.31	19.41	21.24	20.22	1.96	0.067	0.41	0.69	-1.55	0.13966	absent in conditions of interest
				0.19	2.68			0.23	1.97			0.853	-0.71	A0A3Q1MFF0;F1N369	A0A3Q1MFF0;F1N369	Zona pellucida binding protein;Zona pellucida binding protein	ZPBP;ZPBP		21.92	21.66	21.24	18.81	21.25	22.38	21.75	22.5	20.32	21.41	23.64	25.43	2.01	0.061	1.48	0.16	-0.53	0.60074
				0.35	1.51			0.19	1.8			0.938	0.28	A0A3Q1MFP8;F6RGR9;A6QPW2	A0A3Q1MFP8;F6RGR9;A6QPW2	Leucine zipper protein 2;Leucine zipper protein 2;Leucine zipper protein 2	LUZP2;LUZP2;LUZP2		20.4	21.3	19.88	23.07	22.54	23.66	22.78	23.69	21.95	24.44	24.66	24.69	1.39	0.18	1.65	0.12	0.26	0.79688
				0.39	1.73			0.26	1.85			0.969	0.13	A0A3Q1MGC0;A0A3Q1MNW3;F1MQX0;A0A3Q1MS98	A0A3Q1MGC0;A0A3Q1MNW3;F1MQX0;A0A3Q1MS98	Propionate--CoA ligase;Propionate--CoA ligase;Acetyl-coenzyme A synthetase;Acetyl-coenzyme A synthetase	ACSS1;ACSS1;ACSS1;ACSS1	BovinesexedXsemen, BovinesexedYsemen	20.5	21.16	21.97	18.85	18.49	19.65	16.81	17.8	22.01	21.09	20.19	20.9	1.3	0.21	1.39	0.18	0.09	0.92633	absent in conditions of interest
				0.88	-0.39			0.087	3.56			0.286	3.95	A0A3Q1MGG8;A0A3Q1M7V2	A0A3Q1MGG8	Uncharacterized protein;Uncharacterized protein	;	BovinesexedXsemen, BovinesexedYsemen	20.65	21.19	20.4	22.7	21.07	22.57	14.93	17.44	22.12	20.25	22.36	22.58	-0.25	0.8	2.32	0.034	2.57	0.02053	absent in conditions of interest
	+			0.06	5.12	+	+	0.0098	6.69			0.8	1.58	A0A3Q1MHT0;A0A3Q1NE82;F1MCK2	A0A3Q1MHT0;A0A3Q1NE82;F1MCK2	AHNAK nucleoprotein;AHNAK nucleoprotein;AHNAK nucleoprotein	AHNAK;AHNAK;AHNAK	BovinesexedXsemen, BovinesexedYsemen	18.9	21.24	21.06	19.81	22.43	17.03	14.73	18.07	21.74	25.32	24.88	24.42	3.04	0.0077	3.98	0.0011	0.94	0.36154	significant & absent in conditions of interest
				0.71	-0.98			0.41	1.55			0.572	2.52	A0A3Q1MHX8;A0A3Q1MJU0	A0A3Q1MHX8;A0A3Q1MJU0	RAB2A, member RAS oncogene family;RAB2A, member RAS oncogene family	RAB2A;RAB2A	BovinesexedXsemen, BovinesexedYsemen	20.71	21.3	19.76	19.02	22.75	22.01	15.77	18.16	22.27	21.3	20.73	18.82	-0.62	0.54	0.99	0.34	1.61	0.12666	absent in conditions of interest
				0.65	1.07			0.21	2.22			0.833	1.16	A0A3Q1MLW0;A0A3Q1N170;P61287	A0A3Q1MLW0;A0A3Q1N170;P61287	Serine/threonine-protein phosphatase;Serine/threonine-protein phosphatase;Serine/threonine-protein phosphatase PP1-gamma catalytic subunit	PPP1CC;PPP1CC;PPP1CC	BovinesexedXsemen, BovinesexedYsemen	21.97	20.34	19.76	18.2	18.96	20.3	15.21	17.52	21.26	19.99	20.19	20.48	0.75	0.46	1.56	0.14	0.81	0.42902	absent in conditions of interest
				0.1	3.7			0.056	3.85			0.969	0.15	A0A3Q1MQE3;A0A3Q1LW67	A0A3Q1MQE3;A0A3Q1LW67	Uncharacterized protein;Uncharacterized protein	;	BovinesexedXsemen, BovinesexedYsemen	20.27	22.24	20.28	19.09	18.62	19.19	17.23	17.12	22.1	20.81	23.85	23.35	2.58	0.02	2.69	0.016	0.1	0.91779	absent in conditions of interest
	+			0.58	1.17	+		0.027	4.04			0.286	2.87	Q9XSJ4;F1MB08;A0A3Q1MXQ0;A0A3Q1LGA6;A0A3Q1LMT0;Q3ZC09;A0A452DI31;A0A3Q1M0V5;A0A3Q1MIY8;A6QR19	Q9XSJ4;F1MB08;A0A3Q1MXQ0;A0A3Q1LGA6	Alpha-enolase;2-phospho-D-glycerate hydro-lyase;2-phospho-D-glycerate hydro-lyase;2-phospho-D-glycerate hydro-lyase;2-phospho-D-glycerate hydro-lyase;Beta-enolase;2-phospho-D-glycerate hydro-lyase;2-phospho-D-glycerate hydro-lyase;2-phospho-D-glycerate hydro-lyase;2-phospho-D-glycerate hydro-lyase	ENO1;ENO1;ENO1;ENO1;ENO3;ENO3;ENO3;ENO3;ENO2;ENO2	BovinesexedXsemen, BovinesexedYsemen	21.26	21.48	18.45	20.96	22.48	21.23	16.71	19.72	19.63	22.25	22.86	23.06	0.93	0.37	3.2	0.0056	2.27	0.03724	significant & absent in conditions of interest
				0.65	-0.96			0.98	0.05			0.833	1	P00570;A0A3Q1N2Q9	P00570;A0A3Q1N2Q9	Adenylate kinase isoenzyme 1;Adenylate kinase isoenzyme 1	AK1;AK1		21.81	23.02	20.37	24.88	21.96	22.86	22.09	22.73	21.89	21.1	22.75	22.99	-0.78	0.44	0.04	0.97	0.82	0.4227
				0.25	2.73			0.087	3.69			0.853	0.96	F1N3G6;A0A3Q1N747;A0A3Q1LWW8	F1N3G6;A0A3Q1N747;A0A3Q1LWW8	Phospholipid-transporting ATPase;Phospholipid-transporting ATPase;P-type phospholipid transporter	ATP11C;LOC112441535;LOC112441535	BovinesexedXsemen, BovinesexedYsemen	19.58	21.98	21.22	18.22	19.43	21.11	16.42	16.91	22.54	20.6	23.55	22.79	1.73	0.1	2.33	0.033	0.61	0.551	absent in conditions of interest
				0.31	2.71			0.087	4.09			0.839	1.38	P61603;A0A3Q1N8Q5	P61603;A0A3Q1N8Q5	10 kDa heat shock protein, mitochondrial;10 kDa heat shock protein, mitochondrial	HSPE1;HSPE1	BovinesexedXsemen, BovinesexedYsemen	21.14	20.5	19.42	21.84	18.21	21.3	15.3	17.92	23.99	23.48	23.3	22.7	1.54	0.14	2.33	0.033	0.78	0.44451	absent in conditions of interest
				0.84	0.52			0.054	4.06			0.286	3.54	A0A3Q1NJ70;E1BCW3;Q0IIG5;A1A4J1;A0A3Q1M6K7	A0A3Q1NJ70;E1BCW3	ATP-dependent 6-phosphofructokinase;ATP-dependent 6-phosphofructokinase;ATP-dependent 6-phosphofructokinase, muscle type;ATP-dependent 6-phosphofructokinase, liver type;ATP-dependent 6-phosphofructokinase	PFKP;PFKP;PFKM;PFKL;PFKM	BovinesexedXsemen, BovinesexedYsemen	23.13	20.38	20.92	21.91	20.89	22.55	14.91	18.74	21.11	20.93	23.21	22.78	0.35	0.73	2.73	0.015	2.38	0.03021	absent in conditions of interest
	+			0.24	2.21	+	+	0.008	5.16			0.286	2.96	P00829;A0A452DII8	P00829;A0A452DII8	ATP synthase subunit beta, mitochondrial;ATP synthase subunit beta	ATP5F1B;ATP5F1B	BovinesexedXsemen, BovinesexedYsemen	20.03	20.11	20.63	19.23	20.17	19.32	14.56	16.58	18.7	20.27	22.39	22.68	1.75	0.098	4.11	0.00081	2.35	0.03152	significant & absent in conditions of interest
	+	+	+	0.0067	5.6	+	+	0.01	4.91			0.853	-0.69	P55206;A0A452DJ99	P55206;A0A452DJ99	C-type natriuretic peptide;C-type natriuretic peptide	NPPC;NPPC	BovinesexedXsemen, BovinesexedYsemen	20.19	22.29	20.6	18.2	18.34	17.95	16.86	18.53	21.17	24.27	24.09	22.94	4.44	0.0004	3.89	0.0013	-0.55	0.59199	significant & absent in conditions of interest
				0.65	-0.95			0.18	2.06			0.286	3.01	P58352;A2VDL2;A0A3Q1MA30;REV__Q1RML2	P58352;A2VDL2	Solute carrier family 2, facilitated glucose transporter member 3;Solute carrier family 2 (Facilitated glucose transporter), member 3;MFS domain-containing protein	SLC2A3;SLC2A3;		20.29	21.51	19.1	25.91	23.14	24.21	20.6	21.22	22.41	22.22	24.27	23.92	-0.77	0.45	1.68	0.11	2.46	0.02557
				0.063	3.92			0.068	3.36			0.905	-0.56	A5D7D1;A0A3Q1MFS2;A0A3Q1MR52;A0A452DIE5;A0A3Q1MRU0;A0A3Q1MAJ8;A0A3Q1MBS5;Q3B7N2;A0A3Q1MPS4;A0A3Q1M6W4;Q3ZC55;A0A3Q1LWS8	A5D7D1;A0A3Q1MFS2;A0A3Q1MR52;A0A452DIE5;A0A3Q1MRU0;A0A3Q1MAJ8	Alpha-actinin-4;Alpha-actinin-4;Alpha-actinin-4;Alpha-actinin-4;Alpha-actinin-4;Alpha-actinin-4;Alpha-actinin-1;Alpha-actinin-1;Alpha-actinin-1;Alpha-actinin-2;Alpha-actinin-2;Alpha-actinin-2	ACTN4;ACTN4;ACTN4;ACTN4;ACTN4;ACTN4;ACTN1;ACTN1;ACTN1;ACTN2;ACTN2;ACTN2	BovinesexedXsemen, BovinesexedYsemen	19.39	21.35	21.51	17.93	18.08	16.98	15.81	18.31	20.56	21.81	22.2	20.75	3	0.0084	2.57	0.02	-0.43	0.67358	absent in conditions of interest
				0.24	3.17			0.084	4.19			0.853	1.02	P38657;A5D7E8	P38657;A5D7E8	Protein disulfide-isomerase A3;Protein disulfide-isomerase	PDIA3;PDIA3	BovinesexedXsemen, BovinesexedYsemen	20.11	19.68	20.26	18.7	18.81	18.64	12.84	17.69	22.58	20.62	22.68	22.38	1.8	0.091	2.37	0.03	0.58	0.57322	absent in conditions of interest
				0.65	1.1			0.35	1.67			0.919	0.57	A5D984;Q1JPG7	A5D984	Pyruvate kinase;Pyruvate kinase	PKM;PKLR	BovinesexedXsemen, BovinesexedYsemen	19.42	19.97	22.41	17.8	21.32	18.57	15.7	19.98	20.3	21.04	19.69	20.26	0.75	0.46	1.15	0.27	0.39	0.70056	absent in conditions of interest
	+	+	+	9.8e-05	9.16	+	+	7.6e-05	9.33			0.969	0.17	A6QPK0;A0A3Q1LYP2	A6QPK0;A0A3Q1LYP2	SCGB2A2 protein;Uncharacterized protein	SCGB2A2;SCGB2A2	BovinesexedXsemen, BovinesexedYsemen	20.62	19.16	20.95	18.42	18.46	18.53	16.98	17.82	20.08	27.93	27.85	27.1	7.86	6.6e-07	8.01	5.1e-07	0.15	0.88318	significant & absent in conditions of interest
				0.3	2.8			0.13	3.52			0.919	0.72	A7E3Q2;P34933	A7E3Q2;P34933	Heat shock 70kDa protein 1A;Heat shock-related 70 kDa protein 2	HSPA2;HSPA2	BovinesexedXsemen, BovinesexedYsemen	19.87	22.64	19.33	17.48	20.11	20.87	15.87	17.25	23.18	19.94	23.8	23.11	1.57	0.14	1.98	0.065	0.4	0.69084	absent in conditions of interest
				0.18	3.28			0.15	2.86			0.934	-0.43	A7E3Q8;F1MSB7;A0A3Q1N6S7;A0A3Q1LSN0;A6H742;F1MYX5	A7E3Q8;F1MSB7	Plastin-3;Plastin-3;Plastin-1;Lymphocyte cytosolic protein 1;Plastin-1;Lymphocyte cytosolic protein 1	PLS3;PLS3;PLS1;LCP1;PLS1;LCP1	BovinesexedXsemen, BovinesexedYsemen	23.01	21.4	17.91	18.8	16.84	17.42	16.27	16.9	21.16	20.4	21.61	20.9	2.16	0.046	1.88	0.078	-0.28	0.78327	absent in conditions of interest
				0.84	0.47			0.21	-1.96			0.446	-2.43	CON__P00761	CON__P00761				32.88	33.54	34.87	33.14	29.47	33.21	35.27	33.96	33.88	32.63	31.59	33	0.37	0.72	-1.55	0.14	-1.92	0.07328
				0.17	-3.6			0.13	3.25			0.05	6.85	CON__P02533;CON__Q92764;E1BFG1;CON__A2AB72	CON__P02533	Keratin 37	KRT37	BovinesexedXsemen, BovinesexedYsemen	20.42	21.75	21.43	22.35	27.19	23.94	13.96	17.97	21	20.14	21.01	21.52	-2.21	0.042	1.99	0.064	4.19	0.00067	absent in conditions of interest
				0.71	-1.23			0.38	1.98			0.528	3.21	CON__P02538;CON__Q8VED5;P04260;F1N362;P04263	CON__P02538	Keratin, type II cytoskeletal 59 kDa, component IV (Fragment);Keratin 84;Keratin, type II cytoskeletal 68 kDa, component IA (Fragment)	;KRT84;	BovinesexedXsemen, BovinesexedYsemen	19.82	20.57	22.24	18.1	24.16	22.4	14.74	17.16	23.12	20.66	20	20.32	-0.65	0.52	1.06	0.31	1.71	0.10641	absent in conditions of interest
				0.76	-0.74			0.46	-1.17			0.925	-0.44	CON__P02768-1	CON__P02768-1				23.49	20.12	21.23	18.59	23.17	22.03	21.4	21.62	22.08	20.17	21.48	19.93	-0.55	0.59	-0.87	0.4	-0.32	0.75128
	+	+		0.034	-4.36			0.24	-1.89			0.446	2.47	CON__P04259	CON__P04259				24.47	23.43	21	23.78	25.64	24.46	23.89	21.57	21.02	20.96	19.02	20.83	-3.37	0.0039	-1.46	0.16	1.9	0.07478	significant
				0.4	-1.32			0.44	-0.97			0.924	0.35	CON__P04264	CON__P04264				28.84	28.6	28.2	28.79	29.13	29.1	28.93	28.98	28.06	28.03	27.01	28.02	-1.26	0.23	-0.92	0.37	0.34	0.74141
				0.57	-1.41			0.8	0.47			0.675	1.87	CON__P08779;CON__Q9Z2K1;CON__Q3ZAW8	CON__P08779				21.06	20.65	22.77	19.72	24.7	21.21	20.56	17.3	22.15	20.7	20.62	20.09	-0.95	0.36	0.31	0.76	1.26	0.2256
				0.3	-1.64			0.53	-0.77			0.833	0.87	CON__P13645;P06394;A6QNZ7;CON__P02535-1;CON__Q2M2I5	CON__P13645	Keratin, type I cytoskeletal 10;Keratin 10 (Epidermolytic hyperkeratosis; keratosis palmaris et plantaris)	KRT10;KRT10		27.77	27.41	27.44	28.53	28.42	28.75	27.76	27.9	27.43	26.66	26.85	27.27	-1.59	0.13	-0.75	0.47	0.84	0.41321
				0.14	-3.08			0.66	-0.72			0.498	2.35	CON__P13647	CON__P13647				23.63	23.87	23.45	24.27	26.56	25.04	24.87	23.44	20.51	20.7	22.42	23.52	-2.33	0.033	-0.55	0.59	1.78	0.09357
				0.76	1.09			0.73	0.81			0.969	-0.28	CON__P15636	CON__P15636				20.98	24.69	29.18	23.63	26.03	26.27	29.62	24.87	22.28	25.11	28.03	26.07	0.55	0.59	0.41	0.69	-0.14	0.89099
	+	+	+	0.0039	6.89	+	+	0.0032	6.69			0.969	-0.19	P17697;CON__P17697	P17697;CON__P17697	Clusterin	CLU	BovinesexedXsemen, BovinesexedYsemen	20.83	21.64	19.73	18.91	17.58	18.58	16.37	17.96	21.33	25.54	25.66	24.54	5.24	7.9e-05	5.09	0.00011	-0.15	0.8844	significant & absent in conditions of interest
				0.6	-2.2			0.81	-0.72			0.853	1.49	CON__P19013	CON__P19013				20.72	21.55	19.21	17.08	26.29	26.78	25.92	17.58	22.18	18.76	25.11	19.67	-0.89	0.38	-0.29	0.78	0.6	0.5542
				0.44	-1.92			0.44	1.49			0.358	3.41	CON__P35527;G3MX98	CON__P35527	Keratin 9	KRT9		27.19	27.43	27.14	27.79	29.14	28.19	26.42	28.4	20.09	26.62	26.19	26.56	-1.18	0.26	0.91	0.37	2.09	0.05279
				0.33	-1.56			0.66	-0.55			0.8	1.01	CON__P35908v2;CON__P35908	CON__P35908v2;CON__P35908				28.12	27.98	27.67	28.98	28.1	29.1	27.76	27.63	27.76	27.52	26.52	27.46	-1.48	0.16	-0.52	0.61	0.96	0.35248
				0.89	-0.37			0.38	1.73			0.675	2.09	CON__Q04695	CON__Q04695			BovinesexedXsemen, BovinesexedYsemen	20.72	21.94	20.33	18.36	23.96	20.17	16.27	18.03	21.9	21.75	19.48	20.15	-0.23	0.82	1.07	0.3	1.3	0.21057	absent in conditions of interest
				0.84	-0.55			0.55	1.09			0.744	1.64	CON__Q5D862	CON__Q5D862			BovinesexedXsemen, BovinesexedYsemen	20.43	20.97	20.06	19.01	22.35	21.55	16.83	17.92	23.23	21.4	20.48	19.37	-0.36	0.72	0.71	0.49	1.07	0.30175	absent in conditions of interest
				0.93	-0.19			0.66	0.67			0.839	0.86	CON__Q6KB66-1;CON__Q0VBK2	CON__Q6KB66-1				19.68	19.9	20.25	19.47	21.87	20.72	19.59	18.09	21.8	22	19.68	19.8	-0.15	0.88	0.53	0.6	0.68	0.50694
				0.88	-0.42			0.38	1.69			0.675	2.11	CON__Q8N1N4-2;CON__Q7RTT2	CON__Q8N1N4-2;CON__Q7RTT2			BovinesexedXsemen, BovinesexedYsemen	21.26	19.81	18.86	18.52	22.42	21.84	16.27	17.75	22.44	21.58	20.51	19.44	-0.27	0.79	1.07	0.3	1.34	0.19984	absent in conditions of interest
	+			0.79	0.88	+		0.032	5.75			0.286	4.87	E1B7S8	E1B7S8	Acrosin-binding protein	ACRBP	BovinesexedXsemen, BovinesexedYsemen	19.95	20.64	19.52	18.81	23.66	24.41	13.5	17.91	20.87	20.4	25.19	23.93	0.47	0.64	3.08	0.0072	2.61	0.01899	significant & absent in conditions of interest
				0.18	2.91			0.37	1.5			0.761	-1.41	E1B7X2	E1B7X2	Uncharacterized protein	LOC616410	BovinesexedXsemen, BovinesexedYsemen	20.88	20	19.83	18.65	17.16	16.38	15.93	18.72	21.76	20.44	20.23	20.25	2.12	0.05	1.09	0.29	-1.02	0.32121	absent in conditions of interest
				0.98	0.05			0.15	2.08			0.498	2.03	E1B8N5;F1N1K4;A0A3Q1M1C8	E1B8N5	Sodium/potassium-transporting ATPase subunit alpha;Sodium/potassium-transporting ATPase subunit alpha;Sodium/potassium-transporting ATPase subunit alpha	ATP1A4;ATP12A;ATP12A		19.63	19.29	20.3	24.53	22.87	23.79	20.74	23.01	21.35	23.05	24.38	23.9	0.04	0.97	1.84	0.085	1.79	0.0914
				0.24	3.13			0.16	3.03			0.97	-0.11	E1B9N6	E1B9N6	Envoplakin	EVPL	BovinesexedXsemen, BovinesexedYsemen	21.22	19.95	20.14	18.62	16.7	17.71	13.86	16.75	22.74	20.32	21.58	20.53	1.84	0.084	1.78	0.094	-0.06	0.95068	absent in conditions of interest
	+	+	+	0.007	6.56	+	+	0.0048	6.81			0.969	0.25	E1B9P4	E1B9P4	Epididymal sperm binding protein 1	ELSPBP1	BovinesexedXsemen, BovinesexedYsemen	21.01	20.08	20.03	19.73	17.87	16.99	14.84	17.74	21.27	24.02	26.5	23.75	4.34	0.00049	4.51	0.00035	0.16	0.87205	significant & absent in conditions of interest
				0.19	3.23			0.054	4.33			0.839	1.1	E1BCR1;A0A3Q1NJC0	E1BCR1	ATP binding cassette subfamily A member 3;ABC transporter domain-containing protein	ABCA3;	BovinesexedXsemen, BovinesexedYsemen	20.85	22.27	20.23	19.54	17.63	17.69	12.98	17.81	20.76	20.93	22.02	21.59	2.03	0.059	2.72	0.015	0.69	0.49919	absent in conditions of interest
				0.1	3.75			0.069	3.66			0.97	-0.09	E1BI52	E1BI52	Serine protease 42	PRSS42	BovinesexedXsemen, BovinesexedYsemen	21.44	19.72	18.56	18.18	19.23	17.17	15.55	18.07	21.23	20.84	23.07	21.92	2.6	0.019	2.53	0.022	-0.06	0.95081	absent in conditions of interest
				0.88	-0.37			0.99	-0.02			0.944	0.35	E1BKT9;A0A3Q1MR22	E1BKT9;A0A3Q1MR22	Desmoplakin;Desmoplakin	DSP;DSP		22.02	21.21	21.03	19.97	25.1	22.46	20.94	20.92	24.62	23.27	21.93	21.23	-0.26	0.8	-0.01	0.99	0.24	0.81073
				0.95	0.2			0.31	2.22			0.725	2.02	E1BLK7;G5E5K9;A0A3Q1MA49	E1BLK7;G5E5K9;A0A3Q1MA49	Mitochondria-eating protein;Mitochondria-eating protein;Mitochondria-eating protein	SPATA18;SPATA18;SPATA18		19.61	21.95	21.3	22.73	20.95	22.58	14.93	21.08	24.19	22.66	22.25	21.95	0.11	0.91	1.26	0.22	1.15	0.26765
				0.37	-1.84			0.4	1.38			0.286	3.22	E1BNS9;F1MK19	E1BNS9;F1MK19	L-lactate dehydrogenase;L-lactate dehydrogenase	LDHC;LDHC		22.39	19.79	20.47	25.63	23.84	23.88	19.21	21.17	23.31	20.69	24.07	23.07	-1.34	0.2	1	0.33	2.35	0.03203
	+			0.18	3.56	+		0.039	4.96			0.833	1.39	F1MB26;O18956;F1MB25;A0A3Q1NH91	F1MB26;O18956;F1MB25;A0A3Q1NH91	Ectonucleoside triphosphate diphosphohydrolase 1;Ectonucleoside triphosphate diphosphohydrolase 1;Ectonucleoside triphosphate diphosphohydrolase 1;Ectonucleoside triphosphate diphosphohydrolase 1	ENTPD1;ENTPD1;ENTPD1;ENTPD1	BovinesexedXsemen, BovinesexedYsemen	19.65	21.9	21.55	20.61	18.25	16.94	14.1	15.97	21.56	20.86	23.21	22.43	2.12	0.05	2.95	0.0093	0.83	0.41882	significant & absent in conditions of interest
				0.14	3.2			0.082	3.31			0.969	0.11	F1MB32	F1MB32	Alpha-2-macroglobulin like 1	A2ML1	BovinesexedXsemen, BovinesexedYsemen	19.73	19.83	19.44	19.46	19.18	16.69	16.1	17.59	21.29	20.59	22.48	21.85	2.31	0.034	2.39	0.029	0.08	0.93581	absent in conditions of interest
				0.92	0.23			0.21	2.25			0.655	2.01	F1MBB7	F1MBB7	Transglutaminase 1	TGM1	BovinesexedXsemen, BovinesexedYsemen	19.68	21.28	20.28	18.46	20.7	19.67	14.52	17.72	20.53	20.75	20.26	18.51	0.16	0.87	1.56	0.14	1.4	0.1802	absent in conditions of interest
				0.24	2.92			0.098	3.52			0.919	0.6	F1MBQ1	F1MBQ1	Serine/threonine-protein phosphatase with EF-hands	PPEF1	BovinesexedXsemen, BovinesexedYsemen	21.38	21.54	21.2	21.96	17.42	20.44	15.93	19.26	22.82	21.63	23.85	23.09	1.82	0.088	2.19	0.043	0.37	0.71335	absent in conditions of interest
	+	+		0.034	4.05			0.11	2.5			0.675	-1.55	F1MC11;A0A3Q1M2I5	F1MC11;A0A3Q1M2I5	Keratin, type I cytoskeletal 14;Keratin, type I cytoskeletal 14	KRT14;KRT14	BovinesexedXsemen, BovinesexedYsemen	20.83	20.66	20.54	18.95	17.65	16.98	17.99	18.98	21.25	21.27	22.59	21.87	3.42	0.0035	2.11	0.05	-1.31	0.20967	significant & absent in conditions of interest
				0.24	2.58			0.069	3.68			0.839	1.1	Q2YDD9;F1MDK8	Q2YDD9;F1MDK8	ADP/ATP translocase 4;ADP/ATP translocase	SLC25A31;SLC25A31		21.28	20.7	21.36	20.69	18.69	20.88	15.52	20.05	21.39	21.08	23.59	23.32	1.77	0.095	2.53	0.022	0.75	0.46141
				0.11	4.02			0.078	3.89			0.969	-0.13	Q2T9N0;F1MEI0	Q2T9N0;F1MEI0	Fibrous sheath CABYR-binding protein;Fibrous sheath CABYR-binding protein	FSCB;FSCB	BovinesexedXsemen, BovinesexedYsemen	20.32	22.5	20.23	21.83	17.26	15.85	16.3	18.03	20.99	21.42	23.16	22.42	2.53	0.022	2.45	0.026	-0.08	0.93627	absent in conditions of interest
	+			0.06	4.12	+		0.011	5.11			0.839	0.98	F1MFA3	F1MFA3	Pitrilysin metalloproteinase 1	PITRM1	BovinesexedXsemen, BovinesexedYsemen	20.95	20.84	22.4	19.63	18.01	19.16	15.56	17.43	20.87	22.41	23.8	22.96	3.07	0.0073	3.8	0.0016	0.73	0.47566	significant & absent in conditions of interest
				0.7	1.08			0.22	2.43			0.833	1.35	F1MFW9	F1MFW9	Keratin 24	KRT24	BovinesexedXsemen, BovinesexedYsemen	21.51	22.97	19.52	19.44	20.84	17.31	14.77	17.34	21.42	21.07	19.84	19.93	0.68	0.51	1.53	0.15	0.85	0.40743	absent in conditions of interest
				0.79	-0.97			0.9	-0.32			0.924	0.65	F1MI43	F1MI43	Sperm autoantigenic protein 17	SPA17		21.03	20.39	16.93	16.8	21.62	23.28	15.14	22.45	22.15	19.62	19.34	19.84	-0.49	0.63	-0.16	0.87	0.33	0.74388
				0.78	0.76			0.37	1.66			0.853	0.89	Q03763;F1MIW8	Q03763;F1MIW8	Desmoglein-1;Desmoglein-1	DSG1;DSG1	BovinesexedXsemen, BovinesexedYsemen	23.04	20.61	19.54	19	20.9	19.7	15.88	19.2	21.84	21.95	19.48	20.45	0.51	0.62	1.1	0.29	0.6	0.55996	absent in conditions of interest
	+			0.073	4.47	+		0.011	5.87			0.803	1.4	O77797;F1MJS8	O77797;F1MJS8	A-kinase anchor protein 3;A-kinase anchor protein 3	AKAP3;AKAP3	BovinesexedXsemen, BovinesexedYsemen	20.95	20.03	18.49	22.73	17.23	18.2	16.4	16.78	20.78	24.15	24.12	23.31	2.89	0.011	3.79	0.0016	0.9	0.37964	significant & absent in conditions of interest
				0.17	3.3			0.15	2.83			0.928	-0.47	F1MK52	F1MK52	Prominin 1	PROM1	BovinesexedXsemen, BovinesexedYsemen	20.77	21.54	20.51	19.43	18.75	16.22	16.13	17.23	22.45	20.84	22.01	21.45	2.18	0.044	1.87	0.079	-0.31	0.76065	absent in conditions of interest
				0.53	1.4			0.078	3.42			0.634	2.02	F1MKF8	F1MKF8	Pyr_redox_2 domain-containing protein	SQOR	BovinesexedXsemen, BovinesexedYsemen	19.46	20.06	20.06	18.92	20.22	20.85	14.97	17.84	21.12	20.9	22.05	21.26	1	0.33	2.45	0.026	1.45	0.16736	absent in conditions of interest
				0.65	1.06			0.23	2.05			0.839	0.99	F1ML59	F1ML59	Uncharacterized protein	NT5C1B	BovinesexedXsemen, BovinesexedYsemen	22.34	20.8	21.49	18.05	19.16	20.99	16.11	17.69	21.42	19.89	21.04	20.46	0.77	0.45	1.48	0.16	0.72	0.48451	absent in conditions of interest
				0.29	2.78			0.078	4.17			0.833	1.39	F1MLB8;P19483;A0A3Q1LZQ9	F1MLB8;P19483	ATP synthase subunit alpha;ATP synthase subunit alpha, mitochondrial;Uncharacterized protein	ATP5F1A;ATP5F1A;	BovinesexedXsemen, BovinesexedYsemen	19.84	22.03	20.04	19.3	21.88	17.15	15.03	17.64	21.51	19.73	24.18	22.77	1.62	0.12	2.43	0.027	0.81	0.43026	absent in conditions of interest
				0.073	4.66			0.098	3.56			0.839	-1.1	F1MMY0;G3N231	F1MMY0;G3N231	SSD domain-containing protein;SSD domain-containing protein	LOC100297820;LOC100297820	BovinesexedXsemen, BovinesexedYsemen	20.69	21.44	20.19	17.65	17.77	17.42	14.69	18.63	22.83	20.62	23.4	22.81	2.87	0.011	2.19	0.043	-0.68	0.50685	absent in conditions of interest
				0.33	-2.27			0.48	1.28			0.286	3.55	F1MN30;Q2YDG7;A0A3Q1MHA2	F1MN30;Q2YDG7;A0A3Q1MHA2	Sperm acrosome membrane-associated protein 1;Sperm acrosome membrane-associated protein 1;Sperm acrosome membrane-associated protein 1	SPACA1;SPACA1;SPACA1		19.42	21	20.34	25.66	23.8	24.09	17.04	24.03	21.84	21.5	23.3	21.94	-1.49	0.16	0.84	0.41	2.33	0.03309
				0.64	0.99			0.21	1.92			0.839	0.93	F1MQJ0	F1MQJ0	Angiotensin-converting enzyme	ACE		20.95	21.78	20.11	23.22	20.69	21.55	19.68	21.47	21.51	21.08	24.06	23.28	0.8	0.44	1.55	0.14	0.75	0.46128
				0.97	-0.1			0.4	1.48			0.744	1.57	F1MTV1;F1MZM9	F1MTV1	Hyaluronidase;Hyaluronidase	SPAM1;LOC509761	BovinesexedXsemen, BovinesexedYsemen	20.45	19.47	18.58	18.87	20.83	21.34	15.8	18.24	22.28	20.25	19.96	20.54	-0.07	0.95	1.01	0.33	1.07	0.29976	absent in conditions of interest
				0.32	-2.53			0.55	1.2			0.286	3.73	P05786;F1MU12	P05786;F1MU12	Keratin, type II cytoskeletal 8;Keratin, type II cytoskeletal 8	KRT8;KRT8	BovinesexedXsemen, BovinesexedYsemen	21.46	22.11	19.49	18.05	24.38	24.79	16.69	18.56	20.77	21	19.39	19.23	-1.51	0.15	0.72	0.48	2.23	0.04038	absent in conditions of interest
	+			0.33	2.22	+		0.021	5.21			0.436	2.99	F1MUZ9;P31081	F1MUZ9;P31081	60 kDa chaperonin;60 kDa heat shock protein, mitochondrial	HSPD1;HSPD1	BovinesexedXsemen, BovinesexedYsemen	21.62	21.56	20.98	22.13	20.55	21.16	15.18	18.04	21.64	21.17	25.02	24.3	1.46	0.16	3.42	0.0035	1.96	0.06726	significant & absent in conditions of interest
				1	0			0.92	-0.19			0.969	-0.19	F1MWJ0	F1MWJ0	Corneodesmosin	CDSN		21.77	23.71	16.55	18.03	21.53	21.01	21.07	18.49	21.59	20.88	20.3	19.39	0	1	-0.12	0.91	-0.11	0.91027
				0.18	4.54			0.078	5.27			0.924	0.73	Q3T067;F1MX05	Q3T067;F1MX05	Saccharopine dehydrogenase-like oxidoreductase;Saccharopine dehydrogenase-like oxidoreductase	SCCPDH;SCCPDH	BovinesexedXsemen, BovinesexedYsemen	22.28	20.4	22.93	24.51	17.14	16.43	16.58	16.37	22.93	20.5	25.51	25.69	2.09	0.052	2.43	0.027	0.34	0.74005	absent in conditions of interest
				0.75	0.84			0.15	2.74			0.675	1.9	Q3ZCF5;F1MYG0	Q3ZCF5;F1MYG0	Ornithine aminotransferase, mitochondrial;Ornithine--oxo-acid aminotransferase	OAT;OAT	BovinesexedXsemen, BovinesexedYsemen	21.7	21.99	21.54	17.64	19.31	20.29	13.74	17.02	20.79	20.3	19.55	19.92	0.56	0.58	1.83	0.086	1.27	0.22257	absent in conditions of interest
				0.073	3.57			0.35	1.42			0.528	-2.14	F1MYH5;A0A3Q1MPR0;A0A3Q1LP61;REV__G3MYD1;REV__G5E6P9	F1MYH5;A0A3Q1MPR0;A0A3Q1LP61	A-kinase anchoring protein 4;A-kinase anchoring protein 4;A-kinase anchoring protein 4	AKAP4;AKAP4;AKAP4		21.02	21.46	19.19	18.29	20.78	22.29	22.3	23.3	22.17	24.1	24.33	23.61	2.86	0.011	1.14	0.27	-1.72	0.1046
	+	+	+	0.007	6.36	+	+	0.008	6.1			0.969	-0.26	F1N1Z8	F1N1Z8	Uncharacterized protein	LOC104975830	BovinesexedXsemen, BovinesexedYsemen	19.82	22.19	19.74	18.53	17.4	16.29	15.33	16.39	21.29	24.25	23.56	23.48	4.32	0.00052	4.14	0.00075	-0.18	0.86097	significant & absent in conditions of interest
				0.79	-0.84			0.34	2.08			0.554	2.92	F1N206	F1N206	Dihydrolipoyl dehydrogenase	DLD	BovinesexedXsemen, BovinesexedYsemen	19.62	20.15	17.65	19.37	22.32	23.87	15.11	18.62	23.07	20.68	19.64	22.73	-0.47	0.64	1.17	0.26	1.65	0.11903	absent in conditions of interest
				0.84	-0.69			0.91	0.24			0.853	0.94	F1N3M0;Q01107;A6QR67;F1N5L6;A0A3Q1M6K2	F1N3M0;Q01107;A6QR67	Desmocollin-1;Desmocollin-1;DSC1 protein;Desmocollin-3;Desmocollin-2	DSC1;DSC1;DSC1;DSC3;DSC2		21.97	19.84	18.81	17.48	23.19	21.9	15.83	21.98	21.95	21.06	19.52	19.91	-0.39	0.7	0.14	0.89	0.53	0.60127
				0.97	0.12			0.2	2.56			0.603	2.44	F1N530	F1N530	Uncharacterized protein		BovinesexedXsemen, BovinesexedYsemen	20.33	21.44	21.13	18.19	19.87	21.77	13.93	17.26	21.31	20.68	19.41	20.09	0.07	0.94	1.62	0.12	1.54	0.14191	absent in conditions of interest
	+	+	+	0.0067	5.38	+	+	0.0032	5.75			0.928	0.36	P46193;F1N650	P46193;F1N650	Annexin A1;Annexin	ANXA1;ANXA1	BovinesexedXsemen, BovinesexedYsemen	21.1	21.88	21.33	17.76	18.89	19.2	17.25	17.02	20.5	24.12	24.34	23.55	4.49	0.00036	4.79	0.00019	0.3	0.76569	significant & absent in conditions of interest
				0.63	1.18			0.16	2.46			0.8	1.29	F1N7X7	F1N7X7	Family with sequence similarity 71 member B	FAM71B	BovinesexedXsemen, BovinesexedYsemen	21.19	23.11	20.65	18.04	19.37	20.51	15.73	17.37	20.98	20.87	20.17	20.43	0.85	0.41	1.78	0.094	0.93	0.36727	absent in conditions of interest
	+			0.43	1.88	+	+	0.0008	9.49	+		0.026	7.61	O77780;G1K1H0	O77780;G1K1H0	Disintegrin and metalloproteinase domain-containing protein 2;Disintegrin and metalloproteinase domain-containing protein 2	ADAM2;ADAM2	BovinesexedXsemen, BovinesexedYsemen	20.84	22.68	19.73	26.1	25.45	24.94	14.15	17.97	21.53	27.18	28.39	26.56	1.2	0.25	6.05	1.6e-05	4.85	0.00017	significant & absent in conditions of interest
				0.84	-0.53			0.9	0.21			0.853	0.75	G3MY76;P35662	G3MY76;P35662	Cylicin-1;Cylicin-1	CYLC1;CYLC1		20.3	21.34	22.55	23.42	19.83	21.78	18.88	21.54	22.38	21.97	19.66	21.81	-0.39	0.7	0.16	0.88	0.55	0.58968
				1	0			0.32	2.02			0.675	2.02	Q28161;G3N156	Q28161;G3N156	Plakophilin-1;Plakophilin-1	PKP1;PKP1	BovinesexedXsemen, BovinesexedYsemen	21.47	21.34	20.67	18.83	21.15	20.27	13.61	18.78	21.81	20.93	19.12	20.2	0	1	1.23	0.23	1.24	0.23413	absent in conditions of interest
	+			0.24	2.58	+		0.025	4.83			0.603	2.25	G5E5C6	G5E5C6	Acrosin	ACR	BovinesexedXsemen, BovinesexedYsemen	21.05	21.28	18.11	20.88	18.17	21.4	15.31	17.81	20.6	23.28	22.63	22.28	1.76	0.098	3.29	0.0046	1.53	0.14561	significant & absent in conditions of interest
	+			0.18	2.39	+		0.022	3.92			0.675	1.52	G5E622	G5E622	Uncharacterized protein			20.72	20.53	20.82	25.25	22.13	23.26	21.18	22.8	22.09	25.53	26.68	25.61	2.06	0.056	3.38	0.0038	1.31	0.20761	significant
				0.49	1.65			0.16	2.69			0.839	1.04	P04272	P04272	Annexin A2	ANXA2		20.45	22.02	21.31	18.6	22.72	21.29	16.3	22.26	20.94	22.03	23.47	22.06	1.08	0.3	1.76	0.097	0.68	0.50608
				0.18	3.39			0.092	3.56			0.969	0.17	P09487	P09487	Alkaline phosphatase, tissue-nonspecific isozyme	ALPL	BovinesexedXsemen, BovinesexedYsemen	19.88	21.45	20.95	18.8	16.8	17.71	13.46	18.05	21.31	20.74	21.66	21.09	2.15	0.047	2.25	0.038	0.1	0.91793	absent in conditions of interest
	+			0.33	2.39	+		0.04	4.8			0.631	2.41	P0CB32	P0CB32	Heat shock 70 kDa protein 1-like	HSPA1L	BovinesexedXsemen, BovinesexedYsemen	20.86	21.36	19.16	17.73	20.45	22.23	15.15	16.32	21.72	23.08	23.16	21.33	1.46	0.16	2.93	0.0098	1.47	0.16101	significant & absent in conditions of interest
	+			0.38	1.9	+	+	0.0068	6.13			0.286	4.23	P13696;A0A3Q1LX99	P13696;A0A3Q1LX99	Phosphatidylethanolamine-binding protein 1;Uncharacterized protein	PEBP1;	BovinesexedXsemen, BovinesexedYsemen	20.64	20.87	20.64	22.01	22.51	22.97	15.43	17.23	22.15	24.38	24.57	24.25	1.32	0.2	4.26	0.00059	2.94	0.00962	significant & absent in conditions of interest
				0.49	1.51			0.1	3.03			0.744	1.52	P19120;A0A3Q1LMS5;A0A3Q1M8L6	P19120;A0A3Q1LMS5;A0A3Q1M8L6	Heat shock cognate 71 kDa protein;Heat shock cognate 71 kDa protein;Heat shock cognate 71 kDa protein	HSPA8;HSPA8;HSPA8	BovinesexedXsemen, BovinesexedYsemen	21.03	20.58	19.47	18.87	21.58	20.97	16.7	17.97	22.2	22.01	21.88	22.07	1.08	0.3	2.16	0.046	1.08	0.29438	absent in conditions of interest
				0.093	3.69			0.068	3.52			0.969	-0.17	P19660;P54228;E1BL84;E1B8Q6;A0A3Q1LRG2;P54229;P19661;A0A452DIN2	P19660;P54228	Cathelicidin-2;Cathelicidin-6;Uncharacterized protein;Uncharacterized protein;Uncharacterized protein;Cathelicidin-5;Cathelicidin-3;Cathelicidin-5	CATHL2;CATHL6;;LOC112441458;LOC112441458;CATHL5;CATHL3;CATHL5	BovinesexedXsemen, BovinesexedYsemen	20.2	21.42	18.75	19.42	18.5	18.15	16.74	17.93	21.91	22.29	23.21	21.65	2.68	0.016	2.56	0.021	-0.12	0.90273	absent in conditions of interest
				0.08	4.7			0.051	4.65			0.986	-0.04	P22226	P22226	Cathelicidin-1	CATHL1	BovinesexedXsemen, BovinesexedYsemen	21.58	20.78	18.72	18.61	19.36	17.21	15.23	16.93	23.16	23.19	23.82	22.27	2.8	0.013	2.77	0.014	-0.03	0.97903	absent in conditions of interest
	+	+	+	0.007	5.9	+	+	0.0032	6.66			0.853	0.76	P24627;CON__Q29443;Q29443;G3X6N3;CON__Q0IIK2	P24627	Lactotransferrin;Serotransferrin;Beta-1 metal-binding globulin	LTF;TF;TF	BovinesexedXsemen, BovinesexedYsemen	21.69	22.01	18.6	18.49	18.06	17.79	15.28	17	19.78	23.85	25.31	22.88	4.28	0.00057	4.83	0.00018	0.55	0.58955	significant & absent in conditions of interest
	+	+	+	0.0033	7.64	+	+	0.00045	9.1			0.744	1.47	P54281;F1MXP7;F1N4Y8;A0A3Q1MDI0;F1N4Y9;A0A3Q1MHH7;F1MY38;A0A3Q1LUP2;G3N2C3;A0A3Q1LSD6;A0A3Q1LZW2;E1B9L7	P54281;F1MXP7	Calcium-activated chloride channel regulator 1;VWFA domain-containing protein;VWFA domain-containing protein;VWFA domain-containing protein;VWFA domain-containing protein;VWFA domain-containing protein;VWFA domain-containing protein;VWFA domain-containing protein;CLCA domain-containing protein;Chloride channel accessory 2;Chloride channel accessory 2;Chloride channel accessory 2	;LOC784768;CLCA3;CLCA3;CLCA3;CLCA3;CLCA3;CLCA3;CLCA3;CLCA2;CLCA2;CLCA2	BovinesexedXsemen, BovinesexedYsemen	21.44	21.33	21.07	18.66	17.77	17.99	14.58	15.21	20.23	25.7	26.58	25.05	5.52	4.5e-05	6.58	6e-06	1.06	0.30479	significant & absent in conditions of interest
				0.88	0.45			0.41	1.54			0.839	1.08	P55052	P55052	Fatty acid-binding protein 5	FABP5	BovinesexedXsemen, BovinesexedYsemen	18.57	20.84	21.09	19.42	21.33	18.51	15.25	18.51	22.25	21.15	19.32	20.15	0.29	0.78	0.98	0.34	0.69	0.49979	absent in conditions of interest
				0.84	0.74			0.098	4.18			0.498	3.44	P60712;A0A3Q1NKP5	P60712	Actin, cytoplasmic 1;Uncharacterized protein	ACTB;ACTBL2		20.36	21.39	18.9	23.76	26.47	21.52	15.03	24.14	22.24	25.13	24.55	24.29	0.39	0.7	2.2	0.043	1.81	0.08858
				0.38	2.76			0.051	5.74			0.634	2.98	P62157;A0A3Q1MR28;A0A452DIM7;A0A452DJ55;A0A3Q1M6C6;A0A3Q1LSI9;F1MLH6	P62157;A0A3Q1MR28;A0A452DIM7;A0A452DJ55;A0A3Q1M6C6;A0A3Q1LSI9;F1MLH6	Calmodulin;Uncharacterized protein;Uncharacterized protein;Uncharacterized protein;Uncharacterized protein;Uncharacterized protein;Calmodulin	CALM;;CALM3;CALM1;CALM1;CALM2;CALM	BovinesexedXsemen, BovinesexedYsemen	20.76	19.7	19.04	20.38	16.18	25.7	14.93	17.2	21.19	20.9	25.64	24	1.33	0.2	2.77	0.014	1.44	0.17025	absent in conditions of interest
				0.63	1.26			0.1	3.31			0.675	2.05	P63103;E1BDS9;P68509;P68252;A7Z057;A0A3Q1M2Q2	P63103;E1BDS9	14-3-3 protein zeta/delta;14_3_3 domain-containing protein;14-3-3 protein eta;14-3-3 protein gamma;14-3-3 protein gamma;14_3_3 domain-containing protein	YWHAZ;;YWHAH;YWHAG;YWHAG;		20.81	23.22	18.45	22	23.33	21.3	16.67	22.22	21.59	23.27	23.8	23.35	0.82	0.42	2.15	0.047	1.33	0.20202
	+			0.68	0.98	+		0.02	4.76			0.286	3.78	Q04467	Q04467	Isocitrate dehydrogenase [NADP], mitochondrial	IDH2	BovinesexedXsemen, BovinesexedYsemen	19.43	22.14	21.44	23.34	21.79	22.11	16.82	17.36	21.7	22.94	24.02	23.22	0.71	0.49	3.47	0.0031	2.75	0.01402	significant & absent in conditions of interest
	+			0.24	3.77	+		0.036	6.4			0.675	2.63	Q0VC36;A0A3Q1LR49	Q0VC36	14-3-3 protein sigma;14_3_3 domain-containing protein	SFN;	BovinesexedXsemen, BovinesexedYsemen	21.7	21.99	20.94	18.96	25.41	17.93	12.89	18.56	22.94	24.51	25.07	24.02	1.77	0.096	3	0.0084	1.24	0.23433	significant & absent in conditions of interest
				0.2	2.82			0.064	3.68			0.853	0.87	Q0VCX2	Q0VCX2	Endoplasmic reticulum chaperone BiP	HSPA5	BovinesexedXsemen, BovinesexedYsemen	21.22	18.98	21.42	16.66	20.55	19.67	15.77	18.26	20.26	21.08	22.21	22.05	2	0.063	2.61	0.019	0.61	0.5484	absent in conditions of interest
	+			0.24	2.67	+		0.035	4.48			0.675	1.8	Q27975;Q27965	Q27975;Q27965	Heat shock 70 kDa protein 1A;Heat shock 70 kDa protein 1B	HSPA1A;HSPA1B	BovinesexedXsemen, BovinesexedYsemen	21.87	22.62	20.03	18.17	22.99	21.71	16.94	18.87	21.66	23.57	23.9	23.43	1.81	0.089	3.03	0.0079	1.22	0.24012	significant & absent in conditions of interest
				0.84	0.56			0.26	2.03			0.761	1.47	Q2KJ64	Q2KJ64	Arginase-1	ARG1	BovinesexedXsemen, BovinesexedYsemen	19.62	21.97	19.88	18.47	20.34	20.8	15.48	18.31	21.41	20.99	20.81	19.48	0.39	0.7	1.4	0.18	1.02	0.32472	absent in conditions of interest
				0.33	2.09			0.097	3.16			0.839	1.07	Q2KJE5	Q2KJE5	Glyceraldehyde-3-phosphate dehydrogenase, testis-specific	GAPDHS	BovinesexedXsemen, BovinesexedYsemen	22.99	21.37	19.7	17.43	20.57	19.76	16.76	16.83	20.96	21.75	21.89	20.4	1.47	0.16	2.22	0.041	0.75	0.46385	absent in conditions of interest
				0.91	0.26			0.58	0.91			0.886	0.65	Q2TBQ6	Q2TBQ6	Heat shock protein beta-9	HSPB9	BovinesexedXsemen, BovinesexedYsemen	21.04	19.37	19.41	17.43	20.04	21.62	18.04	18.05	21.06	19.87	21.53	18.49	0.19	0.85	0.65	0.52	0.46	0.64851	absent in conditions of interest
				0.12	3.75			0.22	2.32			0.8	-1.43	Q32KZ2	Q32KZ2	Actin-like protein 7A	ACTL7A	BovinesexedXsemen, BovinesexedYsemen	18.89	23.22	20.38	17.04	17.22	17.04	15.68	17.74	22.16	21.14	20.6	20.8	2.44	0.027	1.51	0.15	-0.93	0.36756	absent in conditions of interest
				0.22	2.5			0.092	2.94			0.924	0.44	Q32L61	Q32L61	Calcium binding tyrosine phosphorylation regulated	CABYR		21.26	22.58	18.83	22.87	22.77	24.46	20.89	24.17	23.73	26.12	25.96	25.51	1.92	0.073	2.26	0.038	0.34	0.74055
	+			0.44	2	+	+	0.0032	8.32			0.096	6.32	Q32LB5	Q32LB5	GLIPR1-like protein 1	GLIPR1L1	BovinesexedXsemen, BovinesexedYsemen	18.24	21.36	21.4	25.88	22.87	24.17	14.17	17.47	22.31	25.7	26.87	26.34	1.17	0.26	4.86	0.00017	3.7	0.00193	significant & absent in conditions of interest
				0.91	-0.29			0.091	3.52			0.286	3.81	Q32LG3;A0A3Q1LTB0	Q32LG3;A0A3Q1LTB0	Malate dehydrogenase, mitochondrial;Malate dehydrogenase	MDH2;MDH2	BovinesexedXsemen, BovinesexedYsemen	21.95	21.05	17.9	22.76	22.18	22.56	16.36	17.49	22.22	20.63	23.23	22.77	-0.19	0.85	2.28	0.037	2.46	0.02534	absent in conditions of interest
				0.88	0.35			0.26	1.94			0.737	1.59	Q32PB3	Q32PB3	Sperm acrosome membrane-associated protein 4	SPACA4	BovinesexedXsemen, BovinesexedYsemen	20.59	19.71	19.23	18.44	21.77	20.16	15.93	18.14	21.53	20.31	20.9	20.21	0.25	0.81	1.37	0.19	1.12	0.27715	absent in conditions of interest
				0.71	1.2			0.15	3.53			0.675	2.34	Q3MHM5;Q3ZBU7;E1BJK2;A0A3Q1M442;CON__ENSEMBL:ENSBTAP00000025008;A0A3Q1LNI7	Q3MHM5;Q3ZBU7	Tubulin beta-4B chain;Tubulin beta-4A chain;Tubulin beta chain;Tubulin beta chain;Tubulin_C domain-containing protein	TUBB4B;TUBB4A;TUBB1;TUBB1;LOC533307	BovinesexedXsemen, BovinesexedYsemen	18.44	20.57	20.5	18.15	22.58	20.26	13.74	17.39	22.85	22.36	19.56	22.65	0.63	0.53	1.87	0.079	1.24	0.23302	absent in conditions of interest
	+			0.84	0.52	+		0.025	4.57			0.286	4.06	Q3MHW6	Q3MHW6	Monocarboxylate transporter 1	SLC16A1	BovinesexedXsemen, BovinesexedYsemen	19.69	21.56	18.89	24.01	21.51	21.43	15.8	18.13	20.86	21.84	23.47	23.2	0.37	0.72	3.25	0.0049	2.89	0.01066	significant & absent in conditions of interest
				0.33	2.54			0.14	3.27			0.905	0.73	Q3T056	Q3T056	L-lactate dehydrogenase A-like 6B	LDHAL6B	BovinesexedXsemen, BovinesexedYsemen	20.82	20.88	21.31	23.56	17.61	17.61	16.1	18.38	22.1	20.76	23.26	22.38	1.49	0.16	1.92	0.073	0.43	0.67398	absent in conditions of interest
				0.25	2.73			0.18	2.7			0.986	-0.03	Q3T0C6	Q3T0C6	Sodium/potassium-transporting ATPase subunit beta-3	ATP1B3	BovinesexedXsemen, BovinesexedYsemen	21.97	22.7	20.7	17.6	19.84	18.06	15.13	17.73	22.73	21.08	21.88	20.73	1.72	0.1	1.71	0.11	-0.02	0.98596	absent in conditions of interest
				0.39	2.08			0.085	3.82			0.744	1.74	Q3ZCH0	Q3ZCH0	Stress-70 protein, mitochondrial	HSPA9	BovinesexedXsemen, BovinesexedYsemen	21.89	20.13	20.98	17.88	20.04	20.34	13.76	17.7	21.6	20.29	22.2	22.01	1.28	0.22	2.35	0.032	1.07	0.30001	absent in conditions of interest
	+	+	+	0.0067	7.2	+	+	0.0098	6.27			0.853	-0.93	Q3ZCL0	Q3ZCL0	Cysteine-rich secretory protein 2	CRISP3	BovinesexedXsemen, BovinesexedYsemen	20.11	17.88	22.71	17.9	16.27	17.5	15.93	16.57	21.95	24.6	24.76	23.9	4.54	0.00033	3.95	0.0011	-0.59	0.56657	significant & absent in conditions of interest
				0.88	-0.42			0.7	0.78			0.839	1.2	Q5E947;A0A3Q1MIR5;A0A3Q1MAI4;A0A3Q1LW10;Q9BGI2;A0A452DI43	Q5E947	Peroxiredoxin-1;1-cysPrx_C domain-containing protein;Peroxiredoxin-4;Peroxiredoxin-4;Peroxiredoxin-4;Peroxiredoxin-4	PRDX1;;PRDX4;PRDX4;PRDX4;PRDX4	BovinesexedXsemen, BovinesexedYsemen	19.62	21.2	20.42	18.29	21.6	19.63	14.83	18.07	23	19.71	19	19.53	-0.26	0.8	0.47	0.64	0.73	0.47707	absent in conditions of interest
				0.71	1.16			0.28	2.45			0.839	1.29	Q5E9F7;Q148F1	Q5E9F7	Cofilin-1;Cofilin-2	CFL1;CFL2	BovinesexedXsemen, BovinesexedYsemen	20.29	21.78	21.37	21.68	23.22	15.22	15.89	18.8	21.55	21.24	19.85	22.52	0.63	0.54	1.33	0.2	0.7	0.49361	absent in conditions of interest
				0.22	2.71			0.16	2.55			0.969	-0.16	Q76LV2;A0A452DI85;A0A3Q1MBX2	Q76LV2;A0A452DI85;A0A3Q1MBX2	Heat shock protein HSP 90-alpha;Heat shock protein HSP 90-alpha;Uncharacterized protein	HSP90AA1;HSP90AA1;	BovinesexedXsemen, BovinesexedYsemen	17.79	20.83	21.77	19.37	16.89	17.76	15.93	17.89	20.69	20.06	21.19	20.91	1.9	0.075	1.79	0.093	-0.11	0.90993	absent in conditions of interest
				0.49	-1.72			0.34	1.92			0.286	3.64	Q8MJN0	Q8MJN0	FUN14 domain-containing protein 2	FUNDC2	BovinesexedXsemen, BovinesexedYsemen	19.58	21.98	23.54	23.72	20.43	21.96	15.52	17.53	22.15	20.63	20.81	19.5	-1.07	0.3	1.19	0.25	2.26	0.03836	absent in conditions of interest

## Sheet: S1.4. NotInCtrl hmap (original)
Unique Protein ID	Chromosome	Status	Protein Name	Description_eggNOG	Gene Name_UniProt	Gene Name_eggNOG	All_Gene	Specific of BX samples and possibly accessible from the cell surface?	Function	Cluster	zscore_Bovinenegativecontrol_rep1	zscore_Bovinenegativecontrol_rep2	zscore_Bovinenegativecontrol_rep3	zscore_BovinesexedXsemen_rep1	zscore_BovinesexedXsemen_rep2	zscore_BovinesexedXsemen_rep3	zscore_BovinesexedYsemen_rep1	zscore_BovinesexedYsemen_rep2	zscore_BovinesexedYsemen_rep3	zscore_Bovineunsexedsemen_rep1	zscore_Bovineunsexedsemen_rep2	zscore_Bovineunsexedsemen_rep3	PositionInHeatmap	InteractorClass	GO_UniProt	GO_eggNOG	GO score_eggNOG	All_GOs	Cell surface	Plasma Membrane	External side of plasma membrane	Extracellular space	Integral component of plasma membrane	Extrinsic component of external side of plasma membrane	Anchored component of plasma membrane	Anchored component of external side of plasma membrane	Integral component of external side of plasma membrane	External side of cell wall	External side of cell outer membrane	GO terms compilation	Number of predicted TMRs	Topology	Part of the sequence predicted to be outside?	Protein of Interest	Possible Target	Length	log2_LFQ intensity Bovinenegativecontrol_rep1	log2_LFQ intensity Bovinenegativecontrol_rep2	log2_LFQ intensity Bovinenegativecontrol_rep3
Q2TBQ6	Chromosome 19	reviewed	Heat shock protein beta-9 (HspB9)	Heat shock protein	HSPB9	HSPB9	HSPB9			BU, BX					0.26	1.35					1.29		1	absent in conditions of interest	GO:0005634; GO:0005654; GO:0005737; GO:0005829	GO:0005575; GO:0005622; GO:0005623; GO:0005634; GO:0005737; GO:0043226; GO:0043227; GO:0043229; GO:0043231; GO:0044424; GO:0044464	317.0	GO:0044424, GO:0005575, GO:0043226, GO:0043227, GO:0044464, GO:0005634, GO:0005622, GO:0005737, GO:0005623, GO:0005654, GO:0043229, GO:0005829, GO:0043231	NO	NO	NO	NO	NO	NO	NO	NO	NO	NO	NO		0	GLOB				157
A0A3Q1MHX8	Chromosome 14	unreviewed	RAB2A, member RAS onco family	GTPase activity	RAB2A	RAB2A	RAB2A		The small GTPases Rab are key regulators of intracellular membrane trafficking, from the formation of transport vesicles to their fusion with membranes. Rabs cycle between active GTP-bound and inactive GDP-bound states. In their active state, drive transport of vesicular carriers from donor organelles to acceptor organelles to regulate the membrane traffic that maintains organelle identity and mo…	BX					1.26	0.89							2	absent in conditions of interest	GO:0000139; GO:0003924; GO:0005525; GO:0005794; GO:0007030; GO:0016192; GO:0019003	GO:0000139; GO:0000166; GO:0001882; GO:0001883; GO:0003674; GO:0005488; GO:0005515; GO:0005525; GO:0005575; GO:0005622; GO:0005623; GO:0005737; GO:0005783; GO:0005789; GO:0005794; GO:0008150; GO:0012505; GO:0016020; GO:0017076; GO:0019001; GO:0030424; GO:0031090; GO:0031594; GO:0031984; GO:0032549; GO:0032550; GO:0032553; GO:0032555; GO:0032561; GO:0033267; GO:0035639; GO:0036094; GO:0036477; GO:…	404.0	GO:0050789, GO:0005737, GO:0043229, GO:0098975, GO:0044444, GO:0097367, GO:0033267, GO:0035639, GO:0032549, GO:0016020, GO:0044297, GO:0019001, GO:0043025, GO:0031594, GO:0043227, GO:0120025, GO:0005622, GO:0005623, GO:0017076, GO:1901265, GO:0048471, GO:0000166, GO:0045202, GO:0098794, GO:0000139, GO:0005783, GO:0044456, GO:0031984, GO:0036477, GO:0050807, GO:0003924, GO:0005794, GO:0032550, GO:…	NO	NO	NO	NO	NO	NO	NO	NO	NO	NO	NO		0	GLOB				203
Q32PB3	Chromosome 18	reviewed	Sperm acrosome membrane-associated protein 4	Sperm acrosome membrane-associated protein 4	SPACA4	SPACA4	SPACA4	Yes	Sperm surface membrane protein that may be involved in sperm-egg plasma membrane adhesion and fusion during fertilization. {ECO:0000250|UniProtKB:Q8TDM5}.	BX					1.24	0.26							3	absent in conditions of interest	GO:0001669; GO:0005886; GO:0007155; GO:0016020; GO:0031225; GO:0035036		267.0	GO:0031225, nan, GO:0001669, GO:0007155, GO:0035036, GO:0016020, GO:0005886	NO	YES	NO	NO	NO	NO	NO	NO	NO	NO	NO	PM	0	SP	Yes	Yes	Yes	126
F1MBB7	Chromosome 10	unreviewed	Transglutaminase 1	Transglutaminase 1	TGM1	TGM1	TGM1		Catalyzes the cross-linking of proteins and the conjugation of polyamines to proteins. Responsible for cross-linking epidermal proteins during formation of the stratum corneum. Involved in cell proliferation. {ECO:0000256|ARBA:ARBA00045815}.	BX					0.72	0.16							4	absent in conditions of interest	GO:0003810; GO:0010838; GO:0018149; GO:0030216; GO:0031224; GO:0042802; GO:0045787; GO:0046872	GO:0003674; GO:0003810; GO:0003824; GO:0005575; GO:0005911; GO:0005912; GO:0005913; GO:0006464; GO:0006807; GO:0007275; GO:0008150; GO:0008152; GO:0008284; GO:0008544; GO:0009653; GO:0009887; GO:0009888; GO:0009913; GO:0009987; GO:0010837; GO:0010838; GO:0016020; GO:0016740; GO:0016746; GO:0016755; GO:0018149; GO:0019538; GO:0030054; GO:0030154; GO:0030216; GO:0030855; GO:0031224; GO:0032501; GO:…	1649.0	GO:0005911, GO:0051726, GO:0005575, GO:0010838, GO:0050678, GO:0050789, GO:0032502, GO:0071704, GO:0048522, GO:0008150, GO:0010837, GO:0006464, GO:0031224, GO:0050679, GO:0030054, GO:0003824, GO:0005913, GO:0036211, GO:0140096, GO:0048869, GO:0006807, GO:0008544, GO:0070161, GO:0048513, GO:0019538, GO:0007275, GO:0016020, GO:0044237, GO:0005912, GO:0008152, GO:0003674, GO:0016746, GO:0009887, GO:…	NO	NO	NO	NO	NO	NO	NO	NO	NO	NO	NO		1	TM	Yes			846
Q2KJ64	Chromosome 9	reviewed	Arginase-1 (EC 3.5.3.1) (Liver-type arginase) (Type I arginase)	Arginase 1	ARG1	ARG1	ARG1			BX					0.31	0.57							5	absent in conditions of interest	GO:0000050; GO:0004053; GO:0005615; GO:0005737; GO:0005829; GO:0019547; GO:0030145; GO:0042832; GO:0046007; GO:0060336; GO:0070965; GO:2000552	GO:0000003; GO:0000050; GO:0000302; GO:0001101; GO:0001562; GO:0001817; GO:0001818; GO:0001889; GO:0001910; GO:0001912; GO:0001936; GO:0001938; GO:0001959; GO:0001960; GO:0002237; GO:0002682; GO:0002683; GO:0002684; GO:0002694; GO:0002695; GO:0002697; GO:0002698; GO:0002699; GO:0002700; GO:0002701; GO:0002703; GO:0002704; GO:0002705; GO:0002706; GO:0002707; GO:0002709; GO:0002710; GO:0002718; GO:…	656.0	GO:0002828, GO:0044282, GO:0048583, GO:0010042, GO:0045088, GO:0005740, GO:0043025, GO:0008152, GO:0051260, GO:1901699, GO:0032945, GO:0043227, GO:0005623, GO:2000551, GO:0034097, GO:0048518, GO:0019752, GO:0032501, GO:0006952, GO:0022612, GO:0046914, GO:1901653, GO:0002706, GO:0048584, GO:0050863, GO:0044237, GO:0022407, GO:0065007, GO:0006979, GO:0060443, GO:0006591, GO:0034599, GO:0070207, GO:…	NO	NO	NO	YES	NO	NO	NO	NO	NO	NO	NO	ES	0	GLOB				322
F1N530	Chromosome 23	unreviewed	Uncharacterized protein				F1N530			BX					0.11	0.96							6	absent in conditions of interest				nan	NO	NO	NO	NO	NO	NO	NO	NO	NO	NO	NO		0	GLOB				305
Q28161	Unplaced	reviewed	Plakophilin-1 (Band-6 protein) (B6P)	Plakophilin-1	PKP1	PKP1	PKP1		A component of desmosome cell-cell junctions which are required for positive regulation of cellular adhesion (By similarity). Plays a role in desmosome protein expression regulation and localization to the desmosomal plaque, thereby maintaining cell sheet integrity and anchorage of desmosomes to intermediate filaments (By similarity). Required for localization of DSG3 and YAP1 to the cell membran…	BX					0.59	0.19							7	absent in conditions of interest	GO:0005634; GO:0030057; GO:0098609	GO:0003674; GO:0005488; GO:0005515; GO:0005521; GO:0005575; GO:0005622; GO:0005623; GO:0005634; GO:0005654; GO:0005886; GO:0005911; GO:0006996; GO:0007010; GO:0008150; GO:0009892; GO:0009893; GO:0009894; GO:0009895; GO:0009987; GO:0010468; GO:0010604; GO:0010605; GO:0010628; GO:0016020; GO:0016043; GO:0019219; GO:0019222; GO:0022607; GO:0030054; GO:0030057; GO:0031323; GO:0031324; GO:0031329; GO:…	1343.0	GO:0005911, GO:0050789, GO:0019219, GO:0043229, GO:0030054, GO:0010628, GO:0045104, GO:0016020, GO:1903312, GO:0043227, GO:0032991, GO:0071944, GO:0005622, GO:0005623, GO:0009893, GO:0051172, GO:0043233, GO:0009987, GO:0097435, GO:0080090, GO:0031323, GO:0060255, GO:1902369, GO:1990904, GO:0048518, GO:1903311, GO:0071840, GO:0005521, GO:0031329, GO:0045103, GO:0009895, GO:0010468, GO:0070161, GO:…	NO	YES	NO	NO	NO	NO	NO	NO	NO	NO	NO	PM	0	GLOB		Yes		727
P05786	Unplaced	reviewed	Keratin, type II cytoskeletal 8 (Cytokeratin-8) (CK-8) (Cytokeratin-A) (Keratin-8) (K8) (Type-II keratin Kb8)	Keratin, type II cytoskeletal 8	KRT8	KRT8	KRT8		Together with KRT19, helps to link the contractile apparatus to dystrophin at the costameres of striated muscle. {ECO:0000250}.	BX					1.59	1.76							8	absent in conditions of interest	GO:0005654; GO:0005737; GO:0016363; GO:0045095	GO:0000003; GO:0001101; GO:0001701; GO:0001890; GO:0001892; GO:0003006; GO:0003674; GO:0005488; GO:0005515; GO:0005575; GO:0005622; GO:0005623; GO:0005737; GO:0005856; GO:0005882; GO:0005886; GO:0005911; GO:0006915; GO:0006950; GO:0006996; GO:0007010; GO:0007154; GO:0007165; GO:0007166; GO:0007275; GO:0008150; GO:0008219; GO:0009415; GO:0009605; GO:0009607; GO:0009628; GO:0009653; GO:0009790; GO:…	855.0	GO:0005911, GO:0050789, GO:0048608, GO:0032502, GO:0030016, GO:0043232, GO:0050896, GO:0010927, GO:0005737, GO:0043229, GO:0044444, GO:0030054, GO:1901700, GO:0097190, GO:0008219, GO:0009605, GO:0001101, GO:0016020, GO:0009628, GO:0043009, GO:0048568, GO:0032991, GO:0071944, GO:1904019, GO:0005622, GO:0005623, GO:0009987, GO:0048731, GO:0097435, GO:0060706, GO:0043207, GO:0034097, GO:0090665, GO:…	NO	YES	NO	NO	NO	NO	NO	NO	NO	NO	NO	PM	0	GLOB		Yes		478
F1MTV1	Chromosome 4	unreviewed	Hyaluronidase (EC 3.2.1.35)	hyaluronidase	SPAM1	SPAM1	SPAM1	Yes		BX					0.65	0.96							9	absent in conditions of interest	GO:0001669; GO:0004415; GO:0005886; GO:0005975; GO:0007342; GO:0030214; GO:0031410		1136.0	nan, GO:0007342, GO:0005975, GO:0001669, GO:0030214, GO:0004415, GO:0031410, GO:0005886	NO	YES	NO	NO	NO	NO	NO	NO	NO	NO	NO	PM	0	SP	Yes	Yes	Yes	553
F1N206	Chromosome 4	unreviewed	Dihydrolipoyl dehydrogenase (EC 1.8.1.4)	Dihydrolipoyl dehydrogenase	DLD	DLD	DLD		Lipoamide dehydrogenase is a component of the glycine cleavage system as well as an E3 component of three alpha-ketoacid dehydrogenase complexes (pyruvate-, alpha-ketoglutarate-, and branched-chain amino acid-dehydrogenase complex) (By similarity). The 2-oxoglutarate dehydrogenase complex is mainly active in the mitochondrion (By similarity). A fraction of the 2-oxoglutarate dehydrogenase complex…	BU, BX					0.83	1.45						0.99	10	absent in conditions of interest	GO:0004148; GO:0005634; GO:0005739; GO:0005947; GO:0005967; GO:0006120; GO:0006508; GO:0007369; GO:0009083; GO:0031514; GO:0034604; GO:0042391; GO:0043159; GO:0045252; GO:0045454; GO:0048240; GO:0050660; GO:0106077	GO:0000003; GO:0001669; GO:0003006; GO:0003674; GO:0003824; GO:0004148; GO:0005575; GO:0005622; GO:0005623; GO:0005634; GO:0005654; GO:0005737; GO:0005739; GO:0005773; GO:0005929; GO:0006091; GO:0006119; GO:0006120; GO:0006139; GO:0006163; GO:0006464; GO:0006508; GO:0006725; GO:0006753; GO:0006793; GO:0006796; GO:0006807; GO:0007275; GO:0007276; GO:0007281; GO:0007283; GO:0007286; GO:0007369; GO:…	1005.0	GO:0043209, GO:0021700, GO:0046034, GO:0005929, GO:0032502, GO:0045239, GO:0005737, GO:0043229, GO:0042773, GO:0044444, GO:0030141, GO:0007283, GO:1901135, GO:0008152, GO:0043227, GO:0120025, GO:0006163, GO:0032991, GO:0043543, GO:1901360, GO:0005622, GO:0005623, GO:0044267, GO:0044437, GO:0043233, GO:0009987, GO:0048609, GO:0016310, GO:0050660, GO:0046483, GO:0009123, GO:0005967, GO:0019637, GO:…	NO	NO	NO	NO	NO	NO	NO	NO	NO	NO	NO		0	GLOB				509
Q04467	Chromosome 21	reviewed	Isocitrate dehydrogenase [NADP], mitochondrial (IDH) (EC 1.1.1.42) (ICD-M) (IDP) (NADP(+)-specific ICDH) (Oxalosuccinate decarboxylase)	Isocitrate dehydrogenase (NADP(	IDH2	IDH2	IDH2		Plays a role in intermediary metabolism and energy production. It may tightly associate or interact with the pyruvate dehydrogenase complex. {ECO:0000250|UniProtKB:P48735}.	BU, BX				0,86	0.19	0.33				0,68	1.15	0.8	11	significant & absent in conditions of interest	GO:0000287; GO:0004450; GO:0005739; GO:0005743; GO:0005777; GO:0005829; GO:0006097; GO:0006099; GO:0006102; GO:0006103; GO:0006739; GO:0051287	GO:0002791; GO:0002792; GO:0003674; GO:0003824; GO:0004448; GO:0004450; GO:0005575; GO:0005622; GO:0005623; GO:0005737; GO:0005739; GO:0005777; GO:0005829; GO:0006139; GO:0006725; GO:0006732; GO:0006733; GO:0006739; GO:0006741; GO:0006753; GO:0006793; GO:0006796; GO:0006807; GO:0007275; GO:0007399; GO:0008150; GO:0008152; GO:0008285; GO:0009058; GO:0009108; GO:0009117; GO:0009165; GO:0009987; GO:…	929.0	GO:0050789, GO:0032502, GO:0051239, GO:0006732, GO:0051048, GO:0005737, GO:0043229, GO:0019438, GO:0044444, GO:0014014, GO:0016614, GO:0008152, GO:0043227, GO:0051093, GO:1901360, GO:0005622, GO:0005623, GO:0009987, GO:0048731, GO:0060251, GO:0040012, GO:0046483, GO:0019637, GO:0005777, GO:0072525, GO:0090407, GO:0032501, GO:0006725, GO:0006102, GO:0032880, GO:0071704, GO:1901293, GO:0051961, GO:…	NO	NO	NO	NO	NO	NO	NO	NO	NO	NO	NO		0	GLOB				452
Q32LB5	Chromosome 5	reviewed	GLIPR1-like protein 1	GLIPR1-like protein 1	GLIPR1L1	GLIPR1L1	GLIPR1L1	Yes	Required for optimal fertilization at the stage of sperm-oocyte fusion, plays a role in optimizing acrosome function, the translocation of IZUMO1 during the acrosome reaction and the fertilization process (PubMed:22552861). Component of epididymosomes, one type of membranous microvesicules which mediate the transfer of lipids and proteins to spermatozoa plasma membrane during epididymal maturatio…	BU, BX				0,92	0.16	0.49				0,87	1.17	1.04	12	significant & absent in conditions of interest	GO:0001669; GO:0005615; GO:0005886; GO:0007339; GO:0031225; GO:0045121		517.0	GO:0031225, nan, GO:0005615, GO:0001669, GO:0045121, GO:0007339, GO:0005886	NO	YES	NO	YES	NO	NO	NO	NO	NO	NO	NO	PM, ES	0	SP	Yes	Yes	Yes	241
O77780	Unplaced	reviewed	Disintegrin and metalloproteinase domain-containing protein 2 (ADAM 2) (Fertilin subunit beta) (PH-30) (PH30) (PH30-beta)	Disintegrin and metalloproteinase domain-containing protein	ADAM2/FTNB	ADAM2	ADAM2	Yes	Sperm surface membrane protein that may be involved in sperm-egg plasma membrane adhesion and fusion during fertilization. Could have a direct role in sperm-zona binding or migration of sperm from the uterus into the oviduct. Interactions with egg membrane could be mediated via binding between its disintegrin-like domain to one or more integrins receptors on the egg. This is a non catalytic metal…	BU, BX				0,74	0.58	0.46				0,99	1.28	0.84	13	significant & absent in conditions of interest	GO:0004222; GO:0006508; GO:0007155; GO:0007338; GO:0016021	GO:0000003; GO:0001669; GO:0003006; GO:0003008; GO:0005575; GO:0005622; GO:0005623; GO:0005737; GO:0007155; GO:0007275; GO:0007276; GO:0007283; GO:0007548; GO:0007610; GO:0007611; GO:0007612; GO:0007632; GO:0008150; GO:0008306; GO:0008406; GO:0008542; GO:0008584; GO:0009314; GO:0009416; GO:0009628; GO:0009893; GO:0009986; GO:0010468; GO:0010604; GO:0010628; GO:0012505; GO:0019222; GO:0019953; GO:…	1543.0	GO:0005575, GO:0044464, GO:0001669, GO:0009416, GO:0048608, GO:0032502, GO:0043226, GO:0050789, GO:0050896, GO:0008306, GO:0005737, GO:0043229, GO:0007612, GO:0008150, GO:0044444, GO:0097223, GO:0030141, GO:0044703, GO:0010468, GO:0010604, GO:0008542, GO:0010628, GO:0048513, GO:0007155, GO:0007283, GO:0045137, GO:0097708, GO:0007548, GO:0007275, GO:0000003, GO:0009628, GO:0022414, GO:0007611, GO:…	YES	NO	NO	NO	NO	NO	NO	NO	NO	NO	NO	CS	1	SP+TM	Yes	Yes	Yes	745
Q3MHW6	Chromosome 3	reviewed	Monocarboxylate transporter 1 (MCT 1) (Solute carrier family 16 member 1)	monocarboxylate transporter	SLC16A1	SLC16A1	SLC16A1	Yes	Bidirectional proton-coupled monocarboxylate transporter. Catalyzes the rapid transport across the plasma membrane of many monocarboxylates such as lactate, pyruvate, acetate and the ketone bodies acetoacetate and beta-hydroxybutyrate, and thus contributes to the maintenance of intracellular pH (By similarity). The transport direction is determined by the proton motive force and the concentration…	BU, BX				1,32	0.27	0.24					1.09	0.98	14	significant & absent in conditions of interest	GO:0005886; GO:0005887; GO:0008028; GO:0015129; GO:0015293; GO:0015718; GO:0016021; GO:0035879	GO:0000226; GO:0002791; GO:0003674; GO:0005215; GO:0005342; GO:0005488; GO:0005515; GO:0005575; GO:0005622; GO:0005623; GO:0005813; GO:0005815; GO:0005856; GO:0005886; GO:0005887; GO:0006629; GO:0006810; GO:0006811; GO:0006820; GO:0006996; GO:0007010; GO:0007017; GO:0007049; GO:0007098; GO:0007584; GO:0007610; GO:0008028; GO:0008150; GO:0008152; GO:0008509; GO:0008514; GO:0009605; GO:0009987; GO:…	979.0	GO:0050789, GO:0055085, GO:0043232, GO:0050896, GO:0010646, GO:0043229, GO:0007017, GO:0015075, GO:0030054, GO:0007049, GO:0005813, GO:0009605, GO:0016020, GO:0071702, GO:0008152, GO:0007610, GO:0015727, GO:0043227, GO:0071944, GO:0032094, GO:0005622, GO:0005623, GO:0009987, GO:0008514, GO:0035879, GO:0046942, GO:0015849, GO:0015293, GO:0071840, GO:0043228, GO:0051780, GO:0032880, GO:0044430, GO:…	NO	YES	NO	NO	YES	NO	NO	NO	NO	NO	NO	PM, ICPM	12	TM	Yes	Yes	Yes	501
P00829	Unplaced	reviewed	ATP synthase subunit beta, mitochondrial (EC 7.1.2.2) (ATP synthase F1 subunit beta)	ATP synthase subunit beta	ATP5F1B/ATP5B	ATP5B	ATP5F1B	Yes	Mitochondrial membrane ATP synthase (F(1)F(0) ATP synthase or Complex V) produces ATP from ADP in the presence of a proton gradient across the membrane which is generated by electron transport complexes of the respiratory chain. F-type ATPases consist of two structural domains, F(1) - containing the extramembraneous catalytic core, and F(0) - containing the membrane proton channel, linked togethe…	BU, BX					0.28	-0.1					1.27	1.4	15	significant & absent in conditions of interest	GO:0005524; GO:0005753; GO:0016887; GO:0042776; GO:0045261; GO:0046933; GO:0046961	GO:0000003; GO:0000166; GO:0000275; GO:0001525; GO:0001568; GO:0001944; GO:0002119; GO:0002164; GO:0003006; GO:0003008; GO:0003674; GO:0003824; GO:0005102; GO:0005215; GO:0005488; GO:0005509; GO:0005515; GO:0005524; GO:0005575; GO:0005622; GO:0005623; GO:0005737; GO:0005739; GO:0005740; GO:0005743; GO:0005753; GO:0005759; GO:0005886; GO:0005929; GO:0006139; GO:0006163; GO:0006164; GO:0006629; GO:…	1004.0	GO:0043209, GO:0048608, GO:0055085, GO:0035639, GO:0005740, GO:0043050, GO:0042755, GO:0008152, GO:0033178, GO:0043227, GO:0005623, GO:0017076, GO:0055080, GO:0048518, GO:0016477, GO:0032501, GO:0006952, GO:0099132, GO:0045121, GO:0042625, GO:0006812, GO:0065008, GO:0009142, GO:0044237, GO:0010259, GO:0065007, GO:0009117, GO:0043535, GO:0009161, GO:0006796, GO:0009986, GO:0042626, GO:0009141, GO:…	YES	YES	NO	NO	NO	NO	NO	NO	NO	NO	NO	CS, PM	0	GLOB		Yes	Yes	528
A0A3Q1M7X0	Chromosome 22	unreviewed	Peptidase S1 domain-containing protein	serine protease	LOC112443487	PRSS44	LOC112443487			BU, BX				0,63	-0.02	0.44					1.77	1.24	16	significant & absent in conditions of interest	GO:0004252; GO:0005737; GO:0006508	GO:0005575; GO:0005622; GO:0005623; GO:0005737; GO:0044424; GO:0044464	714.0	GO:0044424, GO:0005575, GO:0006508, GO:0044464, GO:0005622, GO:0005623, GO:0005737, GO:0004252	NO	NO	NO	NO	NO	NO	NO	NO	NO	NO	NO		0	SP	Yes			388
P31081	Chromosome 22	reviewed	60 kDa heat shock protein, mitochondrial (EC 5.6.1.7) (60 kDa chaperonin) (Chaperonin 60) (CPN60) (Heat shock protein 60) (HSP-60) (Hsp60) (Mitochondrial matrix protein P1)	60 kDa heat shock protein	HSPD1/HSP60	HSPD1	HSPD1	Yes	Chaperonin implicated in mitochondrial protein import and macromolecular assembly. Together with Hsp10, facilitates the correct folding of imported proteins. May also prevent misfolding and promote the refolding and proper assembly of unfolded polypeptides generated under stress conditions in the mitochondrial matrix. The functional units of these chaperonins consist of heptameric rings of the la…	BU, BX				0,4	-0.22	0.02					1.53	1.24	17	significant & absent in conditions of interest	GO:0005524; GO:0005737; GO:0005743; GO:0005759; GO:0005832; GO:0006457; GO:0008637; GO:0009409; GO:0016853; GO:0032727; GO:0032729; GO:0032755; GO:0032991; GO:0034514; GO:0042026; GO:0042110; GO:0045041; GO:0050870; GO:0051087; GO:0140662	GO:0001530; GO:0001775; GO:0001816; GO:0001817; GO:0001819; GO:0002039; GO:0002119; GO:0002164; GO:0002200; GO:0002204; GO:0002208; GO:0002218; GO:0002221; GO:0002224; GO:0002250; GO:0002252; GO:0002253; GO:0002263; GO:0002285; GO:0002312; GO:0002366; GO:0002367; GO:0002368; GO:0002376; GO:0002377; GO:0002381; GO:0002440; GO:0002443; GO:0002449; GO:0002460; GO:0002520; GO:0002562; GO:0002682; GO:…	1060.0	GO:0030155, GO:0043209, GO:0002253, GO:0009791, GO:0050789, GO:0032268, GO:0032502, GO:0051239, GO:0050896, GO:0043230, GO:0005737, GO:0002682, GO:0043229, GO:0051345, GO:0032729, GO:0019899, GO:0031625, GO:0044444, GO:0050790, GO:0002368, GO:0006259, GO:2001056, GO:0097367, GO:0030141, GO:0048583, GO:0002822, GO:0045785, GO:1903561, GO:0045041, GO:0045088, GO:0016020, GO:0044297, GO:0002367, GO:…	YES	YES	NO	YES	NO	NO	NO	NO	NO	NO	NO	CS, PM, ES	0	GLOB		Yes	Yes	573
Q9XSJ4	Unplaced	reviewed	Alpha-enolase (EC 4.2.1.11) (2-phospho-D-glycerate hydro-lyase) (Enolase 1) (HAP47) (Non-neural enolase) (NNE) (Phosphopyruvate hydratase)	Enolase, C-terminal TIM barrel domain	ENO1	ENO1	ENO1		Glycolytic enzyme the catalyzes the conversion of 2-phosphoglycerate to phosphoenolpyruvate (By similarity). In addition to glycolysis, involved in various processes such as growth control, hypoxia tolerance and allergic responses (PubMed:7499243). May also function in the intravascular and pericellular fibrinolytic system due to its ability to serve as a receptor and activator of plasminogen on …	BU, BX				0,06	0.86	0.2				0,74	1.06	1.17	18	significant & absent in conditions of interest	GO:0000015; GO:0000287; GO:0004634; GO:0005737; GO:0005886; GO:0006096; GO:0061621		854.0	nan, GO:0004634, GO:0000287, GO:0000015, GO:0005737, GO:0006096, GO:0061621, GO:0005886	NO	YES	NO	NO	NO	NO	NO	NO	NO	NO	NO	PM	0	GLOB		Yes		434
E1B7S8	Chromosome 5	unreviewed	Acrosin-binding protein (Acrosin-binding protein, 60 kDa form) (Proacrosin-binding protein sp32)	Acrosin-binding protein	ACRBP	ACRBP	ACRBP		Acrosomal protein that maintains proacrosin (pro-ACR) as an enzymatically inactive zymogen in the acrosome. Involved also in the acrosome formation. {ECO:0000256|ARBA:ARBA00045517}.	BU, BX					0.89	1.12					1.36	0.97	19	significant & absent in conditions of interest	GO:0001669; GO:0001675; GO:0009566	GO:0001669; GO:0002080; GO:0005575; GO:0005576; GO:0005622; GO:0005623; GO:0005737; GO:0012505; GO:0012506; GO:0016020; GO:0030141; GO:0030659; GO:0030667; GO:0031090; GO:0031410; GO:0031982; GO:0043226; GO:0043227; GO:0043229; GO:0044422; GO:0044424; GO:0044433; GO:0044444; GO:0044446; GO:0044464; GO:0097223; GO:0097708; GO:0098588; GO:0098805; GO:0099503	1008.0	GO:0005575, GO:0001669, GO:0043226, GO:0044433, GO:0005737, GO:0002080, GO:0043229, GO:0044444, GO:0097223, GO:0030141, GO:0031090, GO:0012506, GO:0044446, GO:0097708, GO:0098588, GO:0016020, GO:0044422, GO:0009566, GO:0030667, GO:0044424, GO:0099503, GO:0044464, GO:0030659, GO:0043227, GO:0012505, GO:0005622, GO:0005623, GO:0005576, GO:0031410, GO:0098805, GO:0031982, GO:0001675	NO	NO	NO	NO	NO	NO	NO	NO	NO	NO	NO		0	SP	Yes			542
F1MKF8	Chromosome 10	unreviewed	Sulfide quinone oxidoreductase	Sulfide quinone	SQOR	SQRDL	SQOR			BU, BX					0.22	0.55					1.18	0.76	20	absent in conditions of interest	GO:0005739; GO:0070221; GO:0070224; GO:0070813; GO:0071949		895.0	nan, GO:0070224, GO:0070221, GO:0005739, GO:0071949, GO:0070813	NO	NO	NO	NO	NO	NO	NO	NO	NO	NO	NO		0	GLOB				450
E1BG77	Chromosome 27	unreviewed	ADAM metallopeptidase domain 32	Disintegrin and metalloproteinase domain-containing protein 32	ADAM32	ADAM32	ADAM32			BU, BX					0.11	0.34				1,07	1.57	1.06	21	significant & absent in conditions of interest	GO:0004222; GO:0006508; GO:0016021		1443.0	GO:0006508, GO:0004222, nan, GO:0016021	NO	NO	NO	NO	NO	NO	NO	NO	NO	NO	NO		1	SP+TM	Yes			747
P13696	Chromosome 17	reviewed	Phosphatidylethanolamine-binding protein 1 (PEBP-1) (Basic cytosolic 21 kDa protein) (HCNPpp) [Cleaved into: Hippocampal cholinergic neurostimulating peptide (HCNP)]	phosphatidylethanolamine binding protein 1	PEBP1/PBP/PEBP	PEBP1	PEBP1		Binds ATP, opioids and phosphatidylethanolamine. Has lower affinity for phosphatidylinositol and phosphatidylcholine. Serine protease inhibitor which inhibits thrombin, neuropsin and chymotrypsin but not trypsin, tissue type plasminogen activator and elastase (By similarity). Inhibits the kinase activity of RAF1 by inhibiting its activation and by dissociating the RAF1/MEK complex and acting as a…	BU, BX				0,19	0.37	0.54				1,04	1.11	1	22	significant & absent in conditions of interest	GO:0004867; GO:0005524; GO:0005737; GO:0008289; GO:0043409		404.0	nan, GO:0004867, GO:0008289, GO:0005524, GO:0005737, GO:0043409	NO	NO	NO	NO	NO	NO	NO	NO	NO	NO	NO		0	GLOB				187
A0A3Q1MQE3	Unplaced	unreviewed	Uncharacterized protein	Disintegrin and metalloproteinase domain-containing protein		-	A0A3Q1MQE3	Yes		BU, BX						-0.52					1.58	1.35	23	absent in conditions of interest	GO:0004222; GO:0005886; GO:0006508; GO:0008584; GO:0009897; GO:0016021; GO:1990913		1548.0	nan, GO:0008584, GO:0006508, GO:0009897, GO:1990913, GO:0004222, GO:0016021, GO:0005886	NO	YES	YES	NO	NO	NO	NO	NO	NO	NO	NO	PM, ESPM	1	SP+TM	Yes	Yes	Yes	744
F1N3G6	Chromosome X	unreviewed	Phospholipid-transporting ATPase (EC 7.6.2.1)	phospholipid-transporting ATPase	ATP11C	ATP11C	ATP11C	Yes		BU, BX					-0.4	0.32					1.38	1.05	24	absent in conditions of interest	GO:0000287; GO:0005524; GO:0005783; GO:0005802; GO:0005886; GO:0016021; GO:0016887; GO:0045332; GO:0055037; GO:0140326	GO:0001775; GO:0002327; GO:0002329; GO:0002376; GO:0002520; GO:0002521; GO:0002682; GO:0002684; GO:0002694; GO:0002696; GO:0005575; GO:0005622; GO:0005623; GO:0005737; GO:0005783; GO:0005886; GO:0006810; GO:0006811; GO:0006820; GO:0006869; GO:0007275; GO:0008150; GO:0009987; GO:0010876; GO:0012505; GO:0015711; GO:0015748; GO:0015914; GO:0016020; GO:0016043; GO:0030097; GO:0030098; GO:0030154; GO:…	2161.0	GO:0050789, GO:0032502, GO:0051239, GO:0045579, GO:0005737, GO:0055037, GO:1902105, GO:0002682, GO:0043229, GO:0044444, GO:0006869, GO:0016020, GO:0050867, GO:0071702, GO:0043227, GO:0045332, GO:0071944, GO:0005622, GO:0005623, GO:0030183, GO:0009987, GO:0048731, GO:0010876, GO:0002329, GO:0050871, GO:0042113, GO:0048518, GO:0071840, GO:0005783, GO:0032501, GO:0033036, GO:0030097, GO:0048534, GO:…	NO	YES	NO	NO	NO	NO	NO	NO	NO	NO	NO	PM	10	TM	Yes	Yes	Yes	1119
P34933	Unplaced	reviewed	Heat shock-related 70 kDa protein 2 (Heat shock 70 kDa protein 3) (HSP70.3)	Heat shock-related 70 kDa protein	HSPA2/HSP70-3/HSPA3	HSPA2	HSPA2	Yes	Molecular chaperone implicated in a wide variety of cellular processes, including protection of the proteome from stress, folding and transport of newly synthesized polypeptides, activation of proteolysis of misfolded proteins and the formation and dissociation of protein complexes. Plays a pivotal role in the protein quality control system, ensuring the correct folding of proteins, the re-foldin…	BU, BX					-0.07	0.23					1.37	1.1	25	absent in conditions of interest	GO:0005524; GO:0005737; GO:0007283; GO:0009408; GO:0009409; GO:0030154; GO:0036128; GO:0072687; GO:0140662	GO:0000003; GO:0000166; GO:0000228; GO:0000280; GO:0000793; GO:0000794; GO:0000795; GO:0001673; GO:0001932; GO:0001934; GO:0003006; GO:0003674; GO:0005102; GO:0005488; GO:0005515; GO:0005524; GO:0005575; GO:0005622; GO:0005623; GO:0005634; GO:0005694; GO:0005737; GO:0005819; GO:0005829; GO:0005856; GO:0005886; GO:0005891; GO:0006457; GO:0006950; GO:0006996; GO:0007049; GO:0007127; GO:0007140; GO:…	1221.0	GO:0045937, GO:0043209, GO:1902749, GO:0050789, GO:0032268, GO:0032502, GO:0008092, GO:0043232, GO:0050896, GO:1902495, GO:0005737, GO:0032411, GO:0043229, GO:0051345, GO:0042327, GO:0019899, GO:0044444, GO:0050790, GO:0007049, GO:0097367, GO:0007140, GO:1901700, GO:0035639, GO:0007283, GO:0032570, GO:0022898, GO:0051861, GO:0000793, GO:1904064, GO:0016020, GO:0044297, GO:0009628, GO:0043025, GO:…	YES	YES	NO	NO	NO	NO	NO	NO	NO	NO	NO	CS, PM	0	GLOB	Yes	Yes	Yes	636
Q0VCX2	Chromosome 11	reviewed	Endoplasmic reticulum chaperone BiP (EC 3.6.4.10) (78 kDa glucose-regulated protein) (GRP-78) (Binding-immunoglobulin protein) (BiP) (Heat shock protein 70 family protein 5) (HSP70 family protein 5) (Heat shock protein family A member 5) (Immunoglobulin h	Heat shock protein family A (Hsp70) member 5	HSPA5/GRP78	HSPA5	HSPA5	Yes	Endoplasmic reticulum chaperone that plays a key role in protein folding and quality control in the endoplasmic reticulum lumen (By similarity). Involved in the correct folding of proteins and degradation of misfolded proteins via its interaction with DNAJC10/ERdj5, probably to facilitate the release of DNAJC10/ERdj5 from its substrate (By similarity). Acts as a key repressor of the EIF2AK3/PERK …	BU, BX					0.34	-0.08					1.14	1.07	26	absent in conditions of interest	GO:0005524; GO:0005634; GO:0005737; GO:0005739; GO:0005788; GO:0005793; GO:0005829; GO:0005886; GO:0006983; GO:0008180; GO:0009986; GO:0016020; GO:0016887; GO:0019904; GO:0021589; GO:0021680; GO:0030176; GO:0030335; GO:0030433; GO:0030496; GO:0030512; GO:	GO:0003674; GO:0003824; GO:0005488; GO:0005515; GO:0005575; GO:0005576; GO:0005615; GO:0005622; GO:0005623; GO:0005634; GO:0005737; GO:0005739; GO:0005783; GO:0005788; GO:0005789; GO:0005790; GO:0005793; GO:0005886; GO:0006508; GO:0006807; GO:0006810; GO:0006915; GO:0006950; GO:0006983; GO:0006984; GO:0006986; GO:0007154; GO:0007165; GO:0007275; GO:0007399; GO:0007417; GO:0007420; GO:0008104; GO:…	1260.0	GO:0043209, GO:0080135, GO:0031344, GO:0048583, GO:0010042, GO:0060359, GO:0008219, GO:0090074, GO:0008152, GO:1901699, GO:0043227, GO:0006983, GO:0042594, GO:0005623, GO:0009893, GO:0034097, GO:0043069, GO:0048518, GO:0008180, GO:0005783, GO:0042981, GO:0010941, GO:0032501, GO:0033036, GO:0031984, GO:0030968, GO:1903895, GO:0044389, GO:0065008, GO:0032507, GO:0044237, GO:0065007, GO:0071287, GO:…	YES	YES	NO	YES	NO	NO	NO	NO	NO	NO	NO	CS, PM, ES	0	SP	Yes	Yes	Yes	655
Q2KJE5	Chromosome 18	reviewed	Glyceraldehyde-3-phosphate dehydrogenase, testis-specific (EC 1.2.1.12) (Spermatogenic glyceraldehyde-3-phosphate dehydrogenase)	Glyceraldehyde-3-phosphate dehydrogenase	GAPDHS	GAPDHS	GAPDHS		May play an important role in regulating the switch between different pathways for energy production during spermiogenesis and in the spermatozoon. Required for sperm motility and male fertility (By similarity). {ECO:0000250}.	BU, BX					0.26	-0.13				0,84	0.91	0.18	27	absent in conditions of interest	GO:0004365; GO:0005829; GO:0006006; GO:0006096; GO:0050661; GO:0051287	GO:0000003; GO:0003006; GO:0003674; GO:0003824; GO:0004365; GO:0005575; GO:0005622; GO:0005623; GO:0005737; GO:0005929; GO:0005975; GO:0006082; GO:0006090; GO:0006091; GO:0006096; GO:0006139; GO:0006163; GO:0006164; GO:0006165; GO:0006725; GO:0006732; GO:0006733; GO:0006753; GO:0006754; GO:0006757; GO:0006793; GO:0006796; GO:0006807; GO:0006928; GO:0007276; GO:0007281; GO:0007283; GO:0007286; GO:…	719.0	GO:0046034, GO:0046939, GO:0005929, GO:0032502, GO:0006732, GO:0009145, GO:0005737, GO:0019438, GO:0009206, GO:0046390, GO:0004365, GO:0009127, GO:0097722, GO:0007283, GO:0009056, GO:1901135, GO:0006006, GO:0008152, GO:1901292, GO:0009156, GO:0019439, GO:1901360, GO:0120025, GO:0006163, GO:0005622, GO:0005623, GO:0048609, GO:0009987, GO:0006090, GO:0006165, GO:0016310, GO:0044248, GO:0046434, GO:…	NO	NO	NO	NO	NO	NO	NO	NO	NO	NO	NO		0	GLOB				395
Q27975	Chromosome 23	reviewed	Heat shock 70 kDa protein 1A (Heat shock 70 kDa protein 1) (HSP70.1)	Heat shock 70 kDa protein	HSPA1A/HSP70-1	HSPA1A	HSPA1A	Yes	Molecular chaperone implicated in a wide variety of cellular processes, including protection of the proteome from stress, folding and transport of newly synthesized polypeptides, activation of proteolysis of misfolded proteins and the formation and dissociation of protein complexes. Plays a pivotal role in the protein quality control system, ensuring the correct folding of proteins, the re-foldin…	BU, BX					0.73	0.17				0,98	1.13	0.92	28	significant & absent in conditions of interest	GO:0003714; GO:0005524; GO:0005634; GO:0005737; GO:0005813; GO:0005829; GO:0005886; GO:0007041; GO:0016192; GO:0016887; GO:0031072; GO:0031625; GO:0032436; GO:0034620; GO:0042026; GO:0044183; GO:0051082; GO:0051085; GO:0051787; GO:0090063; GO:0097201; GO:	GO:0003674; GO:0005488; GO:0005515; GO:0005575; GO:0005622; GO:0005623; GO:0005737; GO:0019904; GO:0044424; GO:0044464; GO:0097718	1243.0	GO:0005575, GO:0032436, GO:0051085, GO:0007041, GO:0005737, GO:1901673, GO:0051787, GO:0140662, GO:0016887, GO:0097718, GO:0003714, GO:0005813, GO:0042026, GO:0090063, GO:0005524, GO:0005886, GO:0044424, GO:0034620, GO:0003674, GO:0044183, GO:0044464, GO:0005488, GO:0019904, GO:0005634, GO:0005622, GO:0005623, GO:0051082, GO:0005829, GO:0016192, GO:0031072, GO:0005515, GO:0097201, GO:0031625	NO	YES	NO	NO	NO	NO	NO	NO	NO	NO	NO	PM	0	GLOB	Yes	Yes	Yes	641
P0CB32	Chromosome 23	reviewed	Heat shock 70 kDa protein 1-like (Heat shock 70 kDa protein 1L)	Heat shock 70 kDa protein 1-like	HSPA1L	HSPA1L	HSPA1L	Yes	Molecular chaperone implicated in a wide variety of cellular processes, including protection of the proteome from stress, folding and transport of newly synthesized polypeptides, activation of proteolysis of misfolded proteins and the formation and dissociation of protein complexes. Plays a pivotal role in the protein quality control system, ensuring the correct folding of proteins, the re-foldin…	BU, BX					0.09	0.78				1,1	1.13	0.43	29	significant & absent in conditions of interest	GO:0002199; GO:0005524; GO:0005634; GO:0005737; GO:0005829; GO:0005886; GO:0007339; GO:0008180; GO:0016192; GO:0016887; GO:0031072; GO:0031625; GO:0034620; GO:0042026; GO:0044183; GO:0044297; GO:0051082; GO:0051085; GO:0051787; GO:0140662; GO:1903955	GO:0000003; GO:0002199; GO:0003674; GO:0005488; GO:0005515; GO:0005575; GO:0005622; GO:0005623; GO:0005737; GO:0005739; GO:0005759; GO:0005829; GO:0006457; GO:0007338; GO:0007339; GO:0008037; GO:0008150; GO:0009566; GO:0009987; GO:0009988; GO:0010638; GO:0010821; GO:0010822; GO:0019899; GO:0019953; GO:0022414; GO:0031072; GO:0031625; GO:0031974; GO:0032386; GO:0032388; GO:0032879; GO:0032880; GO:…	1252.0	GO:1903533, GO:0050789, GO:0008037, GO:0005737, GO:0043229, GO:0051787, GO:0019899, GO:0044444, GO:0044297, GO:0010821, GO:0043227, GO:0032991, GO:0005622, GO:0005623, GO:0043233, GO:0009987, GO:1903749, GO:0002199, GO:0033157, GO:0060341, GO:0048518, GO:0008180, GO:1903829, GO:0007338, GO:0032880, GO:0051085, GO:0051223, GO:0044389, GO:0009988, GO:0051050, GO:0000003, GO:0090316, GO:0009566, GO:…	NO	YES	NO	NO	NO	NO	NO	NO	NO	NO	NO	PM	0	GLOB	Yes	Yes	Yes	641
P19120	Chromosome 15	reviewed	Heat shock cognate 71 kDa protein (EC 3.6.4.10) (Heat shock 70 kDa protein 8)	Molecular chaperone implicated in a wide variety of cellular processes, including protection of the proteome from stress, folding and transport of newly synthesized polypeptides, activation of proteolysis of misfolded proteins and the formation and dissoc	HSPA8/HSC70	HSPA8	HSPA8	Yes	Molecular chaperone implicated in a wide variety of cellular processes, including protection of the proteome from stress, folding and transport of newly synthesized polypeptides, chaperone-mediated autophagy, activation of proteolysis of misfolded proteins, formation and dissociation of protein complexes, and antigen presentation. Plays a pivotal role in the protein quality control system, ensuri…	BU, BX					0.63	0.29				0,87	0.8	0.9	30	absent in conditions of interest	GO:0000974; GO:0005524; GO:0005634; GO:0005681; GO:0005730; GO:0005737; GO:0005764; GO:0005776; GO:0005829; GO:0005886; GO:0006397; GO:0008380; GO:0016191; GO:0016192; GO:0016887; GO:0030425; GO:0031072; GO:0034620; GO:0042026; GO:0042470; GO:0043195; GO:	GO:0000166; GO:0000974; GO:0001664; GO:0001786; GO:0003674; GO:0003824; GO:0005102; GO:0005488; GO:0005515; GO:0005524; GO:0005543; GO:0005575; GO:0005576; GO:0005615; GO:0005622; GO:0005623; GO:0005634; GO:0005737; GO:0005768; GO:0005770; GO:0005829; GO:0006139; GO:0006163; GO:0006355; GO:0006457; GO:0006458; GO:0006518; GO:0006605; GO:0006622; GO:0006623; GO:0006725; GO:0006753; GO:0006793; GO:…	1224.0	GO:0099524, GO:0043209, GO:0046034, GO:0000974, GO:0050789, GO:0032502, GO:0006886, GO:0051254, GO:0030425, GO:0019219, GO:0043230, GO:0044827, GO:0005737, GO:0048024, GO:0043229, GO:0051787, GO:0019899, GO:0031625, GO:0044444, GO:0097367, GO:0005730, GO:0035639, GO:0010628, GO:0006518, GO:0071705, GO:1903561, GO:0016462, GO:0009057, GO:0017111, GO:0009056, GO:0042886, GO:1901565, GO:0051219, GO:…	NO	YES	NO	YES	NO	NO	NO	NO	NO	NO	NO	PM, ES	0	GLOB	Yes	Yes	Yes	650
O77797	Unplaced	reviewed	A-kinase anchor protein 3 (AKAP-3) (A-kinase anchor protein 110 kDa) (AKAP 110) (Protein kinase A-anchoring protein 3) (PRKA3)	anchor protein 3	AKAP3/AKAP110	AKAP3	AKAP3		Structural component of sperm fibrous sheath. Required for the formation of the subcellular structure of the sperm flagellum, sperm motility and male fertility. {ECO:0000250|UniProtKB:O88987}.	BU, BX				0,86						1,36	1.35	1.07	31	significant & absent in conditions of interest	GO:0001669	GO:0001669; GO:0003674; GO:0005488; GO:0005515; GO:0005575; GO:0005622; GO:0005623; GO:0005737; GO:0005929; GO:0007154; GO:0007165; GO:0007166; GO:0007167; GO:0007178; GO:0008104; GO:0008150; GO:0009987; GO:0012505; GO:0023052; GO:0030141; GO:0031410; GO:0031514; GO:0031982; GO:0033036; GO:0035686; GO:0036126; GO:0042995; GO:0043226; GO:0043227; GO:0043229; GO:0044422; GO:0044424; GO:0044441; GO:…	1705.0	GO:0005575, GO:0051716, GO:0001669, GO:0050789, GO:0005929, GO:0033036, GO:0043226, GO:0050896, GO:0008104, GO:0007167, GO:0005737, GO:0043229, GO:0008150, GO:0044444, GO:0097223, GO:0050794, GO:0030141, GO:0036126, GO:0044463, GO:0120038, GO:0097708, GO:0007178, GO:0042995, GO:0044422, GO:0097228, GO:0097729, GO:0031514, GO:0044424, GO:0003674, GO:0099503, GO:0065007, GO:0044464, GO:0043227, GO:…	NO	NO	NO	NO	NO	NO	NO	NO	NO	NO	NO		0	GLOB				858
P61603	Chromosome 2	reviewed	10 kDa heat shock protein, mitochondrial (Hsp10) (10 kDa chaperonin) (Chaperonin 10) (CPN10)	10 kDa heat shock protein	HSPE1	HSPE1	HSPE1		Co-chaperonin implicated in mitochondrial protein import and macromolecular assembly. Together with Hsp60, facilitates the correct folding of imported proteins. May also prevent misfolding and promote the refolding and proper assembly of unfolded polypeptides generated under stress conditions in the mitochondrial matrix. The functional units of these chaperonins consist of heptameric rings of the…	BU, BX				0,41		0.21				1,04	0.97	0.74	32	absent in conditions of interest	GO:0005524; GO:0005739; GO:0005759; GO:0046872; GO:0051082; GO:0051085; GO:0051087; GO:0140662	GO:0003674; GO:0005488; GO:0005515; GO:0005575; GO:0005622; GO:0005623; GO:0005737; GO:0005739; GO:0043226; GO:0043227; GO:0043229; GO:0043231; GO:0044424; GO:0044444; GO:0044464; GO:0051087	200.0	GO:0005575, GO:0051085, GO:0043226, GO:0005737, GO:0043229, GO:0140662, GO:0044444, GO:0043231, GO:0005759, GO:0005524, GO:0044424, GO:0003674, GO:0044464, GO:0051087, GO:0005488, GO:0043227, GO:0005622, GO:0005623, GO:0051082, GO:0046872, GO:0005515, GO:0005739	NO	NO	NO	NO	NO	NO	NO	NO	NO	NO	NO		0	GLOB				102
G5E5C6	Chromosome 5	unreviewed	Acrosin (EC 3.4.21.10)	Acrosin is the major protease of mammalian spermatozoa. It is a serine protease of trypsin-like cleavage specificity, it is synthesized in a zymogen form, proacrosin and stored in the acrosome	ACR	ACR	ACR		Acrosin is the major protease of mammalian spermatozoa. It is a serine protease of trypsin-like cleavage specificity, it is synthesized in a zymogen form, proacrosin and stored in the acrosome. {ECO:0000256|ARBA:ARBA00003042, ECO:0000256|PIRNR:PIRNR001141}.	BU, BX				0,27		0.49				1,29	1.01	0.87	33	significant & absent in conditions of interest	GO:0001669; GO:0004252; GO:0006508; GO:0007340	GO:0000003; GO:0001669; GO:0002077; GO:0003674; GO:0003824; GO:0004040; GO:0004175; GO:0004252; GO:0005488; GO:0005537; GO:0005575; GO:0005622; GO:0005623; GO:0005737; GO:0005798; GO:0006508; GO:0006807; GO:0007190; GO:0007338; GO:0007339; GO:0007340; GO:0007341; GO:0008037; GO:0008144; GO:0008150; GO:0008152; GO:0008233; GO:0008236; GO:0009056; GO:0009057; GO:0009566; GO:0009719; GO:0009725; GO:…	801.0	GO:0050896, GO:0008037, GO:0005737, GO:0004040, GO:0043229, GO:0044444, GO:0050790, GO:0030141, GO:0009057, GO:1901565, GO:0009056, GO:0017171, GO:0008152, GO:0030163, GO:0043227, GO:0032991, GO:0005622, GO:0005623, GO:0044267, GO:0048609, GO:0009987, GO:0044248, GO:0016811, GO:1901575, GO:0007338, GO:0065009, GO:0031982, GO:0032501, GO:0071704, GO:0004252, GO:0002077, GO:0009988, GO:0007341, GO:…	NO	NO	NO	NO	NO	NO	NO	NO	NO	NO	NO		0	SP	Yes			414
P62157	Chromosome 10;11;18	reviewed	Calmodulin (CaM)	Ca2+ insensitive EF hand	CALM/CAM	CALM2	CALM		Calmodulin acts as part of a calcium signal transduction pathway by mediating the control of a large number of enzymes, ion channels, aquaporins and other proteins through calcium-binding. Calcium-binding is required for the activation of calmodulin. Among the enzymes to be stimulated by the calmodulin-calcium complex are a number of protein kinases, such as myosin light-chain kinases and calmodu…	BU, BX						1.52					1.51	1.03	34	absent in conditions of interest	GO:0000922; GO:0005509; GO:0005737; GO:0005829; GO:0010880; GO:0019904; GO:0030234; GO:0032991; GO:0060315; GO:0060316	GO:0000086; GO:0000278; GO:0000922; GO:0001505; GO:0001664; GO:0001975; GO:0002027; GO:0003674; GO:0005102; GO:0005246; GO:0005488; GO:0005509; GO:0005513; GO:0005515; GO:0005575; GO:0005622; GO:0005623; GO:0005634; GO:0005737; GO:0005813; GO:0005815; GO:0005819; GO:0005856; GO:0005874; GO:0005876; GO:0005886; GO:0005887; GO:0006873; GO:0006874; GO:0006875; GO:0006937; GO:0006942; GO:0006996; GO:…	206.0	GO:0045937, GO:0051281, GO:0043209, GO:0030016, GO:0051345, GO:0032465, GO:0048583, GO:0060314, GO:1903047, GO:0051926, GO:2001258, GO:0043227, GO:0005623, GO:0009893, GO:0008076, GO:0060315, GO:0055080, GO:0048518, GO:0034766, GO:0051588, GO:0010562, GO:0051726, GO:0051000, GO:0033036, GO:0051342, GO:0099177, GO:0048584, GO:0000086, GO:0051050, GO:0065008, GO:0065007, GO:0007006, GO:0051098, GO:…	NO	YES	NO	NO	YES	NO	NO	NO	NO	NO	NO	PM, ICPM	0	GLOB		Yes		149
Q32LG3	Chromosome 25	reviewed	Malate dehydrogenase, mitochondrial (EC 1.1.1.37)	Malate dehydrogenase	MDH2	MDH2	MDH2			BU, BX				0,78	0.53	0.7					0.98	0.79	35	absent in conditions of interest	GO:0005737; GO:0005739; GO:0005759; GO:0006094; GO:0006099; GO:0006108; GO:0009060; GO:0016020; GO:0030060; GO:0042803	GO:0003674; GO:0003824; GO:0005488; GO:0005515; GO:0005575; GO:0005622; GO:0005623; GO:0005737; GO:0005739; GO:0005759; GO:0006082; GO:0006091; GO:0006099; GO:0006101; GO:0006107; GO:0006108; GO:0006139; GO:0006464; GO:0006473; GO:0006475; GO:0006725; GO:0006732; GO:0006733; GO:0006734; GO:0006753; GO:0006793; GO:0006796; GO:0006807; GO:0008150; GO:0008152; GO:0009060; GO:0009117; GO:0009987; GO:…	658.0	GO:0043209, GO:0072350, GO:0006732, GO:0043621, GO:0005737, GO:0043229, GO:0044444, GO:0006107, GO:0016020, GO:0016614, GO:0008152, GO:0043227, GO:1901360, GO:0043543, GO:0005622, GO:0005623, GO:0044267, GO:0043233, GO:0009987, GO:0046483, GO:0019637, GO:0043648, GO:0019752, GO:0006725, GO:0006108, GO:0071704, GO:0045333, GO:0034641, GO:0036211, GO:0016491, GO:0044237, GO:0009117, GO:0006796, GO:…	NO	NO	NO	NO	NO	NO	NO	NO	NO	NO	NO		0	GLOB				338
A0A3Q1MGG8	Chromosome 7	unreviewed	Uncharacterized protein	kiaa1683		KIAA1683	A0A3Q1MGG8			BU, BX				0,86	0.16	0.8					0.71	0.81	36	absent in conditions of interest		GO:0005575; GO:0005622; GO:0005623; GO:0005737; GO:0005739; GO:0043226; GO:0043227; GO:0043229; GO:0043231; GO:0044424; GO:0044444; GO:0044464	3474.0	nan, GO:0044424, GO:0005575, GO:0043226, GO:0043227, GO:0044464, GO:0005622, GO:0005623, GO:0005737, GO:0005739, GO:0043229, GO:0044444, GO:0043231	NO	NO	NO	NO	NO	NO	NO	NO	NO	NO	NO		0	GLOB				3540
A0A3Q1NJ70	Chromosome 13	unreviewed	ATP-dependent 6-phosphofructokinase (ATP-PFK) (Phosphofructokinase) (EC 2.7.1.11) (Phosphohexokinase)	Phosphofructokinase	PFKP	PFKP	PFKP		Catalyzes the phosphorylation of D-fructose 6-phosphate to fructose 1,6-bisphosphate by ATP, the first committing step of glycolysis. {ECO:0000256|HAMAP-Rule:MF_03184}.	BU, BX				0,41	-0.03	0.69					0.98	0.79	37	absent in conditions of interest	GO:0003872; GO:0005524; GO:0005737; GO:0006002; GO:0046872	GO:0000166; GO:0003674; GO:0003824; GO:0003872; GO:0005488; GO:0005515; GO:0005524; GO:0005575; GO:0005622; GO:0005623; GO:0005737; GO:0005829; GO:0005975; GO:0006002; GO:0006082; GO:0006090; GO:0006091; GO:0006096; GO:0006139; GO:0006163; GO:0006164; GO:0006165; GO:0006725; GO:0006732; GO:0006733; GO:0006753; GO:0006754; GO:0006757; GO:0006793; GO:0006796; GO:0006807; GO:0008144; GO:0008150; GO:…	1563.0	GO:0046034, GO:0046939, GO:0006732, GO:0050896, GO:0006002, GO:0009145, GO:0005737, GO:0019438, GO:0044444, GO:0009206, GO:0097367, GO:0046390, GO:0035639, GO:0009127, GO:0009056, GO:0061615, GO:1901135, GO:0008152, GO:0051260, GO:1901292, GO:0009156, GO:0016301, GO:0019439, GO:1901360, GO:0006163, GO:0051259, GO:0005622, GO:0005623, GO:0009987, GO:0006090, GO:0006165, GO:0016310, GO:0016740, GO:…	NO	NO	NO	NO	NO	NO	NO	NO	NO	NO	NO		0	GLOB				909
Q2T9N0	Unplaced	reviewed	Fibrous sheath CABYR-binding protein	Fibrous sheath CABYR binding protein	FSCB	FSCB	FSCB		May be involved in the later stages of fibrous sheath biogenesis and spermatozoa capacitation. Inhibits ROPN1 and ROPN1L SUMOylation. Binds calcium. {ECO:0000250|UniProtKB:A1EGX6}.	BU, BX				0,71							1.23	0.94	38	absent in conditions of interest	GO:0005509; GO:0033234; GO:0035686; GO:0097228	GO:0003674; GO:0005488; GO:0005509; GO:0005575; GO:0005623; GO:0005929; GO:0008150; GO:0009892; GO:0010605; GO:0019222; GO:0031323; GO:0031324; GO:0031399; GO:0031400; GO:0031514; GO:0032268; GO:0032269; GO:0033233; GO:0033234; GO:0035686; GO:0036126; GO:0042995; GO:0043167; GO:0043169; GO:0043226; GO:0044422; GO:0044441; GO:0044463; GO:0044464; GO:0046872; GO:0048519; GO:0048523; GO:0050789; GO:…	603.0	GO:0033233, GO:0005575, GO:1903320, GO:0050789, GO:0005929, GO:0032268, GO:0031399, GO:0043226, GO:0008150, GO:0033234, GO:0097223, GO:0050794, GO:0036126, GO:0009892, GO:0044463, GO:0120038, GO:0048519, GO:0042995, GO:0044422, GO:0097228, GO:0031514, GO:0003674, GO:0005509, GO:0048523, GO:0065007, GO:0044464, GO:1903321, GO:0005488, GO:0120025, GO:0031324, GO:0005623, GO:0051172, GO:0051171, GO:…	NO	NO	NO	NO	NO	NO	NO	NO	NO	NO	NO		0	GLOB				818
Q3T067	Unplaced	reviewed	Saccharopine dehydrogenase-like oxidoreductase (EC 1.-.-.-)	saccharopine dehydrogenase-like oxidoreductase	SCCPDH	SCCPDH	SCCPDH			BU, BX				1							1.28	1.33	39	absent in conditions of interest	GO:0016491	GO:0005575; GO:0005622; GO:0005623; GO:0005811; GO:0030496; GO:0043226; GO:0043228; GO:0043229; GO:0043232; GO:0044424; GO:0044464	860.0	GO:0044424, GO:0005575, GO:0043226, GO:0044464, GO:0043232, GO:0016491, GO:0005622, GO:0005623, GO:0043229, GO:0030496, GO:0005811, GO:0043228	NO	NO	NO	NO	NO	NO	NO	NO	NO	NO	NO		0	GLOB				429
Q3T056	Unplaced	reviewed	L-lactate dehydrogenase A-like 6B (EC 1.1.1.27)	L-lactate dehydrogenase A-like 6B-like isoform	LDHAL6B	LDHAL6B	LDHAL6B			BU, BX				1,31							1.18	0.82	40	absent in conditions of interest	GO:0004459; GO:0005737; GO:0019752		745.0	nan, GO:0005737, GO:0019752, GO:0004459	NO	NO	NO	NO	NO	NO	NO	NO	NO	NO	NO		0	GLOB				381
F1MX83	Chromosome 3	unreviewed	Protein S100 (S100 calcium-binding protein)	S100-A11-like	S100A11	S100A11	S100A11		Facilitates the differentiation and the cornification of keratinocytes. {ECO:0000256|ARBA:ARBA00003902}.	BU											0.9	0.4	41	absent in conditions of interest	GO:0005509; GO:0042127; GO:0048306		203.0	nan, GO:0048306, GO:0005509, GO:0042127	NO	NO	NO	NO	NO	NO	NO	NO	NO	NO	NO		0	GLOB				126
A7E3Q8	Chromosome X	reviewed	Plastin-3 (T-plastin)	Plastin 3	PLS3	PLS3	PLS3		Actin-bundling protein. {ECO:0000250}.	BU											0.98	0.66	42	absent in conditions of interest	GO:0005509; GO:0005737; GO:0005884; GO:0032432; GO:0051015; GO:0051017; GO:0051639	GO:0001501; GO:0002065; GO:0005575; GO:0005622; GO:0005623; GO:0005737; GO:0005829; GO:0005886; GO:0007275; GO:0007399; GO:0007423; GO:0008150; GO:0008544; GO:0009888; GO:0009913; GO:0009987; GO:0016020; GO:0022008; GO:0030154; GO:0030182; GO:0030855; GO:0032420; GO:0032421; GO:0032501; GO:0032502; GO:0035315; GO:0042490; GO:0042491; GO:0042995; GO:0043005; GO:0043226; GO:0043583; GO:0044422; GO:…	1269.0	GO:0005575, GO:0032502, GO:0043226, GO:0005737, GO:0008150, GO:0060113, GO:0044444, GO:0032421, GO:0048869, GO:0008544, GO:0051015, GO:0048513, GO:0048699, GO:0007275, GO:0048839, GO:0016020, GO:0042491, GO:0042995, GO:0044422, GO:0002065, GO:0032432, GO:0005886, GO:0044424, GO:0007399, GO:0005509, GO:0022008, GO:0009888, GO:0098858, GO:0044464, GO:0043005, GO:0060348, GO:0060563, GO:0071944, GO:…	NO	YES	NO	NO	NO	NO	NO	NO	NO	NO	NO	PM	0	GLOB		Yes		630
F1MK52	Chromosome 6	unreviewed	Prominin 1	Prominin 1	PROM1	PROM1	PROM1			BU											1.01	0.75	43	absent in conditions of interest	GO:0005783; GO:0005793; GO:0005887; GO:0005902; GO:0005929; GO:0009986; GO:0015485; GO:0016324; GO:0031528; GO:0042622; GO:0042805; GO:0045296; GO:0045494; GO:0060219; GO:0070062; GO:0071914; GO:0072112; GO:0072139; GO:2000768	GO:0001654; GO:0001655; GO:0001750; GO:0001754; GO:0001822; GO:0001894; GO:0001895; GO:0003407; GO:0003674; GO:0005488; GO:0005515; GO:0005575; GO:0005576; GO:0005615; GO:0005622; GO:0005623; GO:0005737; GO:0005783; GO:0005793; GO:0005886; GO:0005887; GO:0005902; GO:0005903; GO:0005929; GO:0007275; GO:0007399; GO:0007423; GO:0008092; GO:0008150; GO:0009653; GO:0009887; GO:0009888; GO:0009986; GO:…	1614.0	GO:0090183, GO:0046530, GO:0005929, GO:0032502, GO:0050789, GO:0008092, GO:0045494, GO:0051239, GO:0005902, GO:0043230, GO:0048871, GO:0005737, GO:0043229, GO:0044444, GO:0045177, GO:0072009, GO:0045296, GO:1903561, GO:0048592, GO:0061005, GO:0001894, GO:0016020, GO:0060041, GO:0015485, GO:0097730, GO:0072010, GO:0043227, GO:0120025, GO:0071944, GO:0042622, GO:0005622, GO:0005623, GO:0009987, GO:…	YES	YES	NO	YES	YES	NO	NO	NO	NO	NO	NO	CS, PM, ES, ICPM	5	SP+TM	Yes	Yes	Yes	864
Q2T9U2	Unplaced	reviewed	Outer dense fiber protein 2 (Cenexin) (Outer dense fiber of sperm tails protein 2)	Outer dense fiber of sperm tails 2	ODF2	ODF2	ODF2		Seems to be a major component of sperm tail outer dense fibers (ODF). ODFs are filamentous structures located on the outside of the axoneme in the midpiece and principal piece of the mammalian sperm tail and may help to maintain the passive elastic structures and elastic recoil of the sperm tail. May have a modulating influence on sperm motility. Functions as a general scaffold protein that is sp…	BU											1.17	1.03	44	absent in conditions of interest	GO:0000922; GO:0005737; GO:0005813; GO:0005814; GO:0005874; GO:0007283; GO:0030154; GO:0036126; GO:1902017	GO:0000003; GO:0000226; GO:0001520; GO:0003006; GO:0003674; GO:0005488; GO:0005515; GO:0005575; GO:0005622; GO:0005623; GO:0005737; GO:0005813; GO:0005814; GO:0005815; GO:0005856; GO:0005929; GO:0006996; GO:0007010; GO:0007017; GO:0007049; GO:0007098; GO:0007276; GO:0007281; GO:0007283; GO:0007286; GO:0008104; GO:0008150; GO:0009987; GO:0010457; GO:0015630; GO:0016043; GO:0017016; GO:0017137; GO:…	1014.0	GO:0050789, GO:0005929, GO:0032502, GO:0031344, GO:0043232, GO:0017016, GO:0005737, GO:0043229, GO:0007017, GO:0019899, GO:0044444, GO:0007049, GO:0005813, GO:1902017, GO:0007283, GO:0044782, GO:0017137, GO:0120025, GO:0032991, GO:0005622, GO:0005623, GO:0044087, GO:0048609, GO:0009987, GO:0030030, GO:0071840, GO:0043228, GO:0032501, GO:0007276, GO:0044430, GO:0022412, GO:0033036, GO:1902115, GO:…	NO	NO	NO	NO	NO	NO	NO	NO	NO	NO	NO		0	GLOB				657
A0A3Q1M0A1	Chromosome 3	unreviewed	Cornulin		CRNN		CRNN			BU											0.86	0.75	45	absent in conditions of interest	GO:0005509; GO:0014066; GO:0046914; GO:0048306; GO:0051092; GO:0071345; GO:1902808			nan, GO:0046914, GO:0005509, GO:0014066, GO:0071345, GO:1902808, GO:0051092, GO:0048306	NO	NO	NO	NO	NO	NO	NO	NO	NO	NO	NO		0	GLOB				841
E1B7X2	Chromosome 22	unreviewed	Uncharacterized protein	Actin	LOC616410	ACTL10	LOC616410			BU											0.57	0.57	46	absent in conditions of interest	GO:0005869		2277.0	nan, GO:0005869	NO	NO	NO	NO	NO	NO	NO	NO	NO	NO	NO		0	GLOB				1204
E1B9N6	Chromosome 19	unreviewed	Envoplakin	envoplakin	EVPL	EVPL	EVPL			BU											0.95	0.54	47	absent in conditions of interest	GO:0001533; GO:0002786; GO:0005198; GO:0005737; GO:0005856; GO:0008544; GO:0016020; GO:0019215; GO:0042060; GO:0045104		3157.0	nan, GO:0042060, GO:0008544, GO:0005198, GO:0001533, GO:0019215, GO:0005737, GO:0045104, GO:0016020, GO:0002786, GO:0005856	NO	NO	NO	NO	NO	NO	NO	NO	NO	NO	NO		0	GLOB				2017
A6QPK0	Chromosome 29	unreviewed	SCGB2A2 protein (Secretoglobin, family 2A, member 2)	secretoglobin, family 2A, member 2	SCGB2A2	SCGB2A2	SCGB2A2			BU										1,67	1.65	1.46	48	significant & absent in conditions of interest	GO:0005576		180.0	nan, GO:0005576	NO	NO	NO	NO	NO	NO	NO	NO	NO	NO	NO		0	SP	Yes			92
Q3ZCL0	Chromosome 23	unreviewed	Cysteine-rich secretory protein 2 (Cysteine-rich secretory protein 3)	secretory protein 3	CRISP3/CRISP2	CRISP3	CRISP3			BU										1,35	1.39	1.14	49	significant & absent in conditions of interest	GO:0005615; GO:0042581		527.0	GO:0042581, GO:0005615, nan	NO	NO	NO	YES	NO	NO	NO	NO	NO	NO	NO	ES	0	SP	Yes			244
A0A3Q1LMW6	Unplaced	unreviewed	SERPIN domain-containing protein	Belongs to the serpin family	LOC107131803	-	LOC107131803			BU										1,17	1.55	1.35	50	significant & absent in conditions of interest	GO:0004867; GO:0005615; GO:0010951		682.0	nan, GO:0004867, GO:0005615, GO:0010951	NO	NO	NO	YES	NO	NO	NO	NO	NO	NO	NO	ES	0	GLOB	Yes			391
P46193	Unplaced	reviewed	Annexin A1 (Annexin I) (Annexin-1) (Calpactin II) (Calpactin-2) (Chromobindin-9) (Lipocortin I) (Phospholipase A2 inhibitory protein) (p35) [Cleaved into: Annexin Ac2-26]	Plays important roles in the innate immune response as effector of glucocorticoid-mediated responses and regulator of the inflammatory process. Has anti-inflammatory activity. Plays a role in glucocorticoid-mediated down-regulation of the early phase of t	ANXA1/ANX1	ANXA1	ANXA1		Plays important roles in the innate immune response as effector of glucocorticoid-mediated responses and regulator of the inflammatory process. Has anti-inflammatory activity. Plays a role in glucocorticoid-mediated down-regulation of the early phase of the inflammatory response. Contributes to the adaptive immune response by enhancing signaling cascades that are triggered by T-cell activation, r…	BU										1,36	1.45	1.14	51	significant & absent in conditions of interest	GO:0001891; GO:0002250; GO:0002548; GO:0002685; GO:0005509; GO:0005544; GO:0005615; GO:0005634; GO:0005829; GO:0005886; GO:0006909; GO:0006954; GO:0007166; GO:0007187; GO:0008360; GO:0010165; GO:0014839; GO:0016020; GO:0016323; GO:0016324; GO:0016328; GO:	GO:0000003; GO:0000302; GO:0000323; GO:0001533; GO:0001655; GO:0001775; GO:0001776; GO:0001780; GO:0001817; GO:0001818; GO:0001819; GO:0001889; GO:0002262; GO:0002376; GO:0002520; GO:0002521; GO:0002548; GO:0002682; GO:0002683; GO:0002684; GO:0002685; GO:0002694; GO:0002695; GO:0002696; GO:0002697; GO:0002698; GO:0002699; GO:0002790; GO:0002791; GO:0002792; GO:0002819; GO:0002821; GO:0002822; GO:…	669.0	GO:0046717, GO:0045625, GO:0048608, GO:0055085, GO:0043230, GO:1903963, GO:0002828, GO:0006869, GO:0048583, GO:0005198, GO:1903561, GO:0042886, GO:0005740, GO:0022603, GO:0071702, GO:0008152, GO:0043227, GO:0051093, GO:0005623, GO:0009893, GO:0045580, GO:0034097, GO:0002790, GO:0045627, GO:0002825, GO:0031532, GO:0048518, GO:0050778, GO:0016477, GO:0042063, GO:0015849, GO:0042981, GO:0010941, GO:…	YES	YES	YES	YES	NO	YES	NO	NO	NO	NO	NO	CS, PM, ESPM, ES, ECESPM	0	GLOB		Yes	Yes	346
P54281	Unplaced	reviewed	Calcium-activated chloride channel regulator 1 (EC 3.4.-.-) (Calcium-activated chloride channel) (Epithelial chloride channel protein)	chloride channel		-	P54281		May be involved in mediating calcium-activated chloride conductance (PubMed:8537359). May play critical roles in goblet cell metaplasia, mucus hypersecretion, cystic fibrosis and AHR. May be involved in the regulation of mucus production and/or secretion by goblet cells. Involved in the regulation of tissue inflammation in the innate immune response. May play a role as a tumor suppressor. Induces…	BU										1,34	1.57	1.18	52	significant & absent in conditions of interest	GO:0005229; GO:0005887; GO:0006508; GO:0006816; GO:0008237; GO:0016324; GO:0046872		1786.0	nan, GO:0005229, GO:0046872, GO:0005887, GO:0006508, GO:0006816, GO:0016324, GO:0008237	NO	NO	NO	NO	YES	NO	NO	NO	NO	NO	NO	ICPM	0	SP	Yes	Yes	Yes	903
P24627	Chromosome 22	reviewed	Lactotransferrin (Lactoferrin) (EC 3.4.21.-) [Cleaved into: Lactoferricin-B (Lfcin-B)]	Transferrins are iron binding transport proteins which can bind two Fe(3 ) ions in association with the binding of an anion, usually bicarbonate	LTF	LTF	LTF		Transferrins are iron binding transport proteins which can bind two Fe(3+) ions in association with the binding of an anion, usually bicarbonate. {ECO:0000250|UniProtKB:P02788}.; [Lactotransferrin]: Major iron-binding and multifunctional protein found in exocrine fluids such as breast milk and mucosal secretions. Has antimicrobial activity, which depends on the extracellular cation concentration.…	BU										1,24	1.72	0.92	53	significant & absent in conditions of interest	GO:0001503; GO:0001530; GO:0001817; GO:0002227; GO:0004252; GO:0004869; GO:0005102; GO:0005506; GO:0005615; GO:0005769; GO:0005886; GO:0006508; GO:0006826; GO:0008201; GO:0009986; GO:0019731; GO:0019732; GO:0031640; GO:0031665; GO:0032680; GO:0032780; GO:	GO:0001817; GO:0001818; GO:0002376; GO:0002682; GO:0002683; GO:0002761; GO:0002762; GO:0003674; GO:0003824; GO:0004857; GO:0004866; GO:0004869; GO:0005102; GO:0005488; GO:0005515; GO:0005575; GO:0005576; GO:0005615; GO:0005622; GO:0005623; GO:0005737; GO:0006508; GO:0006807; GO:0006950; GO:0006952; GO:0006955; GO:0006959; GO:0008150; GO:0008152; GO:0008233; GO:0008284; GO:0009605; GO:0009607; GO:…	1459.0	GO:0050789, GO:0032268, GO:0051239, GO:0050896, GO:0005737, GO:0055037, GO:1902105, GO:0002682, GO:1903010, GO:0030234, GO:0002227, GO:0032780, GO:0050790, GO:0030501, GO:1903555, GO:0009605, GO:0043539, GO:0006959, GO:0098772, GO:0008152, GO:0042742, GO:0051093, GO:2000307, GO:0032991, GO:0005622, GO:0005623, GO:0051172, GO:0044092, GO:0006955, GO:0051673, GO:0031323, GO:0043207, GO:0080090, GO:…	YES	YES	NO	YES	NO	NO	NO	NO	NO	NO	NO	CS, PM, ES	0	SP	Yes	Yes	Yes	708
A0A3Q1LK79	Chromosome 17	unreviewed	Uncharacterized protein	Disintegrin and metalloproteinase domain-containing protein 1a-like		Adam1b	A0A3Q1LK79; Adam1b	Yes		BU, BX				-0,42		-0.53				1,29	1.54	1.29	54	significant & absent in conditions of interest	GO:0004222; GO:0005886; GO:0006508; GO:0007339; GO:0008584; GO:0016021		1441.0	nan, GO:0008584, GO:0006508, GO:0007339, GO:0004222, GO:0016021, GO:0005886	NO	YES	NO	NO	NO	NO	NO	NO	NO	NO	NO	PM	0	SP	Yes	Yes	Yes	729
P05307	Unplaced	reviewed	Protein disulfide-isomerase (PDI) (EC 5.3.4.1) (Cellular thyroid hormone-binding protein) (Prolyl 4-hydroxylase subunit beta) (p55)	Prolyl 4-hydroxylase subunit beta	P4HB/PDIA1	P4HB	P4HB		This multifunctional protein catalyzes the formation, breakage and rearrangement of disulfide bonds. At the cell surface, seems to act as a reductase that cleaves disulfide bonds of proteins attached to the cell. May therefore cause structural modifications of exofacial proteins. Inside the cell, seems to form/rearrange disulfide bonds of nascent proteins. At high concentrations and following pho…	BU										1,44	1.28	1.28	55	significant & absent in conditions of interest	GO:0003756; GO:0004656; GO:0005783; GO:0005788; GO:0006457; GO:0009897; GO:0018401; GO:0034976; GO:0042470; GO:0046982	GO:0001666; GO:0003674; GO:0003756; GO:0003810; GO:0003824; GO:0005102; GO:0005178; GO:0005488; GO:0005515; GO:0005575; GO:0005622; GO:0005623; GO:0005737; GO:0005783; GO:0005793; GO:0005886; GO:0006082; GO:0006464; GO:0006520; GO:0006575; GO:0006807; GO:0006950; GO:0008150; GO:0008152; GO:0009628; GO:0009897; GO:0009966; GO:0009986; GO:0009987; GO:0010646; GO:0010941; GO:0012505; GO:0015036; GO:…	1007.0	GO:0050789, GO:0080135, GO:0050896, GO:0019511, GO:0005737, GO:0010646, GO:0043229, GO:0019899, GO:0044444, GO:1902882, GO:0048583, GO:0016020, GO:0009628, GO:0015037, GO:0008152, GO:0018193, GO:0016746, GO:0043227, GO:0032991, GO:0071944, GO:0005622, GO:0005623, GO:0044267, GO:0009987, GO:0050792, GO:0016740, GO:1903902, GO:0080058, GO:1902175, GO:1990204, GO:0048518, GO:0005178, GO:0019752, GO:…	YES	YES	YES	NO	NO	NO	NO	NO	NO	NO	NO	CS, PM, ESPM	0	SP	Yes	Yes	Yes	510
P55206	Chromosome 2	reviewed	C-type natriuretic peptide (SVSP15) [Cleaved into: CNP-22; CNP-29; CNP-53]	Hormone which plays a role in endochondral ossification through regulation of cartilaginous growth plate chondrocytes proliferation and differentiation. May also be vasoactive and natriuretic. Specifically binds and stimulates the cGMP production of the N	NPPC	NPPC	NPPC		[CNP-22]: Hormone which plays a role in endochondral ossification through regulation of cartilaginous growth plate chondrocytes proliferation and differentiation (By similarity). May also be vasoactive and natriuretic. Acts by specifically binding and stimulating NPR2 to produce cGMP. Binds the clearance receptor NPR3 (By similarity). {ECO:0000250|UniProtKB:P23582, ECO:0000250|UniProtKB:Q61839}.	BU										1,51	1.44	0.98	56	significant & absent in conditions of interest	GO:0001503; GO:0003418; GO:0003419; GO:0005102; GO:0005179; GO:0005576; GO:0006182; GO:0007168; GO:0051427	GO:0000003; GO:0001501; GO:0001666; GO:0002062; GO:0002682; GO:0002684; GO:0002694; GO:0002696; GO:0002697; GO:0002699; GO:0002703; GO:0002705; GO:0002886; GO:0002888; GO:0003008; GO:0003013; GO:0003018; GO:0003413; GO:0003416; GO:0003417; GO:0003418; GO:0003419; GO:0003674; GO:0005102; GO:0005179; GO:0005488; GO:0005515; GO:0005575; GO:0005576; GO:0005615; GO:0005622; GO:0005623; GO:0005737; GO:…	246.0	GO:0009791, GO:0050789, GO:0032502, GO:0043304, GO:0051239, GO:0050896, GO:1901082, GO:0019219, GO:0007167, GO:0005737, GO:0010646, GO:0002682, GO:0043229, GO:0003418, GO:0019438, GO:0044444, GO:0048660, GO:0030141, GO:0048583, GO:1901700, GO:0046390, GO:0033008, GO:0009628, GO:0050867, GO:0098772, GO:1901135, GO:0002888, GO:0008152, GO:0051428, GO:1903307, GO:0035296, GO:0003013, GO:0043227, GO:…	NO	NO	NO	YES	NO	NO	NO	NO	NO	NO	NO	ES	0	SP	Yes			126
F1N1Z8	Chromosome 25	unreviewed	Uncharacterized protein		LOC104975830		LOC104975830			BU										1,41	1.19	1.16	57	significant & absent in conditions of interest	GO:0005615			nan, GO:0005615	NO	NO	NO	YES	NO	NO	NO	NO	NO	NO	NO	ES	0	SP	Yes			155
F1MC11	Chromosome 19	unreviewed	Keratin, type I cytoskeletal 14	Keratin, type I cytoskeletal 14	KRT14	KRT14	KRT14			BU											1.46	1.06	58	significant & absent in conditions of interest	GO:0005198; GO:0005634; GO:0005737; GO:0007568; GO:0042633; GO:0045095; GO:0045110; GO:1990254	GO:0003674; GO:0005488; GO:0005575; GO:0005622; GO:0005623; GO:0005634; GO:0005737; GO:0005856; GO:0005882; GO:0006996; GO:0007010; GO:0007568; GO:0008150; GO:0009314; GO:0009628; GO:0009888; GO:0009987; GO:0010035; GO:0010038; GO:0010043; GO:0010212; GO:0016043; GO:0019215; GO:0022607; GO:0030154; GO:0030855; GO:0032501; GO:0032502; GO:0042221; GO:0042303; GO:0042633; GO:0043226; GO:0043227; GO:…	837.0	GO:0010043, GO:0005575, GO:0044430, GO:1990254, GO:0032502, GO:0043226, GO:0045111, GO:0043232, GO:0050896, GO:0005737, GO:0005882, GO:0043229, GO:0008150, GO:0043231, GO:0045178, GO:0006996, GO:0045103, GO:0048869, GO:0099513, GO:0007568, GO:0005198, GO:0042633, GO:0007010, GO:0010035, GO:0044446, GO:0022607, GO:0045104, GO:0044422, GO:0009628, GO:0099081, GO:0010038, GO:0044424, GO:0003674, GO:…	NO	NO	NO	NO	NO	NO	NO	NO	NO	NO	NO		0	GLOB				515
A0A3Q1LUH6	Chromosome 28	unreviewed	Beta-microseminoprotein		MSMB		MSMB			BU											1.75	1.5	59	significant & absent in conditions of interest	GO:0005576; GO:0016021			nan, GO:0005576, GO:0016021	NO	NO	NO	NO	NO	NO	NO	NO	NO	NO	NO		0	SP	Yes			156
E1B9P4	Chromosome 18	unreviewed	Epididymal sperm binding protein 1	Epididymal sperm binding protein 1	ELSPBP1	ELSPBP1	ELSPBP1			BU										1,12	1.88	1.04	60	significant & absent in conditions of interest	GO:0008201; GO:0009986; GO:0048240		471.0	nan, GO:0048240, GO:0008201, GO:0009986	YES	NO	NO	NO	NO	NO	NO	NO	NO	NO	NO	CS	0	SP	Yes	Yes	Yes	223
A0A3Q1LJB2	Chromosome 19	unreviewed	IF rod domain-containing protein	Keratin, type I cytoskeletal 13	KRT13	KRT13	KRT13			BU										1,2	1.05	0.95	61	significant & absent in conditions of interest	GO:0005198; GO:0005856; GO:0030855; GO:0043555; GO:0045095; GO:0045109	GO:0001101; GO:0005575; GO:0005622; GO:0005623; GO:0005856; GO:0005882; GO:0006996; GO:0007010; GO:0007275; GO:0007423; GO:0008150; GO:0009314; GO:0009628; GO:0009653; GO:0009887; GO:0009987; GO:0010033; GO:0016043; GO:0032501; GO:0032502; GO:0032526; GO:0033993; GO:0042221; GO:0043226; GO:0043228; GO:0043229; GO:0043232; GO:0043586; GO:0043587; GO:0044422; GO:0044424; GO:0044430; GO:0044446; GO:…	664.0	GO:0005575, GO:0044430, GO:0051716, GO:0071229, GO:0032502, GO:0043226, GO:0045111, GO:0043232, GO:0050896, GO:0005882, GO:0043229, GO:0008150, GO:0032526, GO:0043555, GO:1901701, GO:0006996, GO:1901700, GO:0099513, GO:0005198, GO:0007010, GO:0048513, GO:0043587, GO:0044446, GO:0007275, GO:0001101, GO:0044422, GO:0009628, GO:0099081, GO:0044424, GO:0070887, GO:0009887, GO:0044464, GO:0071310, GO:…	NO	NO	NO	NO	NO	NO	NO	NO	NO	NO	NO		0	GLOB				439
P20811	Unplaced	reviewed	Calpastatin (Calpain inhibitor)	calpastatin	CAST	CAST	CAST		Specific inhibition of calpain (calcium-dependent cysteine protease). Plays a key role in postmortem tenderization of meat and have been proposed to be involved in muscle protein degradation in living tissue.	BU										1,35	1.21	1.02	62	significant & absent in conditions of interest	GO:0005737; GO:0010859; GO:0097340	GO:0000003; GO:0000768; GO:0001775; GO:0001889; GO:0002020; GO:0003674; GO:0004857; GO:0004866; GO:0004869; GO:0005488; GO:0005515; GO:0005575; GO:0005622; GO:0005623; GO:0005634; GO:0005737; GO:0005783; GO:0005829; GO:0006807; GO:0006949; GO:0007275; GO:0007338; GO:0007343; GO:0007399; GO:0007417; GO:0007420; GO:0007520; GO:0007568; GO:0008150; GO:0008152; GO:0009056; GO:0009057; GO:0009566; GO:…	1111.0	GO:0050789, GO:0032268, GO:0032502, GO:0005737, GO:0043229, GO:0071157, GO:0019899, GO:0010859, GO:0030234, GO:0044444, GO:0050790, GO:0009057, GO:0070613, GO:0009056, GO:1901565, GO:0016020, GO:2000674, GO:1903318, GO:0051346, GO:0098772, GO:0008152, GO:0030163, GO:0043227, GO:0005622, GO:0005623, GO:0051172, GO:0044092, GO:0009987, GO:0048731, GO:0080090, GO:0031323, GO:1901575, GO:0060255, GO:…	NO	NO	NO	NO	NO	NO	NO	NO	NO	NO	NO		0	GLOB				705
P19660	Chromosome 22	reviewed	Cathelicidin-2 (Bactenecin-5) (Bac5) (PR-42)	Its activity appears to be mediated by its ability to damage bacterial membranes	CATHL2/BAC5	-	CATHL2		Exerts, in vitro, a potent antimicrobial activity. Probably due to an impairment of the function of the respiratory chain and of energy-dependent activities in the inner membrane of susceptible microorganisms.	BU										1,11	1.56	0.79	63	absent in conditions of interest	GO:0001530; GO:0005615; GO:0045087; GO:0050829; GO:0050830; GO:0061844		289.0	nan, GO:0001530, GO:0005615, GO:0050829, GO:0050830, GO:0045087, GO:0061844	NO	NO	NO	YES	NO	NO	NO	NO	NO	NO	NO	ES	0	SP	Yes			176
P22226	Chromosome 22	reviewed	Cathelicidin-1 (Bactenecin-1) (Bac1) (Cyclic dodecapeptide)	active against S.aureus and E.coli	CATHL1/BAC1	-	CATHL1		Potent microbicidal activity; active against S.aureus and E.coli.	BU										1,11	1.33	0.78	64	absent in conditions of interest	GO:0001530; GO:0005615; GO:0019835; GO:0045087; GO:0050829; GO:0050830; GO:0061844		313.0	nan, GO:0001530, GO:0005615, GO:0050829, GO:0050830, GO:0045087, GO:0019835, GO:0061844	NO	NO	NO	YES	NO	NO	NO	NO	NO	NO	NO	ES	0	SP	Yes			155
E1BI52	Chromosome 22	unreviewed	Serine protease 42	deleted 1 base in 1 codon	PRSS42	PRSS42	PRSS42			BU											1.59	1.07	65	absent in conditions of interest	GO:0004252; GO:0005615; GO:0006508; GO:0016021	GO:0000003; GO:0003006; GO:0005575; GO:0005622; GO:0005623; GO:0005737; GO:0005886; GO:0007276; GO:0007281; GO:0007283; GO:0008150; GO:0009987; GO:0016020; GO:0019953; GO:0022412; GO:0022414; GO:0030154; GO:0031224; GO:0031225; GO:0031226; GO:0032501; GO:0032502; GO:0032504; GO:0044424; GO:0044425; GO:0044459; GO:0044464; GO:0044703; GO:0046658; GO:0048232; GO:0048468; GO:0048609; GO:0048856; GO:…	684.0	GO:0005575, GO:0022412, GO:0032502, GO:0005737, GO:0004252, GO:0008150, GO:0031224, GO:0044703, GO:0048869, GO:0005615, GO:0048468, GO:0007283, GO:0000003, GO:0016020, GO:0022414, GO:0031226, GO:0005886, GO:0031225, GO:0044424, GO:0007281, GO:0006508, GO:0044464, GO:0071944, GO:0005622, GO:0005623, GO:0032504, GO:0044459, GO:0048609, GO:0009987, GO:0019953, GO:0016021, GO:0030154, GO:0003006, GO:…	NO	YES	NO	YES	NO	NO	YES	NO	NO	NO	NO	PM, ES, ACPM	0	SP	Yes	Yes	Yes	337
F1MB32	Chromosome 5	unreviewed	Alpha-2-macroglobulin like 1	alpha-2-macroglobulin-like	A2ML1	A2ML1	A2ML1			BU											1.51	1.19	66	absent in conditions of interest	GO:0002020; GO:0004866; GO:0004867; GO:0005615	GO:0003674; GO:0004857; GO:0005575; GO:0005576; GO:0005615; GO:0008150; GO:0009892; GO:0010466; GO:0010605; GO:0019222; GO:0030162; GO:0030234; GO:0030414; GO:0031323; GO:0031324; GO:0032268; GO:0032269; GO:0043086; GO:0044092; GO:0044421; GO:0045861; GO:0048519; GO:0048523; GO:0050789; GO:0050790; GO:0050794; GO:0051171; GO:0051172; GO:0051246; GO:0051248; GO:0051336; GO:0051346; GO:0052547; GO:…	2800.0	GO:0005575, GO:0051336, GO:0004866, GO:0032268, GO:0050789, GO:0008150, GO:0030234, GO:0050790, GO:0050794, GO:0009892, GO:0005615, GO:0061134, GO:0052547, GO:0004857, GO:0048519, GO:0051346, GO:0098772, GO:0004867, GO:0003674, GO:0048523, GO:0065007, GO:0031324, GO:0051172, GO:0044092, GO:0043086, GO:0051171, GO:0005576, GO:0031323, GO:0080090, GO:0032269, GO:0019222, GO:0030414, GO:0060255, GO:…	NO	NO	NO	YES	NO	NO	NO	NO	NO	NO	NO	ES	0	SP	Yes			1396
Q32KZ2	Chromosome 8	reviewed	Actin-like protein 7A	Actin-like protein	ACTL7A	ACTL7A	ACTL7A		May play an important role in formation and fusion of Golgi-derived vesicles during acrosome biogenesis. {ECO:0000250|UniProtKB:Q9QY84}.	BU											0.53	0.62	67	absent in conditions of interest	GO:0001669; GO:0001673; GO:0001675; GO:0005634; GO:0005737; GO:0005794; GO:0005869; GO:0007338; GO:0009566; GO:0031514	GO:0001673; GO:0005575; GO:0005622; GO:0005623; GO:0005634; GO:0005737; GO:0005929; GO:0031514; GO:0032991; GO:0042995; GO:0043073; GO:0043226; GO:0043227; GO:0043229; GO:0043231; GO:0044424; GO:0044464; GO:0120025	907.0	GO:0005869, GO:0005575, GO:0001669, GO:0005929, GO:0043226, GO:0005737, GO:0043229, GO:0043231, GO:0005794, GO:0042995, GO:0009566, GO:0031514, GO:0044424, GO:0044464, GO:0043073, GO:0043227, GO:0120025, GO:0032991, GO:0005634, GO:0001673, GO:0005622, GO:0005623, GO:0007338, GO:0001675	NO	NO	NO	NO	NO	NO	NO	NO	NO	NO	NO		0	GLOB				438
Q76LV2	Chromosome 21	reviewed	Heat shock protein HSP 90-alpha (EC 3.6.4.10)	Molecular chaperone that promotes the maturation, structural maintenance and proper regulation of specific target proteins involved for instance in cell cycle control and signal transduction. Undergoes a functional cycle that is linked to its ATPase activ	HSP90AA1/HSP90A/HSPCA	HSP90AA1	HSP90AA1		Molecular chaperone that promotes the maturation, structural maintenance and proper regulation of specific target proteins involved for instance in cell cycle control and signal transduction. Undergoes a functional cycle that is linked to its ATPase activity which is essential for its chaperone activity. This cycle probably induces conformational changes in the client proteins, thereby causing th…	BU											1	0.86	68	absent in conditions of interest	GO:0002218; GO:0002230; GO:0005524; GO:0005634; GO:0005737; GO:0005739; GO:0005829; GO:0005886; GO:0006457; GO:0009408; GO:0009409; GO:0016887; GO:0030235; GO:0030911; GO:0032728; GO:0032991; GO:0034605; GO:0042470; GO:0042803; GO:0042981; GO:0043025; GO:	GO:0000166; GO:0000902; GO:0000904; GO:0001505; GO:0001726; GO:0001764; GO:0001882; GO:0001883; GO:0001884; GO:0001932; GO:0001934; GO:0002134; GO:0002135; GO:0003008; GO:0003009; GO:0003012; GO:0003674; GO:0003676; GO:0003723; GO:0003729; GO:0005102; GO:0005488; GO:0005515; GO:0005524; GO:0005525; GO:0005575; GO:0005576; GO:0005622; GO:0005623; GO:0005634; GO:0005737; GO:0005829; GO:0005886; GO:…	1333.0	GO:0045937, GO:0043209, GO:0031344, GO:0042307, GO:0042327, GO:0048583, GO:0035639, GO:0032549, GO:0060359, GO:0008219, GO:0019001, GO:0043025, GO:0051022, GO:0043227, GO:0005623, GO:0009893, GO:0032535, GO:0017076, GO:0032554, GO:0048518, GO:0016477, GO:0050881, GO:0046824, GO:0042981, GO:0010562, GO:0032501, GO:0097226, GO:0002218, GO:0001764, GO:0042325, GO:1904407, GO:1902745, GO:0048584, GO:…	YES	YES	NO	NO	NO	NO	NO	NO	NO	NO	NO	CS, PM	0	GLOB		Yes	Yes	733
A5D7D1	Chromosome 18	reviewed	Alpha-actinin-4 (Non-muscle alpha-actinin 4)	Actinin, alpha 4	ACTN4	ACTN4	ACTN4		F-actin cross-linking protein which is thought to anchor actin to a variety of intracellular structures. This is a bundling protein. Probably involved in vesicular trafficking via its association with the CART complex. The CART complex is necessary for efficient transferrin receptor recycling but not for EGFR degradation. Involved in tight junction assembly in epithelial cells probably through in…	BU											1.26	0.57	69	absent in conditions of interest	GO:0003779; GO:0005509; GO:0005634; GO:0005737; GO:0005856; GO:0015031; GO:0030374; GO:0035357; GO:0048384; GO:0048471; GO:0070161; GO:1990904	GO:0000976; GO:0000977; GO:0001012; GO:0001067; GO:0001666; GO:0001725; GO:0001882; GO:0003674; GO:0003676; GO:0003677; GO:0003682; GO:0003690; GO:0003712; GO:0003713; GO:0003779; GO:0005102; GO:0005488; GO:0005515; GO:0005575; GO:0005622; GO:0005623; GO:0005634; GO:0005654; GO:0005737; GO:0005829; GO:0005856; GO:0005911; GO:0005938; GO:0006810; GO:0006928; GO:0006950; GO:0006996; GO:0007010; GO:…	1830.0	GO:0005911, GO:0030155, GO:0070830, GO:0050789, GO:0044325, GO:0008092, GO:0030016, GO:0043232, GO:0050896, GO:0010557, GO:0019219, GO:0051254, GO:0003690, GO:0005737, GO:0010646, GO:0043229, GO:0044212, GO:0044444, GO:0030054, GO:0097367, GO:0048583, GO:1903508, GO:0022603, GO:0009628, GO:0007043, GO:0031143, GO:0045935, GO:0051129, GO:1902414, GO:0043227, GO:0051093, GO:0120025, GO:0032991, GO:…	NO	NO	NO	NO	NO	NO	NO	NO	NO	NO	NO		0	GLOB				911
A0A3Q1N181	Chromosome 12	unreviewed	Sciellin	Sciellin	SCEL	SCEL	SCEL			BU										1,07	0.72	0.57	70	significant & absent in conditions of interest	GO:0046872	GO:0005575; GO:0005622; GO:0005623; GO:0005737; GO:0007275; GO:0008150; GO:0008544; GO:0009605; GO:0009612; GO:0009628; GO:0009790; GO:0009792; GO:0009888; GO:0009913; GO:0009966; GO:0009967; GO:0009987; GO:0010646; GO:0010647; GO:0023051; GO:0023056; GO:0030111; GO:0030154; GO:0030177; GO:0030216; GO:0030855; GO:0032501; GO:0032502; GO:0043588; GO:0044424; GO:0044444; GO:0044464; GO:0048471; GO:…	616.0	GO:0060828, GO:0005575, GO:0090263, GO:0050789, GO:0009612, GO:0030177, GO:0032502, GO:0050896, GO:0005737, GO:0010646, GO:0048522, GO:0008150, GO:0044444, GO:0048583, GO:0009967, GO:0048869, GO:0008544, GO:0048584, GO:0009792, GO:0048513, GO:0007275, GO:0009605, GO:0009628, GO:0010647, GO:0044424, GO:0043588, GO:0009888, GO:0065007, GO:0044464, GO:0005622, GO:0005623, GO:0030111, GO:0023056, GO:…	NO	NO	NO	NO	NO	NO	NO	NO	NO	NO	NO		0	GLOB				671
F1MFA3	Chromosome 13	unreviewed	Presequence protease, mitochondrial (Pitrilysin metalloproteinase 1)	Pitrilysin metallopeptidase 1	PITRM1	PITRM1	PITRM1			BU, BX				-0,29		-0.47				0,84	1.41	1.07	71	significant & absent in conditions of interest	GO:0004222; GO:0005759; GO:0008270; GO:0016485	GO:0003674; GO:0003824; GO:0004175; GO:0004222; GO:0005488; GO:0005575; GO:0005622; GO:0005623; GO:0005737; GO:0005739; GO:0005759; GO:0006508; GO:0006807; GO:0008150; GO:0008152; GO:0008233; GO:0008237; GO:0008270; GO:0016787; GO:0019538; GO:0031974; GO:0043167; GO:0043169; GO:0043170; GO:0043226; GO:0043227; GO:0043229; GO:0043231; GO:0043233; GO:0044238; GO:0044422; GO:0044424; GO:0044429; GO:…	2089.0	GO:0005575, GO:0046914, GO:0071704, GO:0016787, GO:0043226, GO:0005737, GO:0008233, GO:0043229, GO:0008150, GO:0044444, GO:0043231, GO:0005759, GO:0003824, GO:0140096, GO:0006807, GO:0019538, GO:0044446, GO:0004175, GO:0044422, GO:0004222, GO:0008152, GO:0044424, GO:0003674, GO:0006508, GO:0043227, GO:0005488, GO:0043170, GO:0044464, GO:0005622, GO:0005623, GO:0043233, GO:0008237, GO:0070013, GO:…	NO	NO	NO	NO	NO	NO	NO	NO	NO	NO	NO		0	GLOB				1032
F1MMY0	Chromosome 25	unreviewed	SSD domain-containing protein	Sterol-sensing domain of SREBP cleavage-activation	LOC100297820	PTCHD3	LOC100297820			BU											1.34	1.12	72	absent in conditions of interest	GO:0016020; GO:0016021		1664.0	nan, GO:0016020, GO:0016021	NO	NO	NO	NO	NO	NO	NO	NO	NO	NO	NO		12	TM	Yes			899
A0A3Q1M7W7	Chromosome 18	unreviewed	Uncharacterized protein		LOC104970193		LOC104970193			BU											1.5	1.09	73	significant & absent in conditions of interest	GO:0005496; GO:0005576			nan, GO:0005496, GO:0005576	NO	NO	NO	NO	NO	NO	NO	NO	NO	NO	NO		0	SP	Yes			93
P38657	Unplaced	reviewed	Protein disulfide-isomerase A3 (EC 5.3.4.1) (58 kDa glucose-regulated protein) (58 kDa microsomal protein) (p58) (Disulfide isomerase ER-60) (Endoplasmic reticulum resident protein 57) (ER protein 57) (ERp57) (Endoplasmic reticulum resident protein 60) (E	Protein disulfide-isomerase A3	PDIA3/GRP58	PDIA3	PDIA3		Protein disulfide isomerase that catalyzes the formation, isomerization, and reduction or oxidation of disulfide bonds in client proteins and functions as a protein folding chaperone. Core component of the major histocompatibility complex class I (MHC I) peptide loading complex where it functions as an essential folding chaperone for TAPBP. Through TAPBP, assists the dynamic assembly of the MHC I…	BU											1.15	1.04	74	absent in conditions of interest	GO:0003756; GO:0005783; GO:0005788; GO:0042470; GO:0043065	GO:0000003; GO:0001666; GO:0001669; GO:0002931; GO:0003006; GO:0003674; GO:0003756; GO:0003810; GO:0003824; GO:0005102; GO:0005488; GO:0005515; GO:0005575; GO:0005576; GO:0005615; GO:0005622; GO:0005623; GO:0005634; GO:0005737; GO:0005739; GO:0005740; GO:0005758; GO:0005783; GO:0005789; GO:0005790; GO:0005886; GO:0006464; GO:0006508; GO:0006807; GO:0006950; GO:0007154; GO:0007275; GO:0007423; GO:…	1014.0	GO:0043209, GO:0071363, GO:0050789, GO:0048608, GO:0032502, GO:0031967, GO:0050896, GO:0051239, GO:0071496, GO:0071305, GO:0005737, GO:0010646, GO:0043229, GO:0044444, GO:0005758, GO:0030141, GO:0042287, GO:0045177, GO:0048583, GO:0031975, GO:1901700, GO:0070848, GO:0005740, GO:0022603, GO:0009605, GO:0016020, GO:1901423, GO:0009628, GO:0015037, GO:0008152, GO:0007610, GO:0016746, GO:0043227, GO:…	YES	YES	NO	YES	NO	NO	NO	NO	NO	NO	NO	CS, PM, ES	0	SP	Yes	Yes	Yes	505
F1MBQ1	Chromosome X	unreviewed	Serine/threonine-protein phosphatase with EF-hands (EC 3.1.3.16)	Serine threonine-protein phosphatase with EF-hands	PPEF1	PPEF1	PPEF1			BU, BX				0,46		-0.19					1.28	0.96	75	absent in conditions of interest	GO:0004722; GO:0005506; GO:0005509; GO:0005634; GO:0005829; GO:0017018; GO:0030145; GO:0050906		1311.0	nan, GO:0017018, GO:0005509, GO:0050906, GO:0005634, GO:0005506, GO:0004722, GO:0005829, GO:0030145	NO	NO	NO	NO	NO	NO	NO	NO	NO	NO	NO		0	GLOB				658
O18956	Unplaced	reviewed	Ectonucleoside triphosphate diphosphohydrolase 1 (NTPDase 1) (EC 3.6.1.5) (Ecto-ATP diphosphohydrolase 1) (Ecto-ATPDase 1) (Ecto-ATPase 1) (Ecto-apyrase) (Lymphoid cell activation antigen) (CD antigen CD39)	Ectonucleoside triphosphate diphosphohydrolase 1	ENTPD1/CD39	ENTPD1	ENTPD1		Catalyzes the hydrolysis of both di- and triphosphate nucleotides (NDPs and NTPs) and hydrolyze NTPs to nucleotide monophosphates (NMPs) in two distinct successive phosphate-releasing steps, with NDPs as intermediates and participates in the regulation of extracellular levels of nucleotides. By hydrolyzing proinflammatory ATP and platelet-activating ADP to AMP, it blocks platelet aggregation and …	BU											1.22	0.94	76	significant & absent in conditions of interest	GO:0004382; GO:0005524; GO:0005886; GO:0009134; GO:0016020; GO:0016021; GO:0017110; GO:0045134; GO:0102485; GO:0102486; GO:0102487; GO:0102488; GO:0102489; GO:0102490; GO:0102491	GO:0001775; GO:0003674; GO:0003824; GO:0005575; GO:0005576; GO:0005604; GO:0005605; GO:0006139; GO:0006725; GO:0006753; GO:0006793; GO:0006796; GO:0006807; GO:0006950; GO:0007154; GO:0007165; GO:0007186; GO:0007596; GO:0007599; GO:0008150; GO:0008152; GO:0009056; GO:0009058; GO:0009132; GO:0009134; GO:0009135; GO:0009137; GO:0009179; GO:0009181; GO:0009185; GO:0009191; GO:0009611; GO:0009987; GO:…	1011.0	GO:0050789, GO:0044420, GO:0004382, GO:0050896, GO:0007599, GO:0019438, GO:0016462, GO:0017111, GO:0009056, GO:0016020, GO:0008152, GO:1901292, GO:0019439, GO:1901360, GO:0009987, GO:0017110, GO:0044248, GO:0046434, GO:0046483, GO:1901575, GO:0019637, GO:0023052, GO:0032501, GO:0006725, GO:0071704, GO:0045134, GO:0009611, GO:0044283, GO:0034641, GO:0102486, GO:0044270, GO:0009191, GO:0065008, GO:…	NO	YES	NO	NO	NO	NO	NO	NO	NO	NO	NO	PM	2	TM	Yes	Yes	Yes	513
E1BCR1	Chromosome 25	unreviewed	ATP binding cassette subfamily A member 3	ATP-binding cassette sub-family A	ABCA3	ABCA3	ABCA3			BU											0.95	0.78	77	absent in conditions of interest	GO:0005319; GO:0005524; GO:0005770; GO:0005886; GO:0006855; GO:0006869; GO:0008559; GO:0010875; GO:0016021; GO:0016887; GO:0030324; GO:0032464; GO:0042626; GO:0043129; GO:0043231; GO:0046470; GO:0046471; GO:0046618; GO:0046890; GO:0055091; GO:0070925; GO:	GO:0005575; GO:0005622; GO:0005623; GO:0005737; GO:0005886; GO:0012505; GO:0012506; GO:0016020; GO:0030141; GO:0030659; GO:0030667; GO:0031090; GO:0031410; GO:0031982; GO:0042599; GO:0043226; GO:0043227; GO:0043229; GO:0044422; GO:0044424; GO:0044433; GO:0044444; GO:0044446; GO:0044464; GO:0071944; GO:0097208; GO:0097232; GO:0097233; GO:0097708; GO:0098588; GO:0098805; GO:0099503	3326.0	GO:0097232, GO:0097233, GO:0005575, GO:0043226, GO:0044433, GO:0010875, GO:0005737, GO:0008559, GO:0043229, GO:0044444, GO:0043231, GO:0016887, GO:1902995, GO:0030141, GO:0006869, GO:0031090, GO:0005770, GO:0046890, GO:0005319, GO:0012506, GO:0044446, GO:0097708, GO:0005524, GO:0098588, GO:0016020, GO:0044422, GO:0030324, GO:0005886, GO:0030667, GO:0140345, GO:0044424, GO:0120019, GO:0099503, GO:…	NO	YES	NO	NO	NO	NO	NO	NO	NO	NO	NO	PM	12	TM	Yes	Yes	Yes	1704
P09487	Chromosome 2	reviewed	Alkaline phosphatase, tissue-nonspecific isozyme (AP-TNAP) (TNAP) (TNSALP) (EC 3.1.3.1) (Alkaline phosphatase liver/bone/kidney isozyme) (Phosphoamidase) (Phosphocreatine phosphatase) (EC 3.9.1.1)	alkaline phosphatase	ALPL	ALPL	ALPL	Yes	Alkaline phosphatase that metabolizes various phosphate compounds and plays a key role in skeletal mineralization and adaptive thermogenesis (By similarity). Has broad substrate specificity and can hydrolyze a considerable variety of compounds: however, only a few substrates, such as diphosphate (inorganic pyrophosphate; PPi), pyridoxal 5'-phosphate (PLP) and N-phosphocreatine are natural substra…	BU, BX				-0,21							0.94	0.71	78	absent in conditions of interest	GO:0001958; GO:0003006; GO:0004035; GO:0004427; GO:0005509; GO:0005758; GO:0005886; GO:0010259; GO:0016311; GO:0016462; GO:0016887; GO:0019725; GO:0030282; GO:0031012; GO:0031214; GO:0031225; GO:0031966; GO:0033280; GO:0033883; GO:0034516; GO:0042822; GO:	GO:0000003; GO:0001501; GO:0001503; GO:0001958; GO:0002237; GO:0003006; GO:0003674; GO:0003824; GO:0004035; GO:0005575; GO:0005576; GO:0005615; GO:0005623; GO:0005886; GO:0006793; GO:0006796; GO:0007275; GO:0007584; GO:0008150; GO:0008152; GO:0009605; GO:0009607; GO:0009617; GO:0009653; GO:0009719; GO:0009725; GO:0009887; GO:0009888; GO:0009987; GO:0009991; GO:0010033; GO:0014070; GO:0016020; GO:…	1031.0	GO:0031214, GO:0042476, GO:0032502, GO:0050896, GO:0065010, GO:0043230, GO:0050187, GO:0005758, GO:1901700, GO:0016462, GO:0009605, GO:0016020, GO:0008152, GO:0031225, GO:1904383, GO:0043227, GO:0036075, GO:0071944, GO:0005623, GO:0009987, GO:0048731, GO:0043207, GO:0042822, GO:0043262, GO:0046677, GO:0055074, GO:0046658, GO:0032501, GO:0033273, GO:0031224, GO:0001958, GO:0000003, GO:0002237, GO:…	NO	YES	NO	YES	NO	NO	YES	NO	NO	NO	NO	PM, ES, ACPM	0	SP	Yes	Yes	Yes	524
A5D984	Chromosome 10	unreviewed	Pyruvate kinase (EC 2.7.1.40)	Pyruvate kinase	PKM/PKM2	PKM	PKM			BX					0.93	-0.65							79	absent in conditions of interest	GO:0000287; GO:0003729; GO:0004743; GO:0005524; GO:0005634; GO:0005737; GO:0005791; GO:0005829; GO:0005929; GO:0006096; GO:0012501; GO:0016301; GO:0030955; GO:0032869; GO:0061621; GO:1903672; GO:2000767	GO:0001917; GO:0003674; GO:0003824; GO:0004743; GO:0005575; GO:0005623; GO:0005929; GO:0005975; GO:0006082; GO:0006090; GO:0006091; GO:0006096; GO:0006139; GO:0006163; GO:0006164; GO:0006165; GO:0006725; GO:0006732; GO:0006733; GO:0006753; GO:0006754; GO:0006757; GO:0006793; GO:0006796; GO:0006807; GO:0008150; GO:0008152; GO:0009056; GO:0009058; GO:0009108; GO:0009117; GO:0009123; GO:0009124; GO:…	1051.0	GO:0043209, GO:0046034, GO:0046939, GO:0005929, GO:0006732, GO:0009145, GO:0005737, GO:0019438, GO:0009206, GO:0046390, GO:0009127, GO:0009056, GO:1901135, GO:0008152, GO:0005791, GO:1901292, GO:0016301, GO:0009156, GO:0019439, GO:1901360, GO:0120025, GO:0006163, GO:1903672, GO:0005623, GO:0009987, GO:0006090, GO:0006165, GO:0016310, GO:0016740, GO:0044248, GO:0046434, GO:0046483, GO:0009123, GO:…	NO	NO	NO	NO	NO	NO	NO	NO	NO	NO	NO		0	GLOB				531
Q3MHM5	Chromosome 11	reviewed	Tubulin beta-4B chain (Tubulin beta-2C chain)	Tubulin is the major constituent of microtubules. It binds two moles of GTP, one at an exchangeable site on the beta chain and one at a non-exchangeable site on the alpha chain	TUBB4B/TUBB2C	TUBB4B	TUBB4B		Tubulin is the major constituent of microtubules, a cylinder consisting of laterally associated linear protofilaments composed of alpha- and beta-tubulin heterodimers (PubMed:2207090, PubMed:6504138, PubMed:7704569). Microtubules grow by the addition of GTP-tubulin dimers to the microtubule end, where a stabilizing cap forms. Below the cap, tubulin dimers are in GDP-bound state, owing to GTPase a…	BU, BX					0.98	0.13				0,91		1.01	80	absent in conditions of interest	GO:0003725; GO:0005200; GO:0005525; GO:0005737; GO:0005874; GO:0007017; GO:0045171; GO:0072686	GO:0003674; GO:0003676; GO:0003723; GO:0003725; GO:0005488; GO:0005575; GO:0005622; GO:0005623; GO:0005856; GO:0005874; GO:0015630; GO:0043209; GO:0043226; GO:0043228; GO:0043229; GO:0043232; GO:0044422; GO:0044424; GO:0044430; GO:0044446; GO:0044464; GO:0097159; GO:0099080; GO:0099081; GO:0099512; GO:0099513; GO:1901363	904.0	GO:0005575, GO:0043209, GO:0003725, GO:0044430, GO:0043226, GO:0003676, GO:0043232, GO:0072686, GO:0005737, GO:0043229, GO:0007017, GO:0005200, GO:0099513, GO:0044446, GO:0044422, GO:1901363, GO:0005874, GO:0099081, GO:0003723, GO:0044424, GO:0003674, GO:0044464, GO:0005488, GO:0097159, GO:0005622, GO:0005623, GO:0099080, GO:0005856, GO:0045171, GO:0099512, GO:0015630, GO:0043228, GO:0005525	NO	NO	NO	NO	NO	NO	NO	NO	NO	NO	NO		0	GLOB				445
P55052	Chromosome 14	reviewed	Fatty acid-binding protein 5 (Differentiation-associated lipid-binding protein LP2) (Epidermal-type fatty acid-binding protein) (E-FABP) (Fatty acid-binding protein, epidermal)	Fatty acid-binding protein	FABP5	FABP5	FABP5		Intracellular carrier for long-chain fatty acids and related active lipids, such as endocannabinoids, that regulate the metabolism and actions of the ligands they bind. In addition to the cytosolic transport, selectively delivers specific fatty acids from the cytosol to the nucleus, wherein they activate nuclear receptors (By similarity). Delivers retinoic acid to the nuclear receptor peroxisome …	BX					0.87	-0.63							81	absent in conditions of interest	GO:0001972; GO:0005324; GO:0005504; GO:0005615; GO:0005634; GO:0005737; GO:0005829; GO:0006006; GO:0006656; GO:0010829; GO:0014069; GO:0015908; GO:0031392; GO:0035360; GO:0042593; GO:0042802; GO:0045202; GO:0051930; GO:0070161; GO:0099178; GO:0120162; GO:	GO:0001972; GO:0003008; GO:0003674; GO:0005488; GO:0005501; GO:0005504; GO:0005515; GO:0005575; GO:0005576; GO:0005615; GO:0005622; GO:0005623; GO:0005634; GO:0005737; GO:0005975; GO:0005996; GO:0006006; GO:0006629; GO:0006644; GO:0006650; GO:0006656; GO:0006793; GO:0006796; GO:0006807; GO:0007610; GO:0007611; GO:0007613; GO:0007616; GO:0008150; GO:0008152; GO:0008289; GO:0008610; GO:0008654; GO:…	274.0	GO:0006650, GO:0050789, GO:0051239, GO:0005737, GO:0010646, GO:0043229, GO:0005504, GO:0048583, GO:0019217, GO:0046486, GO:0006006, GO:0008152, GO:0007610, GO:0031406, GO:0043227, GO:0005622, GO:0005623, GO:0023056, GO:0009987, GO:0034763, GO:0031323, GO:0080090, GO:0046470, GO:0031326, GO:0019637, GO:0048518, GO:0008610, GO:0045202, GO:0006644, GO:0098794, GO:0090407, GO:0032501, GO:0044456, GO:…	NO	NO	NO	YES	NO	NO	NO	NO	NO	NO	NO	ES	0	GLOB				135
Q5E947	Chromosome 3	reviewed	Peroxiredoxin-1 (EC 1.11.1.24) (Thioredoxin-dependent peroxiredoxin 1)	peroxiredoxin activity	PRDX1	PRDX1	PRDX1		Thiol-specific peroxidase that catalyzes the reduction of hydrogen peroxide and organic hydroperoxides to water and alcohols, respectively. Plays a role in cell protection against oxidative stress by detoxifying peroxides and as sensor of hydrogen peroxide-mediated signaling events. Might participate in the signaling cascades of growth factors and tumor necrosis factor-alpha by regulating the int…	BX					0.99	0.03							82	absent in conditions of interest	GO:0005634; GO:0005829; GO:0006979; GO:0008379; GO:0019430; GO:0030101; GO:0032872; GO:0034101; GO:0042267; GO:0042744; GO:0042802; GO:0045321; GO:0045454; GO:0048144; GO:1901222	GO:0000228; GO:0000302; GO:0000303; GO:0000305; GO:0000785; GO:0000790; GO:0000791; GO:0001906; GO:0001909; GO:0001932; GO:0002228; GO:0002252; GO:0002262; GO:0002376; GO:0002443; GO:0002449; GO:0003674; GO:0003824; GO:0005488; GO:0005515; GO:0005575; GO:0005622; GO:0005623; GO:0005634; GO:0005694; GO:0005719; GO:0005730; GO:0005737; GO:0005739; GO:0005759; GO:0005777; GO:0005782; GO:0005829; GO:…	410.0	GO:0043209, GO:0050789, GO:0032268, GO:0080135, GO:0043232, GO:0050896, GO:0005737, GO:0010646, GO:0043229, GO:0044444, GO:0042744, GO:0048583, GO:0005730, GO:1901700, GO:0051174, GO:0042267, GO:0098754, GO:0008152, GO:0071451, GO:0000305, GO:0001906, GO:0043227, GO:0002252, GO:0005622, GO:0005623, GO:0034101, GO:0002449, GO:0009987, GO:0043233, GO:0006955, GO:0080090, GO:0031323, GO:0060255, GO:…	NO	NO	NO	NO	NO	NO	NO	NO	NO	NO	NO		0	GLOB				199
Q5E9F7	Chromosome 29	reviewed	Cofilin-1 (Cofilin, non-muscle isoform)	Belongs to the actin-binding proteins ADF family	CFL1	CFL1	CFL1		Binds to F-actin and exhibits pH-sensitive F-actin depolymerizing activity (By similarity). Important for normal progress through mitosis and normal cytokinesis (By similarity). In conjunction with the subcortical maternal complex (SCMC), plays an essential role for zygotes to progress beyond the first embryonic cell divisions via regulation of actin dynamics (By similarity). Required for the cen…	BU, BX				0,56	1.17							0.89	83	absent in conditions of interest	GO:0000281; GO:0005737; GO:0005925; GO:0007010; GO:0007015; GO:0009615; GO:0015629; GO:0016363; GO:0022604; GO:0030027; GO:0030042; GO:0030043; GO:0030426; GO:0031258; GO:0032587; GO:0040019; GO:0044794; GO:0051014; GO:0051015; GO:0051293; GO:0061001	GO:0000278; GO:0000281; GO:0000302; GO:0000910; GO:0001101; GO:0001558; GO:0001667; GO:0001755; GO:0001838; GO:0001841; GO:0001842; GO:0001952; GO:0001954; GO:0002009; GO:0003674; GO:0003779; GO:0005102; GO:0005488; GO:0005515; GO:0005543; GO:0005575; GO:0005622; GO:0005623; GO:0005737; GO:0005739; GO:0005740; GO:0005856; GO:0005886; GO:0005911; GO:0005938; GO:0006464; GO:0006468; GO:0006606; GO:…	326.0	GO:0031344, GO:0030835, GO:0030042, GO:0030900, GO:0032231, GO:0030054, GO:0032271, GO:0048583, GO:0045926, GO:0042886, GO:0005740, GO:1905809, GO:1903047, GO:0022603, GO:0043025, GO:0071702, GO:0008152, GO:1901699, GO:0043227, GO:0051093, GO:1900451, GO:0005623, GO:0009893, GO:0001755, GO:0032535, GO:0032956, GO:0034097, GO:1990314, GO:1903393, GO:0072175, GO:0048518, GO:0016477, GO:0045202, GO:…	NO	YES	NO	NO	NO	NO	NO	NO	NO	NO	NO	PM	0	GLOB		Yes		166
P19483	Unplaced	reviewed	ATP synthase subunit alpha, mitochondrial (ATP synthase F1 subunit alpha)	ATP synthase, H transporting, mitochondrial F1 complex, alpha subunit 1, cardiac muscle	ATP5F1A/ATP5A1/ATP5A2	ATP5A1	ATP5F1A		Mitochondrial membrane ATP synthase (F(1)F(0) ATP synthase or Complex V) produces ATP from ADP in the presence of a proton gradient across the membrane which is generated by electron transport complexes of the respiratory chain. F-type ATPases consist of two structural domains, F(1) - containing the extramembraneous catalytic core, and F(0) - containing the membrane proton channel, linked togethe…	BU, BX					0.69						1.58	1.03	84	absent in conditions of interest	GO:0005524; GO:0005753; GO:0005754; GO:0005886; GO:0015986; GO:0043531; GO:0045261; GO:0046933	GO:0000166; GO:0000275; GO:0001936; GO:0001937; GO:0003674; GO:0003824; GO:0005102; GO:0005215; GO:0005488; GO:0005515; GO:0005524; GO:0005575; GO:0005622; GO:0005623; GO:0005737; GO:0005739; GO:0005740; GO:0005743; GO:0005753; GO:0005886; GO:0006139; GO:0006163; GO:0006164; GO:0006629; GO:0006725; GO:0006753; GO:0006754; GO:0006793; GO:0006796; GO:0006807; GO:0006810; GO:0006811; GO:0006812; GO:…	1047.0	GO:0043209, GO:0046034, GO:0050789, GO:0055085, GO:0031967, GO:0051239, GO:0015986, GO:0009145, GO:0099131, GO:0005737, GO:0043229, GO:0015405, GO:0015075, GO:0019438, GO:0044444, GO:0009206, GO:0042287, GO:0097367, GO:0031975, GO:0046390, GO:0035639, GO:0009127, GO:0016462, GO:0017111, GO:0001936, GO:0005740, GO:0015672, GO:0016020, GO:0015399, GO:0022804, GO:1901135, GO:0008152, GO:0033178, GO:…	NO	YES	NO	NO	NO	NO	NO	NO	NO	NO	NO	PM	0	GLOB		Yes		553
A0A3Q1MHT0	Chromosome 29	unreviewed	AHNAK nucleoprotein	AHNAK nucleoprotein	AHNAK	AHNAK	AHNAK			BU, BX					0.5					1,38	1.25	1.11	85	significant & absent in conditions of interest		GO:0003674; GO:0005488; GO:0005515; GO:0005575; GO:0005576; GO:0005615; GO:0005622; GO:0005623; GO:0005737; GO:0005829; GO:0005856; GO:0005886; GO:0005911; GO:0008150; GO:0010959; GO:0015629; GO:0016020; GO:0022898; GO:0030054; GO:0031982; GO:0032409; GO:0032412; GO:0032879; GO:0034762; GO:0034765; GO:0042383; GO:0043226; GO:0043227; GO:0043228; GO:0043229; GO:0043230; GO:0043232; GO:0043269; GO:…	5891.0	GO:0005911, GO:0015629, GO:0005575, GO:0050789, GO:1904062, GO:0032409, GO:0043226, GO:0043232, GO:0043230, GO:0005737, GO:0043229, GO:0008150, GO:0044444, GO:0030054, GO:0042383, GO:0044291, GO:0005615, GO:0034762, GO:0044548, GO:0051049, GO:0070062, GO:0032879, GO:1903561, GO:0022898, GO:0016020, GO:0005886, GO:0044424, GO:0003674, GO:0065007, GO:0044464, GO:0043227, GO:0005488, GO:0071944, GO:…	NO	YES	NO	YES	NO	NO	NO	NO	NO	NO	NO	PM, ES	0	GLOB		Yes		5675
Q0VC36	Chromosome 2	reviewed	14-3-3 protein sigma (Stratifin)	Adapter protein implicated in the regulation of a large spectrum of both general and specialized signaling pathways. Binds to a large number of partners, usually by recognition of a phosphoserine or phosphothreonine motif. Binding generally results in the	SFN	SFN	SFN		Adapter protein implicated in the regulation of a large spectrum of both general and specialized signaling pathways. Binds to a large number of partners, usually by recognition of a phosphoserine or phosphothreonine motif. Binding generally results in the modulation of the activity of the binding partner. Promotes cytosolic retention of GBP1 GTPase by binding to phosphorylated GBP1, thereby inhib…	BU, BX					1.14	-0.91				0,89	1.05	0.76	86	significant & absent in conditions of interest	GO:0000079; GO:0001836; GO:0003334; GO:0005576; GO:0005634; GO:0005737; GO:0005829; GO:0007165; GO:0008104; GO:0008630; GO:0010482; GO:0010839; GO:0019901; GO:0030307; GO:0031424; GO:0042802; GO:0043154; GO:0043616; GO:0045606; GO:0046827; GO:0051219; GO:	GO:0000079; GO:0001558; GO:0001836; GO:0001932; GO:0002064; GO:0003334; GO:0003674; GO:0005488; GO:0005515; GO:0005575; GO:0005622; GO:0005623; GO:0005634; GO:0005737; GO:0005829; GO:0006915; GO:0006950; GO:0006974; GO:0006996; GO:0007005; GO:0007154; GO:0007165; GO:0007275; GO:0008150; GO:0008219; GO:0008285; GO:0008544; GO:0008630; GO:0008637; GO:0009888; GO:0009892; GO:0009913; GO:0009987; GO:…	476.0	GO:0008630, GO:0050789, GO:0032268, GO:0032502, GO:0051239, GO:0050896, GO:0048871, GO:0045859, GO:0005737, GO:0043229, GO:0019899, GO:0044444, GO:0050790, GO:0046825, GO:0008544, GO:0046822, GO:0097190, GO:0001836, GO:0008219, GO:0051219, GO:0051346, GO:0051174, GO:0003334, GO:0043227, GO:0045606, GO:0005622, GO:0005623, GO:0051172, GO:0044092, GO:0045604, GO:0009987, GO:0048731, GO:0097193, GO:…	NO	NO	NO	NO	NO	NO	NO	NO	NO	NO	NO		0	GLOB				248
Q8MJN0	Chromosome X	reviewed	FUN14 domain-containing protein 2 (Hepatitis C virus core-binding protein 6)	FUN14 domain-containing protein 2	FUNDC2/HCBP6	FUNDC2	FUNDC2		Binds directly and specifically 1,2-Diacyl-sn-glycero-3-phospho-(1'-myo-inositol-3',4',5'-bisphosphate) (PIP3) leading to the recruitment of PIP3 to mitochondria and may play a role in the regulation of the platelet activation via AKT/GSK3B/cGMP signaling pathways (By similarity). May act as transcription factor that regulates SREBP1 (isoform SREBP-1C) expression in order to modulate triglyceride…	BX				1,31	-0.08	0.57							87	absent in conditions of interest	GO:0000422; GO:0005547; GO:0005634; GO:0010543; GO:0031307; GO:0035356	GO:0005575; GO:0005622; GO:0005623; GO:0005737; GO:0005739; GO:0043226; GO:0043227; GO:0043229; GO:0043231; GO:0044424; GO:0044444; GO:0044464	360.0	GO:0044424, GO:0031307, GO:0005575, GO:0043226, GO:0043227, GO:0044464, GO:0000422, GO:0005634, GO:0035356, GO:0010543, GO:0005622, GO:0005623, GO:0005547, GO:0005737, GO:0005739, GO:0043229, GO:0044444, GO:0043231	NO	NO	NO	NO	NO	NO	NO	NO	NO	NO	NO		3	TM	Yes			190
D3K0R6	Chromosome 16	reviewed	Plasma membrane calcium-transporting ATPase 4 (PMCA4) (EC 7.2.2.10)	negative regulation of citrulline biosynthetic process	ATP2B4	ATP2B4	ATP2B4	Yes	Calcium/calmodulin-regulated and magnesium-dependent enzyme that catalyzes the hydrolysis of ATP coupled with the transport of calcium out of the cell (By similarity). By regulating sperm cells calcium homeostasis, may play a role in sperm motility (By similarity). {ECO:0000250|UniProtKB:P23634, ECO:0000250|UniProtKB:Q6Q477}.	BX					-0.28	0.17							88	absent in conditions of interest	GO:0005388; GO:0005516; GO:0005524; GO:0005887; GO:0006357; GO:0006874; GO:0010629; GO:0010751; GO:0014832; GO:0016525; GO:0016887; GO:0019829; GO:0030018; GO:0030165; GO:0030315; GO:0030317; GO:0030346; GO:0033138; GO:0036126; GO:0036487; GO:0043231; GO:		2351.0	GO:0050998, GO:0045121, GO:2000481, GO:1901660, GO:0043231, GO:0016887, GO:0030018, GO:0140199, GO:1903078, GO:1903243, GO:0036126, GO:0043537, GO:0030346, GO:1902548, GO:0051001, GO:0005524, GO:1905145, GO:0006357, GO:0014832, GO:0071872, GO:0005887, GO:0016525, GO:0070885, GO:1900082, GO:0006874, GO:1903249, GO:0098736, GO:0019829, GO:0030317, GO:0036487, GO:0030165, GO:0030315, GO:0033138, GO:…	NO	NO	NO	NO	YES	NO	NO	NO	NO	NO	NO	ICPM	10	TM	Yes	Yes	Yes	1207
Q03763	Unplaced	reviewed	Desmoglein-1 (Desmosomal glycoprotein 1) (DG1) (DGI) (Pemphigus foliaceus antigen)	Component of intercellular desmosome junctions. Involved in the interaction of plaque proteins and intermediate filaments mediating cell-cell adhesion	DSG1	DSG1	DSG1	Yes	Component of intercellular desmosome junctions. Involved in the interaction of plaque proteins and intermediate filaments mediating cell-cell adhesion.	BX					0.42	-0.24							89	absent in conditions of interest	GO:0005509; GO:0005886; GO:0005911; GO:0007156; GO:0016021; GO:0030057; GO:0045295; GO:0098609	GO:0003674; GO:0005488; GO:0005515; GO:0005575; GO:0005623; GO:0005886; GO:0005911; GO:0008150; GO:0009898; GO:0016020; GO:0030054; GO:0030057; GO:0031647; GO:0044425; GO:0044459; GO:0044464; GO:0045295; GO:0050821; GO:0065007; GO:0065008; GO:0070161; GO:0071944; GO:0098552; GO:0098562	1848.0	GO:0005911, GO:0005575, GO:0007156, GO:0008150, GO:0030054, GO:0070161, GO:0031647, GO:0030057, GO:0065008, GO:0016020, GO:0045295, GO:0005886, GO:0003674, GO:0005509, GO:0065007, GO:0044464, GO:0005488, GO:0071944, GO:0005623, GO:0044459, GO:0098609, GO:0016021, GO:0050821, GO:0098552, GO:0044425, GO:0005515, GO:0098562, GO:0009898	NO	YES	NO	NO	NO	NO	NO	NO	NO	NO	NO	PM	1	SP+TM	Yes	Yes	Yes	1043
Q9XSG3	Unplaced	reviewed	Isocitrate dehydrogenase [NADP] cytoplasmic (IDH) (IDH1) (EC 1.1.1.42) (Cytosolic NADP-isocitrate dehydrogenase) (IDPc) (NADP(+)-specific ICDH) (Oxalosuccinate decarboxylase)	Isocitrate dehydrogenase	IDH1/ICDH	IDH1	IDH1		Catalyzes the NADP(+)-dependent oxidative decarboxylation of isocitrate (D-threo-isocitrate) to 2-ketoglutarate (2-oxoglutarate), which is required by other enzymes such as the phytanoyl-CoA dioxygenase (By similarity). Plays a critical role in the generation of NADPH, an important cofactor in many biosynthesis pathways (By similarity). May act as a corneal epithelial crystallin and may be involv…	BU											0.46	0.68	90	absent in conditions of interest	GO:0000287; GO:0004450; GO:0005737; GO:0005739; GO:0005777; GO:0005829; GO:0006097; GO:0006099; GO:0006102; GO:0006103; GO:0006739; GO:0006979; GO:0051287	GO:0000003; GO:0000166; GO:0000287; GO:0003006; GO:0003674; GO:0003824; GO:0004448; GO:0004450; GO:0005102; GO:0005488; GO:0005515; GO:0005575; GO:0005622; GO:0005623; GO:0005737; GO:0005739; GO:0005777; GO:0005829; GO:0006082; GO:0006102; GO:0006103; GO:0006518; GO:0006575; GO:0006749; GO:0006790; GO:0006807; GO:0006950; GO:0006979; GO:0007275; GO:0007548; GO:0008150; GO:0008152; GO:0008406; GO:…	843.0	GO:0072350, GO:0050789, GO:0048608, GO:0032502, GO:0050896, GO:0005737, GO:0046545, GO:0043229, GO:0044444, GO:0006518, GO:0016614, GO:0051174, GO:0008152, GO:0008585, GO:0043227, GO:0005622, GO:0005623, GO:0009987, GO:0048731, GO:0080090, GO:0031323, GO:1901265, GO:0031326, GO:0046872, GO:0043648, GO:0005777, GO:0000166, GO:0019752, GO:0032501, GO:0006102, GO:0071704, GO:0006097, GO:0034641, GO:…	NO	NO	NO	NO	NO	NO	NO	NO	NO	NO	NO		0	GLOB				414
A0A3Q1LVG3	Chromosome 25	unreviewed	Periplakin	Periplakin	PPL	PPL	PPL			BU										1,14	0.85	0.35	91	absent in conditions of interest	GO:0005737; GO:0005856; GO:0045104	GO:0008150; GO:0009605; GO:0009612; GO:0009628; GO:0050896	2957.0	GO:0009612, GO:0050896, GO:0005737, GO:0045104, GO:0009605, GO:0008150, GO:0009628, GO:0005856	NO	NO	NO	NO	NO	NO	NO	NO	NO	NO	NO		0	GLOB				1727
F1MFW9	Chromosome 19	unreviewed	Keratin 24	Keratin, type I cytoskeletal 24	KRT24	KRT24	KRT24			BX					0.52	-1.04							92	absent in conditions of interest	GO:0005198; GO:0005856; GO:0005882		719.0	GO:0005198, GO:0005882, nan, GO:0005856	NO	NO	NO	NO	NO	NO	NO	NO	NO	NO	NO		0	GLOB				525
Q3T0C6	Chromosome 1	reviewed	Sodium/potassium-transporting ATPase subunit beta-3 (Sodium/potassium-dependent ATPase subunit beta-3) (ATPB-3) (CD antigen CD298)	This is the non-catalytic component of the active enzyme, which catalyzes the hydrolysis of ATP coupled with the exchange of Na( ) and K( ) ions across the plasma membrane	ATP1B3	ATP1B3	ATP1B3	Yes	This is the non-catalytic component of the active enzyme, which catalyzes the hydrolysis of ATP coupled with the exchange of Na(+) and K(+) ions across the plasma membrane. The exact function of the beta-3 subunit is not known (By similarity). {ECO:0000250}.	BU, BX					-0.07						0.78	0.3	93	absent in conditions of interest	GO:0001671; GO:0005890; GO:0006883; GO:0016323; GO:0016324; GO:0030007; GO:0030674; GO:0032781; GO:0036126; GO:0036376; GO:0042470; GO:0050821; GO:0051117; GO:0072659; GO:0086009; GO:1901018; GO:1903278; GO:1903288; GO:1990573	GO:0001671; GO:0002028; GO:0003674; GO:0003824; GO:0005215; GO:0005391; GO:0005488; GO:0005515; GO:0005575; GO:0005622; GO:0005623; GO:0005737; GO:0005886; GO:0005887; GO:0005890; GO:0005901; GO:0006810; GO:0006811; GO:0006812; GO:0006813; GO:0006814; GO:0006873; GO:0006875; GO:0006883; GO:0008047; GO:0008104; GO:0008150; GO:0008324; GO:0008556; GO:0009987; GO:0010107; GO:0010248; GO:0010765; GO:…	575.0	GO:0050789, GO:0055085, GO:1902495, GO:0030003, GO:0099131, GO:0005737, GO:0032411, GO:0051345, GO:0015405, GO:0019899, GO:0015075, GO:0030234, GO:0050790, GO:1990573, GO:0008556, GO:0016462, GO:0017111, GO:0022898, GO:0055065, GO:1904064, GO:0015672, GO:0016020, GO:0005901, GO:0015399, GO:0022804, GO:0098772, GO:0010248, GO:0055067, GO:0140115, GO:0044093, GO:0098662, GO:0032991, GO:0006883, GO:…	NO	YES	NO	NO	YES	NO	NO	NO	NO	NO	NO	PM, ICPM	1	TM	Yes	Yes	Yes	279
P48818	Chromosome 19	reviewed	Very long-chain specific acyl-CoA dehydrogenase, mitochondrial (VLCAD) (EC 1.3.8.9)	acyl-CoA dehydrogenase	ACADVL/VLCAD	ACADVL	ACADVL		Very long-chain specific acyl-CoA dehydrogenase is one of the acyl-CoA dehydrogenases that catalyze the first step of mitochondrial fatty acid beta-oxidation, an aerobic process breaking down fatty acids into acetyl-CoA and allowing the production of energy from fats. The first step of fatty acid beta-oxidation consists in the removal of one hydrogen from C-2 and C-3 of the straight-chain fatty a…	BU, BX					0.3	0.59					0.91	1.02	94	absent in conditions of interest	GO:0000062; GO:0001659; GO:0003995; GO:0005654; GO:0005730; GO:0005739; GO:0009409; GO:0017099; GO:0030855; GO:0031314; GO:0033539; GO:0042645; GO:0042802; GO:0045717; GO:0046322; GO:0050660; GO:0090181	GO:0000038; GO:0000062; GO:0000166; GO:0001659; GO:0003674; GO:0003824; GO:0003995; GO:0004466; GO:0005488; GO:0005575; GO:0005622; GO:0005623; GO:0005634; GO:0005730; GO:0005737; GO:0005739; GO:0005740; GO:0005743; GO:0005759; GO:0005829; GO:0006082; GO:0006629; GO:0006631; GO:0006635; GO:0006950; GO:0008150; GO:0008152; GO:0009056; GO:0009062; GO:0009266; GO:0009295; GO:0009409; GO:0009628; GO:…	1266.0	GO:0050789, GO:0032502, GO:0031967, GO:0043232, GO:0050896, GO:0033539, GO:0048871, GO:0005737, GO:0043229, GO:0044282, GO:0044444, GO:0097367, GO:0005730, GO:0019217, GO:0031975, GO:0005740, GO:0009056, GO:0016020, GO:0009628, GO:0008152, GO:0043227, GO:0031327, GO:0005622, GO:0005623, GO:0033218, GO:0043233, GO:0009987, GO:0050660, GO:0031314, GO:0017076, GO:0044248, GO:0080090, GO:0031323, GO:…	NO	NO	NO	NO	NO	NO	NO	NO	NO	NO	NO		0	GLOB				655
Q3ZCH0	Chromosome 7	reviewed	Stress-70 protein, mitochondrial (75 kDa glucose-regulated protein) (GRP-75) (Heat shock 70 kDa protein 9)	Heat shock 70 kDa protein	HSPA9	HSPA9	HSPA9		Chaperone protein which plays an important role in mitochondrial iron-sulfur cluster (ISC) biogenesis. Interacts with and stabilizes ISC cluster assembly proteins FXN, NFU1, NFS1 and ISCU. Regulates erythropoiesis probably via stabilization of ISC assembly. May play a role in cell cycle regulation via its interaction with and promotion of degradation of TP53 (By similarity). May play a role in th…	BU, BX					0.06	0.18					0.95	0.87	95	absent in conditions of interest	GO:0005524; GO:0005730; GO:0005737; GO:0005739; GO:0006611; GO:0016226; GO:0016887; GO:0030218; GO:0031072; GO:0031625; GO:0034620; GO:0042026; GO:0042645; GO:0044183; GO:0045646; GO:0045647; GO:0051082; GO:0051085; GO:0051787; GO:0140662; GO:1902037; GO:	GO:0000422; GO:0002262; GO:0002376; GO:0002520; GO:0002682; GO:0002683; GO:0003674; GO:0005488; GO:0005515; GO:0005575; GO:0005622; GO:0005623; GO:0005737; GO:0005739; GO:0005759; GO:0006611; GO:0006790; GO:0006810; GO:0006886; GO:0006913; GO:0006914; GO:0006996; GO:0007005; GO:0007275; GO:0008104; GO:0008150; GO:0008152; GO:0009056; GO:0009295; GO:0009653; GO:0009987; GO:0010918; GO:0015031; GO:…	1297.0	GO:0043209, GO:0050789, GO:0032502, GO:0051239, GO:0043232, GO:0006886, GO:0005737, GO:0002682, GO:0043229, GO:0051787, GO:0019899, GO:0044444, GO:0005730, GO:0071705, GO:0042886, GO:0009056, GO:0045646, GO:0045647, GO:0016226, GO:0061726, GO:2000736, GO:0071702, GO:0008152, GO:0006914, GO:0043227, GO:0051093, GO:0005622, GO:0005623, GO:0034101, GO:0009987, GO:0043233, GO:0048731, GO:1901532, GO:…	NO	NO	NO	NO	NO	NO	NO	NO	NO	NO	NO		0	GLOB				679
P61287	Chromosome 17	reviewed	Serine/threonine-protein phosphatase PP1-gamma catalytic subunit (PP-1G) (EC 3.1.3.16) (Protein phosphatase 1C catalytic subunit)	Serine-threonine protein phosphatase N-terminal domain	PPP1CC	PPP1CC	PPP1CC		Protein phosphatase that associates with over 200 regulatory proteins to form highly specific holoenzymes which dephosphorylate hundreds of biological targets. Protein phosphatase 1 (PP1) is essential for cell division, and participates in the regulation of glycogen metabolism, muscle contractility and protein synthesis. Dephosphorylates RPS6KB1. Involved in regulation of ionic conductances and l…	BU, BX					-0.31	0.43					0.37	0.53	96	absent in conditions of interest	GO:0000164; GO:0000398; GO:0000776; GO:0004722; GO:0005689; GO:0005730; GO:0005739; GO:0005856; GO:0005977; GO:0006470; GO:0007049; GO:0016607; GO:0016791; GO:0017018; GO:0030496; GO:0032154; GO:0032922; GO:0042752; GO:0043153; GO:0046872; GO:0051301; GO:	GO:0000164; GO:0003674; GO:0003824; GO:0004721; GO:0004722; GO:0005488; GO:0005515; GO:0005575; GO:0005622; GO:0005623; GO:0005634; GO:0005730; GO:0005737; GO:0005739; GO:0005740; GO:0005741; GO:0006417; GO:0006446; GO:0006464; GO:0006470; GO:0006793; GO:0006796; GO:0006807; GO:0006950; GO:0007154; GO:0007165; GO:0007166; GO:0007267; GO:0007623; GO:0008047; GO:0008150; GO:0008152; GO:0008287; GO:…	672.0	GO:0050789, GO:0032268, GO:0031967, GO:0043232, GO:0050896, GO:0060070, GO:0005737, GO:0043229, GO:0019899, GO:0030234, GO:0044444, GO:0043555, GO:0050790, GO:0007049, GO:0017018, GO:0005730, GO:0031975, GO:0046822, GO:0072542, GO:0005740, GO:0031968, GO:0009605, GO:0016020, GO:0009628, GO:0036496, GO:0098772, GO:0043393, GO:0051174, GO:0008152, GO:0044093, GO:0043227, GO:1904886, GO:0032991, GO:…	NO	NO	NO	NO	NO	NO	NO	NO	NO	NO	NO		0	GLOB				323
F1ML59	Chromosome 11	unreviewed	5'-nucleotidase, cytosolic IB	cytosolic 5'-nucleotidase 1B	NT5C1B	NT5C1B	NT5C1B			BU, BX					-0.43	0.56					0.59	0.27	97	absent in conditions of interest	GO:0000166; GO:0000287; GO:0005829; GO:0008253; GO:0009117; GO:0046085	GO:0003674; GO:0003824; GO:0005575; GO:0005622; GO:0005623; GO:0005737; GO:0005829; GO:0006139; GO:0006725; GO:0006793; GO:0006796; GO:0006807; GO:0008150; GO:0008152; GO:0008252; GO:0008253; GO:0009116; GO:0009987; GO:0016311; GO:0016787; GO:0016788; GO:0016791; GO:0034641; GO:0042578; GO:0044237; GO:0044238; GO:0044281; GO:0044424; GO:0044444; GO:0044464; GO:0046483; GO:0055086; GO:0071704; GO:…	1035.0	GO:0006725, GO:0005575, GO:0016788, GO:0006793, GO:0071704, GO:0016787, GO:0016791, GO:0005737, GO:0008150, GO:0034641, GO:0044444, GO:0003824, GO:0006807, GO:0000287, GO:0008252, GO:1901135, GO:0044237, GO:0008152, GO:0042578, GO:0044424, GO:0003674, GO:0009116, GO:0044464, GO:1901360, GO:0055086, GO:1901657, GO:0009117, GO:0005622, GO:0005623, GO:0006796, GO:0009987, GO:0005829, GO:0008253, GO:…	NO	NO	NO	NO	NO	NO	NO	NO	NO	NO	NO		0	GLOB				564
A0A3Q1MGC0	Chromosome 13	unreviewed	Propionate--CoA ligase (EC 6.2.1.17) (Propionate--CoA ligase)	acyl-CoA synthetase short-chain family member 1	ACSS1	ACSS1	ACSS1			BX					-0.88	-0.18							98	absent in conditions of interest	GO:0003987; GO:0016021; GO:0050218	GO:0003674; GO:0003824; GO:0003987; GO:0005575; GO:0005622; GO:0005623; GO:0005737; GO:0005739; GO:0005759; GO:0006084; GO:0006085; GO:0006139; GO:0006163; GO:0006164; GO:0006637; GO:0006725; GO:0006732; GO:0006753; GO:0006790; GO:0006793; GO:0006796; GO:0006807; GO:0008150; GO:0008152; GO:0009058; GO:0009108; GO:0009117; GO:0009150; GO:0009152; GO:0009165; GO:0009259; GO:0009260; GO:0009987; GO:…	1148.0	GO:0006732, GO:0005737, GO:0043229, GO:0019438, GO:0044444, GO:0046390, GO:0034033, GO:1901135, GO:0008152, GO:0034032, GO:0043227, GO:1901360, GO:0006163, GO:0005622, GO:0005623, GO:0016405, GO:0043233, GO:0009987, GO:0043604, GO:0046483, GO:0019637, GO:0090407, GO:0003987, GO:0006725, GO:0071704, GO:0072521, GO:1901293, GO:0051188, GO:0044272, GO:0009259, GO:0034641, GO:0006084, GO:0044237, GO:…	NO	NO	NO	NO	NO	NO	NO	NO	NO	NO	NO		0	GLOB				624
Q3ZCF5	Unplaced	reviewed	Ornithine aminotransferase, mitochondrial (EC 2.6.1.13) (Ornithine--oxo-acid aminotransferase)	ornithine aminotransferase	OAT	OAT	OAT		Catalyzes the reversible interconversion of L-ornithine and 2-oxoglutarate to L-glutamate semialdehyde and L-glutamate. {ECO:0000250|UniProtKB:P04181}.	BX					-0.07	0.34							99	absent in conditions of interest	GO:0004587; GO:0005759; GO:0030170; GO:0042802; GO:0050155; GO:0055129	GO:0003674; GO:0003824; GO:0004587; GO:0005575; GO:0005622; GO:0005623; GO:0005634; GO:0005654; GO:0005737; GO:0005739; GO:0008150; GO:0008483; GO:0009987; GO:0016043; GO:0016740; GO:0016769; GO:0022607; GO:0031974; GO:0031981; GO:0034214; GO:0043226; GO:0043227; GO:0043229; GO:0043231; GO:0043233; GO:0043933; GO:0044085; GO:0044422; GO:0044424; GO:0044428; GO:0044444; GO:0044446; GO:0044464; GO:…	884.0	GO:0005575, GO:0004587, GO:0043226, GO:0005737, GO:0043229, GO:0008150, GO:0044444, GO:0043231, GO:0005759, GO:0003824, GO:0044446, GO:0022607, GO:0034214, GO:0044422, GO:0030170, GO:0044424, GO:0003674, GO:0065003, GO:0050155, GO:0042802, GO:0031981, GO:0043227, GO:0044464, GO:0051259, GO:0005622, GO:0005623, GO:0005634, GO:0044085, GO:0043233, GO:0009987, GO:0016740, GO:0070013, GO:0031974, GO:…	NO	NO	NO	NO	NO	NO	NO	NO	NO	NO	NO		0	GLOB				439
F1N7X7	Chromosome 7	unreviewed	Family with sequence similarity 71 member B	Family with sequence similarity 71, member B	FAM71B	FAM71B	FAM71B			BU, BX					-0.25	0.33						0.28	100	absent in conditions of interest	GO:0005794		1027.0	nan, GO:0005794	NO	NO	NO	NO	NO	NO	NO	NO	NO	NO	NO		0	GLOB				587
[truncated: 68 more columns]

## Sheet: S1.5. UniProt
Majority protein IDs	Unique Protein ID	Status	Protein names	Gene Names	GO_IDs	Length
F1MB32	F1MB32	unreviewed	Alpha-2-macroglobulin like 1	A2ML1	GO:0002020; GO:0004866; GO:0004867; GO:0005615	1396
A0A3Q1LJ59;F1MHK9;A0A3Q1M0J9;A0A3Q1M450;G3MXV4	A0A3Q1LJ59	unreviewed	Uncharacterized protein	LOC524391	GO:0005524; GO:0016021; GO:0140359	1567
E1BCR1	E1BCR1	unreviewed	ATP binding cassette subfamily A member 3	ABCA3	GO:0005319; GO:0005524; GO:0005770; GO:0005886; GO:0006855; GO:0006869; GO:0008559; GO:0010875; GO:0016021; GO:0016887; GO:0030324; GO:0032464; GO:0042626; GO:0043129; GO:0043231; GO:0046470; GO:0046471; GO:0046618; GO:0046890; GO:0055091; GO:0070925; GO:0097233; GO:0120019; GO:0140345; GO:0150172; GO:1902995	1704
A0A3Q1LQ76;P48818	P48818	reviewed	Very long-chain specific acyl-CoA dehydrogenase, mitochondrial (VLCAD) (EC 1.3.8.9)	ACADVL/VLCAD	GO:0000062; GO:0001659; GO:0003995; GO:0005654; GO:0005730; GO:0005739; GO:0009409; GO:0017099; GO:0030855; GO:0031314; GO:0033539; GO:0042645; GO:0042802; GO:0045717; GO:0046322; GO:0050660; GO:0090181	655
F1MQJ0	F1MQJ0	unreviewed	Angiotensin-converting enzyme (EC 3.4.-.-)	ACE	GO:0001822; GO:0002003; GO:0003081; GO:0003084; GO:0004180; GO:0004222; GO:0005576; GO:0005886; GO:0008217; GO:0008233; GO:0008237; GO:0008241; GO:0010814; GO:0010815; GO:0031404; GO:0042445; GO:0042447; GO:0048167; GO:0070573	1306
A0A3Q1M6K6;P20004	P20004	reviewed	Aconitate hydratase, mitochondrial (Aconitase) (EC 4.2.1.3) (Citrate hydro-lyase)	ACO2	GO:0003994; GO:0005506; GO:0005739; GO:0005829; GO:0006099; GO:0006101; GO:0008198; GO:0047780; GO:0051538; GO:0051539	780
G5E5C6	G5E5C6	unreviewed	Acrosin (EC 3.4.21.10)	ACR	GO:0001669; GO:0004252; GO:0006508; GO:0007340	414
E1B7S8	E1B7S8	unreviewed	Acrosin-binding protein (Acrosin-binding protein, 60 kDa form) (Proacrosin-binding protein sp32)	ACRBP	GO:0001669; GO:0001675; GO:0009566	542
A0A3Q1MGC0;A0A3Q1MNW3;F1MQX0;A0A3Q1MS98	A0A3Q1MGC0	unreviewed	Propionate--CoA ligase (EC 6.2.1.17) (Propionate--CoA ligase)	ACSS1	GO:0003987; GO:0016021; GO:0050218	624
P60712	P60712	reviewed	Actin, cytoplasmic 1 (Beta-actin) [Cleaved into: Actin, cytoplasmic 1, N-terminally processed]	ACTB	GO:0000786; GO:0001738; GO:0005524; GO:0005634; GO:0005737; GO:0005829; GO:0005856; GO:0005884; GO:0005886; GO:0005912; GO:0005925; GO:0007163; GO:0007409; GO:0015629; GO:0016020; GO:0019894; GO:0019901; GO:0022898; GO:0030027; GO:0030424; GO:0030863; GO:0030957; GO:0032091; GO:0032991; GO:0034333; GO:0035267; GO:0036464; GO:0042802; GO:0043296; GO:0043967; GO:0043968; GO:0044305; GO:0045176; GO:…	375
E1B7X2	E1B7X2	unreviewed	Uncharacterized protein	LOC616410	GO:0005869	1204
Q32KZ2	Q32KZ2	reviewed	Actin-like protein 7A	ACTL7A	GO:0001669; GO:0001673; GO:0001675; GO:0005634; GO:0005737; GO:0005794; GO:0005869; GO:0007338; GO:0009566; GO:0031514	438
A5D7D1;A0A3Q1MFS2;A0A3Q1MR52;A0A452DIE5;A0A3Q1MRU0;A0A3Q1MAJ8	A5D7D1	reviewed	Alpha-actinin-4 (Non-muscle alpha-actinin 4)	ACTN4	GO:0003779; GO:0005509; GO:0005634; GO:0005737; GO:0005856; GO:0015031; GO:0030374; GO:0035357; GO:0048384; GO:0048471; GO:0070161; GO:1990904	911
A0A3Q1LK79;F1MY02;A0A3Q1ND36;A0A3Q1MKZ0	A0A3Q1LK79	unreviewed	Uncharacterized protein		GO:0004222; GO:0005886; GO:0006508; GO:0007339; GO:0008584; GO:0016021	729
O77780;G1K1H0	O77780	reviewed	Disintegrin and metalloproteinase domain-containing protein 2 (ADAM 2) (Fertilin subunit beta) (PH-30) (PH30) (PH30-beta)	ADAM2/FTNB	GO:0004222; GO:0006508; GO:0007155; GO:0007338; GO:0016021	745
E1BG77;A0A3Q1LZ36	E1BG77	unreviewed	ADAM metallopeptidase domain 32	ADAM32	GO:0004222; GO:0006508; GO:0016021	747
A0A3Q1MHT0;A0A3Q1NE82;F1MCK2	A0A3Q1MHT0	unreviewed	AHNAK nucleoprotein	AHNAK		5675
P00570;A0A3Q1N2Q9	P00570	reviewed	Adenylate kinase isoenzyme 1 (AK 1) (EC 2.7.4.3) (EC 2.7.4.6) (ATP-AMP transphosphorylase 1) (ATP:AMP phosphotransferase) (Adenylate monophosphate kinase) (Myokinase)	AK1	GO:0004017; GO:0004550; GO:0005524; GO:0005737; GO:0005829; GO:0006165; GO:0006172; GO:0009142; GO:0046033; GO:0046034	194
O77797;F1MJS8	O77797	reviewed	A-kinase anchor protein 3 (AKAP-3) (A-kinase anchor protein 110 kDa) (AKAP 110) (Protein kinase A-anchoring protein 3) (PRKA3)	AKAP3/AKAP110	GO:0001669	858
F1MYH5;A0A3Q1MPR0;A0A3Q1LP61	F1MYH5	unreviewed	A-kinase anchoring protein 4	AKAP4	GO:0005737; GO:0007178; GO:0008104; GO:0030018; GO:0035686; GO:0045184; GO:0048471; GO:0051018; GO:0051649; GO:0097224; GO:0097225; GO:0097228; GO:0097229; GO:0120316	848
P09487	P09487	reviewed	Alkaline phosphatase, tissue-nonspecific isozyme (AP-TNAP) (TNAP) (TNSALP) (EC 3.1.3.1) (Alkaline phosphatase liver/bone/kidney isozyme) (Phosphoamidase) (Phosphocreatine phosphatase) (EC 3.9.1.1)	ALPL	GO:0001958; GO:0003006; GO:0004035; GO:0004427; GO:0005509; GO:0005758; GO:0005886; GO:0010259; GO:0016311; GO:0016462; GO:0016887; GO:0019725; GO:0030282; GO:0031012; GO:0031214; GO:0031225; GO:0031966; GO:0033280; GO:0033883; GO:0034516; GO:0042822; GO:0043262; GO:0046677; GO:0050187; GO:0052732; GO:0055062; GO:0055074; GO:0065010; GO:0071407; GO:0120162; GO:1904383	524
P46193;F1N650	P46193	reviewed	Annexin A1 (Annexin I) (Annexin-1) (Calpactin II) (Calpactin-2) (Chromobindin-9) (Lipocortin I) (Phospholipase A2 inhibitory protein) (p35) [Cleaved into: Annexin Ac2-26]	ANXA1/ANX1	GO:0001891; GO:0002250; GO:0002548; GO:0002685; GO:0005509; GO:0005544; GO:0005615; GO:0005634; GO:0005829; GO:0005886; GO:0006909; GO:0006954; GO:0007166; GO:0007187; GO:0008360; GO:0010165; GO:0014839; GO:0016020; GO:0016323; GO:0016324; GO:0016328; GO:0019834; GO:0030073; GO:0030216; GO:0030850; GO:0031018; GO:0031232; GO:0031313; GO:0031340; GO:0031394; GO:0031514; GO:0031532; GO:0031901; GO:…	346
P04272	P04272	reviewed	Annexin A2 (Annexin II) (Annexin-2) (Calpactin I heavy chain) (Calpactin-1 heavy chain) (Chromobindin-8) (Lipocortin II) (Placental anticoagulant protein IV) (PAP-IV) (Protein I) (p36)	ANXA2/ANX2	GO:0001786; GO:0002020; GO:0005262; GO:0005509; GO:0005544; GO:0005546; GO:0005604; GO:0005615; GO:0005634; GO:0005768; GO:0005829; GO:0005886; GO:0008092; GO:0016020; GO:0019834; GO:0031214; GO:0031982; GO:0042470; GO:0043231; GO:0046790; GO:0065010; GO:0070509; GO:0070588	339
Q2KJ64	Q2KJ64	reviewed	Arginase-1 (EC 3.5.3.1) (Liver-type arginase) (Type I arginase)	ARG1	GO:0000050; GO:0004053; GO:0005615; GO:0005737; GO:0005829; GO:0019547; GO:0030145; GO:0042832; GO:0046007; GO:0060336; GO:0070965; GO:2000552	322
F1N3G6;A0A3Q1N747;A0A3Q1LWW8	F1N3G6	unreviewed	Phospholipid-transporting ATPase (EC 7.6.2.1)	ATP11C	GO:0000287; GO:0005524; GO:0005783; GO:0005802; GO:0005886; GO:0016021; GO:0016887; GO:0045332; GO:0055037; GO:0140326	1119
E1B8N5	E1B8N5	unreviewed	Sodium/potassium-transporting ATPase subunit alpha	ATP1A4	GO:0005391; GO:0005524; GO:0005886; GO:0005890; GO:0006883; GO:0007166; GO:0007283; GO:0009566; GO:0016887; GO:0019829; GO:0019900; GO:0030007; GO:0030317; GO:0030641; GO:0035725; GO:0036376; GO:0042391; GO:0042995; GO:0045121; GO:0046872; GO:0051649; GO:0071805; GO:0097225; GO:0120200; GO:1902600; GO:1990573	1030
Q3T0C6	Q3T0C6	reviewed	Sodium/potassium-transporting ATPase subunit beta-3 (Sodium/potassium-dependent ATPase subunit beta-3) (ATPB-3) (CD antigen CD298)	ATP1B3	GO:0001671; GO:0005890; GO:0006883; GO:0016323; GO:0016324; GO:0030007; GO:0030674; GO:0032781; GO:0036126; GO:0036376; GO:0042470; GO:0050821; GO:0051117; GO:0072659; GO:0086009; GO:1901018; GO:1903278; GO:1903288; GO:1990573	279
A0A3Q1M696;F1MQ01;D3K0R6;A0A3Q1MU03;A0A3Q1MIH7;A0A3Q1MDH1;A0A3Q1LKB5;A0A3Q1MR17;F1N7J2;F1MS16;A0A3Q1ND98	D3K0R6	reviewed	Plasma membrane calcium-transporting ATPase 4 (PMCA4) (EC 7.2.2.10)	ATP2B4	GO:0005388; GO:0005516; GO:0005524; GO:0005887; GO:0006357; GO:0006874; GO:0010629; GO:0010751; GO:0014832; GO:0016525; GO:0016887; GO:0019829; GO:0030018; GO:0030165; GO:0030315; GO:0030317; GO:0030346; GO:0033138; GO:0036126; GO:0036487; GO:0043231; GO:0043537; GO:0045019; GO:0045121; GO:0046872; GO:0050998; GO:0051001; GO:0051480; GO:0051599; GO:0070885; GO:0071872; GO:0098736; GO:0140199; GO:…	1207
F1MLB8;P19483	P19483	reviewed	ATP synthase subunit alpha, mitochondrial (ATP synthase F1 subunit alpha)	ATP5F1A/ATP5A1/ATP5A2	GO:0005524; GO:0005753; GO:0005754; GO:0005886; GO:0015986; GO:0043531; GO:0045261; GO:0046933	553
P00829;A0A452DII8	P00829	reviewed	ATP synthase subunit beta, mitochondrial (EC 7.1.2.2) (ATP synthase F1 subunit beta)	ATP5F1B/ATP5B	GO:0005524; GO:0005753; GO:0016887; GO:0042776; GO:0045261; GO:0046933; GO:0046961	528
Q32L61	Q32L61	unreviewed	Calcium binding tyrosine phosphorylation regulated (Calcium binding tyrosine-(Y)-phosphorylation regulated)	CABYR	GO:0005509; GO:0005737; GO:0019904; GO:0035686; GO:0048240; GO:0097228; GO:0097229	454
P62157;A0A3Q1MR28;A0A452DIM7;A0A452DJ55;A0A3Q1M6C6;A0A3Q1LSI9;F1MLH6	P62157	reviewed	Calmodulin (CaM)	CALM/CAM	GO:0000922; GO:0005509; GO:0005737; GO:0005829; GO:0010880; GO:0019904; GO:0030234; GO:0032991; GO:0060315; GO:0060316	149
A0A3Q1LLB2;A0A3Q1M6S3;A0A3Q1LI46;F1MD74;A0A3Q1LT32;F1N161;F1MR96;A0A3Q1MZC5;G3N2N7;P20811	P20811	reviewed	Calpastatin (Calpain inhibitor)	CAST	GO:0005737; GO:0010859; GO:0097340	705
P22226	P22226	reviewed	Cathelicidin-1 (Bactenecin-1) (Bac1) (Cyclic dodecapeptide)	CATHL1/BAC1	GO:0001530; GO:0005615; GO:0019835; GO:0045087; GO:0050829; GO:0050830; GO:0061844	155
P19660;P54228	P19660	reviewed	Cathelicidin-2 (Bactenecin-5) (Bac5) (PR-42)	CATHL2/BAC5	GO:0001530; GO:0005615; GO:0045087; GO:0050829; GO:0050830; GO:0061844	176
F1MWJ0	F1MWJ0	unreviewed	Corneodesmosin	CDSN	GO:0005576; GO:0042803; GO:0043589; GO:0098609	559
Q5E9F7	Q5E9F7	reviewed	Cofilin-1 (Cofilin, non-muscle isoform)	CFL1	GO:0000281; GO:0005737; GO:0005925; GO:0007010; GO:0007015; GO:0009615; GO:0015629; GO:0016363; GO:0022604; GO:0030027; GO:0030042; GO:0030043; GO:0030426; GO:0031258; GO:0032587; GO:0040019; GO:0044794; GO:0051014; GO:0051015; GO:0051293; GO:0061001	166
Q3ZCL0	Q3ZCL0	unreviewed	Cysteine-rich secretory protein 2 (Cysteine-rich secretory protein 3)	CRISP3/CRISP2	GO:0005615; GO:0042581	244
A0A3Q1M0A1	A0A3Q1M0A1	unreviewed	Cornulin	CRNN	GO:0005509; GO:0014066; GO:0046914; GO:0048306; GO:0051092; GO:0071345; GO:1902808	841
G3MY76;P35662	P35662	reviewed	Cylicin-1 (Cylicin I) (Multiple-band polypeptide I)	CYLC1/CYL/CYL1	GO:0005200; GO:0007283; GO:0030154; GO:0033150; GO:0043159	667
F1N206	F1N206	unreviewed	Dihydrolipoyl dehydrogenase (EC 1.8.1.4)	DLD	GO:0004148; GO:0005634; GO:0005739; GO:0005947; GO:0005967; GO:0006120; GO:0006508; GO:0007369; GO:0009083; GO:0031514; GO:0034604; GO:0042391; GO:0043159; GO:0045252; GO:0045454; GO:0048240; GO:0050660; GO:0106077	509
F1N3M0;Q01107;A6QR67	Q01107	reviewed	Desmocollin-1 (Desmosomal glycoprotein 2/3) (DG2/DG3)	DSC1	GO:0005509; GO:0005886; GO:0007156; GO:0016021; GO:0016339; GO:0030057	893
Q03763;F1MIW8	Q03763	reviewed	Desmoglein-1 (Desmosomal glycoprotein 1) (DG1) (DGI) (Pemphigus foliaceus antigen)	DSG1	GO:0005509; GO:0005886; GO:0005911; GO:0007156; GO:0016021; GO:0030057; GO:0045295; GO:0098609	1043
E1BKT9;A0A3Q1MR22	E1BKT9	unreviewed	Desmoplakin	DSP	GO:0001533; GO:0002934; GO:0003223; GO:0005080; GO:0005198; GO:0005737; GO:0005882; GO:0005886; GO:0014704; GO:0016020; GO:0016323; GO:0018149; GO:0030057; GO:0030216; GO:0034332; GO:0042060; GO:0043588; GO:0045104; GO:0045109; GO:0050839; GO:0086073; GO:0086091; GO:0090136; GO:0097110; GO:0098609; GO:0098911; GO:0150105	2889
A0A3Q1LP28;F1MWY9;Q3ZC57	A0A3Q1LP28	unreviewed	Enoyl-CoA delta isomerase 2	ECI2	GO:0000062; GO:0004165; GO:0005739; GO:0005777; GO:0006631	454
E1B9P4	E1B9P4	unreviewed	Epididymal sperm binding protein 1	ELSPBP1	GO:0008201; GO:0009986; GO:0048240	223
Q9XSJ4;F1MB08;A0A3Q1MXQ0;A0A3Q1LGA6	Q9XSJ4	reviewed	Alpha-enolase (EC 4.2.1.11) (2-phospho-D-glycerate hydro-lyase) (Enolase 1) (HAP47) (Non-neural enolase) (NNE) (Phosphopyruvate hydratase)	ENO1	GO:0000015; GO:0000287; GO:0004634; GO:0005737; GO:0005886; GO:0006096; GO:0061621	434
F1MB26;O18956;F1MB25;A0A3Q1NH91	O18956	reviewed	Ectonucleoside triphosphate diphosphohydrolase 1 (NTPDase 1) (EC 3.6.1.5) (Ecto-ATP diphosphohydrolase 1) (Ecto-ATPDase 1) (Ecto-ATPase 1) (Ecto-apyrase) (Lymphoid cell activation antigen) (CD antigen CD39)	ENTPD1/CD39	GO:0004382; GO:0005524; GO:0005886; GO:0009134; GO:0016020; GO:0016021; GO:0017110; GO:0045134; GO:0102485; GO:0102486; GO:0102487; GO:0102488; GO:0102489; GO:0102490; GO:0102491	513
E1B9N6	E1B9N6	unreviewed	Envoplakin	EVPL	GO:0001533; GO:0002786; GO:0005198; GO:0005737; GO:0005856; GO:0008544; GO:0016020; GO:0019215; GO:0042060; GO:0045104	2017
P55052	P55052	reviewed	Fatty acid-binding protein 5 (Differentiation-associated lipid-binding protein LP2) (Epidermal-type fatty acid-binding protein) (E-FABP) (Fatty acid-binding protein, epidermal)	FABP5	GO:0001972; GO:0005324; GO:0005504; GO:0005615; GO:0005634; GO:0005737; GO:0005829; GO:0006006; GO:0006656; GO:0010829; GO:0014069; GO:0015908; GO:0031392; GO:0035360; GO:0042593; GO:0042802; GO:0045202; GO:0051930; GO:0070161; GO:0099178; GO:0120162; GO:1990379	135
Q2T9N0;F1MEI0	Q2T9N0	reviewed	Fibrous sheath CABYR-binding protein	FSCB	GO:0005509; GO:0033234; GO:0035686; GO:0097228	818
Q8MJN0	Q8MJN0	reviewed	FUN14 domain-containing protein 2 (Hepatitis C virus core-binding protein 6)	FUNDC2/HCBP6	GO:0000422; GO:0005547; GO:0005634; GO:0010543; GO:0031307; GO:0035356	190
Q2KJE5	Q2KJE5	reviewed	Glyceraldehyde-3-phosphate dehydrogenase, testis-specific (EC 1.2.1.12) (Spermatogenic glyceraldehyde-3-phosphate dehydrogenase)	GAPDHS	GO:0004365; GO:0005829; GO:0006006; GO:0006096; GO:0050661; GO:0051287	395
F1N7X7	F1N7X7	unreviewed	Family with sequence similarity 71 member B	FAM71B	GO:0005794	587
Q32LB5	Q32LB5	reviewed	GLIPR1-like protein 1	GLIPR1L1	GO:0001669; GO:0005615; GO:0005886; GO:0007339; GO:0031225; GO:0045121	241
F1MZV1;A0A3S5ZPF0;A0A3Q1M0F0	F1MZV1	unreviewed	Hexokinase (EC 2.7.1.1)	HK1	GO:0001678; GO:0004396; GO:0005524; GO:0005536; GO:0005741; GO:0005829; GO:0006096; GO:0019318	891
Q76LV2;A0A452DI85;A0A3Q1MBX2	Q76LV2	reviewed	Heat shock protein HSP 90-alpha (EC 3.6.4.10)	HSP90AA1/HSP90A/HSPCA	GO:0002218; GO:0002230; GO:0005524; GO:0005634; GO:0005737; GO:0005739; GO:0005829; GO:0005886; GO:0006457; GO:0009408; GO:0009409; GO:0016887; GO:0030235; GO:0030911; GO:0032728; GO:0032991; GO:0034605; GO:0042470; GO:0042803; GO:0042981; GO:0043025; GO:0043209; GO:0045429; GO:0046677; GO:0048471; GO:0050821; GO:0051082; GO:0097718; GO:0098586	733
Q27975;Q27965	Q27975	reviewed	Heat shock 70 kDa protein 1A (Heat shock 70 kDa protein 1) (HSP70.1)	HSPA1A/HSP70-1	GO:0003714; GO:0005524; GO:0005634; GO:0005737; GO:0005813; GO:0005829; GO:0005886; GO:0007041; GO:0016192; GO:0016887; GO:0031072; GO:0031625; GO:0032436; GO:0034620; GO:0042026; GO:0044183; GO:0051082; GO:0051085; GO:0051787; GO:0090063; GO:0097201; GO:0097718; GO:0140662; GO:1901673	641
P0CB32	P0CB32	reviewed	Heat shock 70 kDa protein 1-like (Heat shock 70 kDa protein 1L)	HSPA1L	GO:0002199; GO:0005524; GO:0005634; GO:0005737; GO:0005829; GO:0005886; GO:0007339; GO:0008180; GO:0016192; GO:0016887; GO:0031072; GO:0031625; GO:0034620; GO:0042026; GO:0044183; GO:0044297; GO:0051082; GO:0051085; GO:0051787; GO:0140662; GO:1903955	641
A7E3Q2;P34933	P34933	reviewed	Heat shock-related 70 kDa protein 2 (Heat shock 70 kDa protein 3) (HSP70.3)	HSPA2/HSP70-3/HSPA3	GO:0005524; GO:0005737; GO:0007283; GO:0009408; GO:0009409; GO:0030154; GO:0036128; GO:0072687; GO:0140662	636
Q0VCX2	Q0VCX2	reviewed	Endoplasmic reticulum chaperone BiP (EC 3.6.4.10) (78 kDa glucose-regulated protein) (GRP-78) (Binding-immunoglobulin protein) (BiP) (Heat shock protein 70 family protein 5) (HSP70 family protein 5) (Heat shock protein family A member 5) (Immunoglobulin heavy chain-binding protein)	HSPA5/GRP78	GO:0005524; GO:0005634; GO:0005737; GO:0005739; GO:0005788; GO:0005793; GO:0005829; GO:0005886; GO:0006983; GO:0008180; GO:0009986; GO:0016020; GO:0016887; GO:0019904; GO:0021589; GO:0021680; GO:0030176; GO:0030335; GO:0030433; GO:0030496; GO:0030512; GO:0030968; GO:0031072; GO:0031204; GO:0031333; GO:0031398; GO:0031625; GO:0034620; GO:0034663; GO:0035437; GO:0042026; GO:0042149; GO:0042470; GO:…	655
P19120;A0A3Q1LMS5;A0A3Q1M8L6	P19120	reviewed	Heat shock cognate 71 kDa protein (EC 3.6.4.10) (Heat shock 70 kDa protein 8)	HSPA8/HSC70	GO:0000974; GO:0005524; GO:0005634; GO:0005681; GO:0005730; GO:0005737; GO:0005764; GO:0005776; GO:0005829; GO:0005886; GO:0006397; GO:0008380; GO:0016191; GO:0016192; GO:0016887; GO:0030425; GO:0031072; GO:0034620; GO:0042026; GO:0042470; GO:0043195; GO:0044183; GO:0045892; GO:0051082; GO:0051085; GO:0051787; GO:0061738; GO:0061740; GO:0099523; GO:0099524; GO:0140662; GO:1904764; GO:1990832; GO:…	650
Q3ZCH0	Q3ZCH0	reviewed	Stress-70 protein, mitochondrial (75 kDa glucose-regulated protein) (GRP-75) (Heat shock 70 kDa protein 9)	HSPA9	GO:0005524; GO:0005730; GO:0005737; GO:0005739; GO:0006611; GO:0016226; GO:0016887; GO:0030218; GO:0031072; GO:0031625; GO:0034620; GO:0042026; GO:0042645; GO:0044183; GO:0045646; GO:0045647; GO:0051082; GO:0051085; GO:0051787; GO:0140662; GO:1902037; GO:1903707	679
Q2TBQ6	Q2TBQ6	reviewed	Heat shock protein beta-9 (HspB9)	HSPB9	GO:0005634; GO:0005654; GO:0005737; GO:0005829	157
F1MUZ9;P31081	P31081	reviewed	60 kDa heat shock protein, mitochondrial (EC 5.6.1.7) (60 kDa chaperonin) (Chaperonin 60) (CPN60) (Heat shock protein 60) (HSP-60) (Hsp60) (Mitochondrial matrix protein P1)	HSPD1/HSP60	GO:0005524; GO:0005737; GO:0005743; GO:0005759; GO:0005832; GO:0006457; GO:0008637; GO:0009409; GO:0016853; GO:0032727; GO:0032729; GO:0032755; GO:0032991; GO:0034514; GO:0042026; GO:0042110; GO:0045041; GO:0050870; GO:0051087; GO:0140662	573
P61603;A0A3Q1N8Q5	P61603	reviewed	10 kDa heat shock protein, mitochondrial (Hsp10) (10 kDa chaperonin) (Chaperonin 10) (CPN10)	HSPE1	GO:0005524; GO:0005739; GO:0005759; GO:0046872; GO:0051082; GO:0051085; GO:0051087; GO:0140662	102
Q9XSG3;A0A140T8A5	Q9XSG3	reviewed	Isocitrate dehydrogenase [NADP] cytoplasmic (IDH) (IDH1) (EC 1.1.1.42) (Cytosolic NADP-isocitrate dehydrogenase) (IDPc) (NADP(+)-specific ICDH) (Oxalosuccinate decarboxylase)	IDH1/ICDH	GO:0000287; GO:0004450; GO:0005737; GO:0005739; GO:0005777; GO:0005829; GO:0006097; GO:0006099; GO:0006102; GO:0006103; GO:0006739; GO:0006979; GO:0051287	414
Q04467	Q04467	reviewed	Isocitrate dehydrogenase [NADP], mitochondrial (IDH) (EC 1.1.1.42) (ICD-M) (IDP) (NADP(+)-specific ICDH) (Oxalosuccinate decarboxylase)	IDH2	GO:0000287; GO:0004450; GO:0005739; GO:0005743; GO:0005777; GO:0005829; GO:0006097; GO:0006099; GO:0006102; GO:0006103; GO:0006739; GO:0051287	452
A0A3Q1MGG8	A0A3Q1MGG8	unreviewed	Uncharacterized protein			3540
A0A3Q1M1M7;Q8SPJ1	Q8SPJ1	reviewed	Junction plakoglobin (Desmoplakin III) (Desmoplakin-3)	JUP	GO:0001533; GO:0001954; GO:0002159; GO:0003713; GO:0005198; GO:0005634; GO:0005737; GO:0005829; GO:0005856; GO:0005882; GO:0005912; GO:0005915; GO:0009898; GO:0014704; GO:0016342; GO:0016477; GO:0019903; GO:0030018; GO:0030057; GO:0032993; GO:0042127; GO:0042307; GO:0042803; GO:0043537; GO:0043588; GO:0045294; GO:0045296; GO:0045766; GO:0045944; GO:0050982; GO:0051091; GO:0060070; GO:0071603; GO:…	745
A0A3Q1LJB2;Q17QL7	A0A3Q1LJB2	unreviewed	IF rod domain-containing protein	KRT13	GO:0005198; GO:0005856; GO:0030855; GO:0043555; GO:0045095; GO:0045109	439
F1MC11;A0A3Q1M2I5	F1MC11	unreviewed	Keratin, type I cytoskeletal 14	KRT14	GO:0005198; GO:0005634; GO:0005737; GO:0007568; GO:0042633; GO:0045095; GO:0045110; GO:1990254	515
F1MFW9	F1MFW9	unreviewed	Keratin 24	KRT24	GO:0005198; GO:0005856; GO:0005882	525
P05786;F1MU12	P05786	reviewed	Keratin, type II cytoskeletal 8 (Cytokeratin-8) (CK-8) (Cytokeratin-A) (Keratin-8) (K8) (Type-II keratin Kb8)	KRT8	GO:0005654; GO:0005737; GO:0016363; GO:0045095	478
Q3T056	Q3T056	reviewed	L-lactate dehydrogenase A-like 6B (EC 1.1.1.27)	LDHAL6B	GO:0004459; GO:0005737; GO:0019752	381
E1BNS9;F1MK19	E1BNS9	unreviewed	L-lactate dehydrogenase (EC 1.1.1.27)	LDHC	GO:0004459; GO:0005737; GO:0006754; GO:0019244; GO:0019516; GO:0030317; GO:0031514	332
A0A3Q1M7W7;G5E5I6;A0A3Q1MWK3	A0A3Q1M7W7	unreviewed	Uncharacterized protein	LOC104970193	GO:0005496; GO:0005576	93
F1N1Z8	F1N1Z8	unreviewed	Uncharacterized protein	LOC104975830	GO:0005615	155
A0A3Q1LMW6;F1MMS7;G3X8C3;A0A3Q1LKA9;A0A3Q1ML33	A0A3Q1LMW6	unreviewed	SERPIN domain-containing protein	LOC107131803	GO:0004867; GO:0005615; GO:0010951	391
P24627	P24627	reviewed	Lactotransferrin (Lactoferrin) (EC 3.4.21.-) [Cleaved into: Lactoferricin-B (Lfcin-B)]	LTF	GO:0001503; GO:0001530; GO:0001817; GO:0002227; GO:0004252; GO:0004869; GO:0005102; GO:0005506; GO:0005615; GO:0005769; GO:0005886; GO:0006508; GO:0006826; GO:0008201; GO:0009986; GO:0019731; GO:0019732; GO:0031640; GO:0031665; GO:0032680; GO:0032780; GO:0032991; GO:0033690; GO:0034145; GO:0042581; GO:0043066; GO:0043123; GO:0043539; GO:0044793; GO:0045071; GO:0045669; GO:0050829; GO:0051092; GO:…	708
A0A3Q1MFP8;F6RGR9;A6QPW2	A0A3Q1MFP8	unreviewed	Leucine zipper protein 2	LUZP2		257
Q32LG3;A0A3Q1LTB0	Q32LG3	reviewed	Malate dehydrogenase, mitochondrial (EC 1.1.1.37)	MDH2	GO:0005737; GO:0005739; GO:0005759; GO:0006094; GO:0006099; GO:0006108; GO:0009060; GO:0016020; GO:0030060; GO:0042803	338
A0A3Q1LUH6;G3X8E3;F1MDF2	A0A3Q1LUH6	unreviewed	Beta-microseminoprotein	MSMB	GO:0005576; GO:0016021	156
P55206;A0A452DJ99	P55206	reviewed	C-type natriuretic peptide (SVSP15) [Cleaved into: CNP-22; CNP-29; CNP-53]	NPPC	GO:0001503; GO:0003418; GO:0003419; GO:0005102; GO:0005179; GO:0005576; GO:0006182; GO:0007168; GO:0051427	126
F1ML59	F1ML59	unreviewed	5'-nucleotidase, cytosolic IB	NT5C1B	GO:0000166; GO:0000287; GO:0005829; GO:0008253; GO:0009117; GO:0046085	564
Q3ZCF5;F1MYG0	Q3ZCF5	reviewed	Ornithine aminotransferase, mitochondrial (EC 2.6.1.13) (Ornithine--oxo-acid aminotransferase)	OAT	GO:0004587; GO:0005759; GO:0030170; GO:0042802; GO:0050155; GO:0055129	439
Q2T9U2;A0A3Q1LHX7;A0A3Q1LM23;F1MU43;A0A3Q1MC61;A0A3Q1M355	Q2T9U2	reviewed	Outer dense fiber protein 2 (Cenexin) (Outer dense fiber of sperm tails protein 2)	ODF2	GO:0000922; GO:0005737; GO:0005813; GO:0005814; GO:0005874; GO:0007283; GO:0030154; GO:0036126; GO:1902017	657
A0A3Q1LPQ0;P05307;F6Q9Q9	P05307	reviewed	Protein disulfide-isomerase (PDI) (EC 5.3.4.1) (Cellular thyroid hormone-binding protein) (Prolyl 4-hydroxylase subunit beta) (p55)	P4HB/PDIA1	GO:0003756; GO:0004656; GO:0005783; GO:0005788; GO:0006457; GO:0009897; GO:0018401; GO:0034976; GO:0042470; GO:0046982	510
P38657;A5D7E8	P38657	reviewed	Protein disulfide-isomerase A3 (EC 5.3.4.1) (58 kDa glucose-regulated protein) (58 kDa microsomal protein) (p58) (Disulfide isomerase ER-60) (Endoplasmic reticulum resident protein 57) (ER protein 57) (ERp57) (Endoplasmic reticulum resident protein 60) (ER protein 60) (ERp60)	PDIA3/GRP58	GO:0003756; GO:0005783; GO:0005788; GO:0042470; GO:0043065	505
P13696;A0A3Q1LX99	P13696	reviewed	Phosphatidylethanolamine-binding protein 1 (PEBP-1) (Basic cytosolic 21 kDa protein) (HCNPpp) [Cleaved into: Hippocampal cholinergic neurostimulating peptide (HCNP)]	PEBP1/PBP/PEBP	GO:0004867; GO:0005524; GO:0005737; GO:0008289; GO:0043409	187
A0A3Q1NJ70;E1BCW3	A0A3Q1NJ70	unreviewed	ATP-dependent 6-phosphofructokinase (ATP-PFK) (Phosphofructokinase) (EC 2.7.1.11) (Phosphohexokinase)	PFKP	GO:0003872; GO:0005524; GO:0005737; GO:0006002; GO:0046872	909
F1MFA3	F1MFA3	unreviewed	Presequence protease, mitochondrial (Pitrilysin metalloproteinase 1)	PITRM1	GO:0004222; GO:0005759; GO:0008270; GO:0016485	1032
A5D984	A5D984	unreviewed	Pyruvate kinase (EC 2.7.1.40)	PKM/PKM2	GO:0000287; GO:0003729; GO:0004743; GO:0005524; GO:0005634; GO:0005737; GO:0005791; GO:0005829; GO:0005929; GO:0006096; GO:0012501; GO:0016301; GO:0030955; GO:0032869; GO:0061621; GO:1903672; GO:2000767	531
Q28161;G3N156	Q28161	reviewed	Plakophilin-1 (Band-6 protein) (B6P)	PKP1	GO:0005634; GO:0030057; GO:0098609	727
A7E3Q8;F1MSB7	A7E3Q8	reviewed	Plastin-3 (T-plastin)	PLS3	GO:0005509; GO:0005737; GO:0005884; GO:0032432; GO:0051015; GO:0051017; GO:0051639	630
F1MBQ1	F1MBQ1	unreviewed	Serine/threonine-protein phosphatase with EF-hands (EC 3.1.3.16)	PPEF1	GO:0004722; GO:0005506; GO:0005509; GO:0005634; GO:0005829; GO:0017018; GO:0030145; GO:0050906	658
A0A3Q1LVG3;F1N2K8	A0A3Q1LVG3	unreviewed	Periplakin	PPL	GO:0005737; GO:0005856; GO:0045104	1727
A0A3Q1MLW0;A0A3Q1N170;P61287	P61287	reviewed	Serine/threonine-protein phosphatase PP1-gamma catalytic subunit (PP-1G) (EC 3.1.3.16) (Protein phosphatase 1C catalytic subunit)	PPP1CC	GO:0000164; GO:0000398; GO:0000776; GO:0004722; GO:0005689; GO:0005730; GO:0005739; GO:0005856; GO:0005977; GO:0006470; GO:0007049; GO:0016607; GO:0016791; GO:0017018; GO:0030496; GO:0032154; GO:0032922; GO:0042752; GO:0043153; GO:0046872; GO:0051301; GO:0072357	323
Q5E947	Q5E947	reviewed	Peroxiredoxin-1 (EC 1.11.1.24) (Thioredoxin-dependent peroxiredoxin 1)	PRDX1	GO:0005634; GO:0005829; GO:0006979; GO:0008379; GO:0019430; GO:0030101; GO:0032872; GO:0034101; GO:0042267; GO:0042744; GO:0042802; GO:0045321; GO:0045454; GO:0048144; GO:1901222	199
F1MK52	F1MK52	unreviewed	Prominin 1	PROM1	GO:0005783; GO:0005793; GO:0005887; GO:0005902; GO:0005929; GO:0009986; GO:0015485; GO:0016324; GO:0031528; GO:0042622; GO:0042805; GO:0045296; GO:0045494; GO:0060219; GO:0070062; GO:0071914; GO:0072112; GO:0072139; GO:2000768	864
E1BI52	E1BI52	unreviewed	Serine protease 42	PRSS42	GO:0004252; GO:0005615; GO:0006508; GO:0016021	337
A0A3Q1M7X0;F1ML28;A0A3Q1MND8	A0A3Q1M7X0	unreviewed	Peptidase S1 domain-containing protein	LOC112443487	GO:0004252; GO:0005737; GO:0006508	388
F1MMY0;G3N231	F1MMY0	unreviewed	SSD domain-containing protein	LOC100297820	GO:0016020; GO:0016021	899
A0A3Q1MHX8;A0A3Q1MJU0	A0A3Q1MHX8	unreviewed	RAB2A, member RAS onco family	RAB2A	GO:0000139; GO:0003924; GO:0005525; GO:0005794; GO:0007030; GO:0016192; GO:0019003	203
F1MX83;A0A3Q1MFC3	F1MX83	unreviewed	Protein S100 (S100 calcium-binding protein)	S100A11	GO:0005509; GO:0042127; GO:0048306	126
Q3T067;F1MX05	Q3T067	reviewed	Saccharopine dehydrogenase-like oxidoreductase (EC 1.-.-.-)	SCCPDH	GO:0016491	429
A0A3Q1N181;A0A3Q1M2D6;A0A3Q1MNR8;A0A3Q1LGF4;A6QLJ6	A0A3Q1N181	unreviewed	Sciellin	SCEL	GO:0046872	671
A6QPK0;A0A3Q1LYP2	A6QPK0	unreviewed	SCGB2A2 protein (Secretoglobin, family 2A, member 2)	SCGB2A2	GO:0005576	92
Q0VC36	Q0VC36	reviewed	14-3-3 protein sigma (Stratifin)	SFN	GO:0000079; GO:0001836; GO:0003334; GO:0005576; GO:0005634; GO:0005737; GO:0005829; GO:0007165; GO:0008104; GO:0008630; GO:0010482; GO:0010839; GO:0019901; GO:0030307; GO:0031424; GO:0042802; GO:0043154; GO:0043616; GO:0045606; GO:0046827; GO:0051219; GO:0061436; GO:0072089; GO:2000647	248
Q3MHW6	Q3MHW6	reviewed	Monocarboxylate transporter 1 (MCT 1) (Solute carrier family 16 member 1)	SLC16A1	GO:0005886; GO:0005887; GO:0008028; GO:0015129; GO:0015293; GO:0015718; GO:0016021; GO:0035879	501
Q2YDD9;F1MDK8	Q2YDD9	reviewed	ADP/ATP translocase 4 (ADP,ATP carrier protein 4) (Adenine nucleotide translocator 4) (ANT 4) (Solute carrier family 25 member 31)	SLC25A31	GO:0005471; GO:0005743; GO:0005757; GO:0005886; GO:0007141; GO:0007283; GO:0016020; GO:0030154; GO:0031514; GO:0046902; GO:0140021; GO:1990544	323
P58352;A2VDL2	P58352	reviewed	Solute carrier family 2, facilitated glucose transporter member 3 (Glucose transporter type 3, brain) (GLUT-3)	SLC2A3/GLUT3	GO:0005354; GO:0005355; GO:0005536; GO:0005887; GO:0015757; GO:0016021; GO:0042995; GO:0043204; GO:0055056; GO:1904659	494
F1MI43	F1MI43	unreviewed	Sperm surface protein Sp17 (Sperm autoantigenic protein 17)	SPA17	GO:0005516; GO:0005737; GO:0007339; GO:0009897; GO:0035686; GO:0043005; GO:0097228	147
F1MN30;Q2YDG7;A0A3Q1MHA2	Q2YDG7	reviewed	Sperm acrosome membrane-associated protein 1	SPACA1	GO:0001675; GO:0002079; GO:0002080; GO:0016021	279
Q32PB3	Q32PB3	reviewed	Sperm acrosome membrane-associated protein 4	SPACA4	GO:0001669; GO:0005886; GO:0007155; GO:0016020; GO:0031225; GO:0035036	126
F1MTV1	F1MTV1	unreviewed	Hyaluronidase (EC 3.2.1.35)	SPAM1	GO:0001669; GO:0004415; GO:0005886; GO:0005975; GO:0007342; GO:0030214; GO:0031410	553
E1BLK7;G5E5K9;A0A3Q1MA49	E1BLK7	reviewed	Mitochondria-eating protein (Spermatogenesis-associated protein 18)	SPATA18/MIEAP	GO:0005737; GO:0005741; GO:0006974; GO:0035694; GO:0035695; GO:0043231	537
F1MKF8	F1MKF8	unreviewed	Sulfide quinone oxidoreductase	SQOR	GO:0005739; GO:0070221; GO:0070224; GO:0070813; GO:0071949	450
F1MBB7	F1MBB7	unreviewed	Transglutaminase 1	TGM1	GO:0003810; GO:0010838; GO:0018149; GO:0030216; GO:0031224; GO:0042802; GO:0045787; GO:0046872	846
Q3MHM5;Q3ZBU7	Q3MHM5	reviewed	Tubulin beta-4B chain (Tubulin beta-2C chain)	TUBB4B/TUBB2C	GO:0003725; GO:0005200; GO:0005525; GO:0005737; GO:0005874; GO:0007017; GO:0045171; GO:0072686	445
A0A3Q1M4K3;P63048;P62992;P0CG53;P0CH28;A0A3Q1MYD8	P63048	reviewed	Ubiquitin-60S ribosomal protein L40 (Ubiquitin A-52 residue ribosomal protein fusion product 1) [Cleaved into: Ubiquitin; 60S ribosomal protein L40 (CEP52)]	UBA52/UBCEP2	GO:0003735; GO:0005634; GO:0005654; GO:0005737; GO:0005783; GO:0005886; GO:0006412; GO:0016567; GO:0019941; GO:0022625; GO:0022627; GO:0031386; GO:0031625; GO:0045202	128
P63103;E1BDS9	P63103	reviewed	14-3-3 protein zeta/delta (Factor activating exoenzyme S) (FAS) (Protein kinase C inhibitor protein 1) (KCIP-1)	YWHAZ	GO:0000122; GO:0001525; GO:0003016; GO:0005634; GO:0005737; GO:0006468; GO:0006605; GO:0007165; GO:0008039; GO:0008104; GO:0010941; GO:0019901; GO:0019904; GO:0030324; GO:0031625; GO:0035148; GO:0042470; GO:0042802; GO:0044325; GO:0051683; GO:0070371; GO:0070372; GO:0090128; GO:0090168; GO:0098686; GO:0098978; GO:0140297	245
A0A3Q1MFF0;F1N369	A0A3Q1MFF0	unreviewed	Zona pellucida binding protein	ZPBP	GO:0005576; GO:0007339	328
A0A3Q1M3K6	A0A3Q1M3K6	unreviewed	Uncharacterized protein			726
A0A3Q1MBM7;F1MVP6;G3MX69;A0A3Q1M1V4	A0A3Q1MBM7	unreviewed	LRRC37AB_C domain-containing protein		GO:0016021	687
A0A3Q1MQE3;A0A3Q1LW67	A0A3Q1MQE3	unreviewed	Uncharacterized protein		GO:0004222; GO:0005886; GO:0006508; GO:0008584; GO:0009897; GO:0016021; GO:1990913	744
F1N530	F1N530	unreviewed	Uncharacterized protein			305
G5E622	G5E622	unreviewed	Uncharacterized protein		GO:0004222; GO:0005886; GO:0006508; GO:0008584; GO:0009897; GO:0016021; GO:1990913	760
P54281;F1MXP7	P54281	reviewed	Calcium-activated chloride channel regulator 1 (EC 3.4.-.-) (Calcium-activated chloride channel) (Epithelial chloride channel protein)		GO:0005229; GO:0005887; GO:0006508; GO:0006816; GO:0008237; GO:0016324; GO:0046872	903
A0A3Q1MJQ1;P62803;A0A3Q1LM20;A0A3Q1M1Z1;A0A3Q1MDT7;A0A3Q1MH02;E1BBP7;A0A3Q1MEZ8;G3N081;G3X807;A0A452DJ35;A0A3Q1MFY5;A0A3Q1M8Q4;E1BLC2;A0A3Q1N666;A0A452DJ40;A0A452DJJ1;A0A452DJB2;A0A3Q1MEY7;A0A3Q1LMV7;G3N2B8;A0A3Q1NHG3;E1B9M9;E1B7N2;G3MYX0	P62803	reviewed	Histone H4 (H4.1)		GO:0000786; GO:0003677; GO:0005654; GO:0006334; GO:0006352; GO:0030527; GO:0046982	103

## Sheet: S1.6. eggNOG
query	seed_ortholog	evalue	score	eggNOG_OGs	max_annot_lvl	COG_category	Description	Preferred_name	GOs	EC	KEGG_ko	KEGG_Pathway	KEGG_Module	KEGG_Reaction	KEGG_rclass	BRITE	KEGG_TC	CAZy	BiGG_Reaction	PFAMs
sp|P61603|CH10_BOVIN	118797.XP_007465758.1	9e-66	200.0	COG0234@1|root,KOG1641@2759|Eukaryota,3A5MZ@33154|Opisthokonta,3BRSK@33208|Metazoa,3D87A@33213|Bilateria,48FAQ@7711|Chordata,49C3V@7742|Vertebrata,3JH0G@40674|Mammalia,4J5KG@91561|Cetartiodactyla	33208|Metazoa	O	10 kDa heat shock protein	HSPE1	GO:0003674,GO:0005488,GO:0005515,GO:0005575,GO:0005622,GO:0005623,GO:0005737,GO:0005739,GO:0043226,GO:0043227,GO:0043229,GO:0043231,GO:0044424,GO:0044444,GO:0044464,GO:0051087	-	ko:K04078	-	-	-	-	ko00000,ko03029,ko03110	-	-	-	Cpn10
sp|Q0VC36|1433S_BOVIN	72004.XP_005895950.1	2.57e-170	476.0	COG5040@1|root,KOG0841@2759|Eukaryota,39RZM@33154|Opisthokonta,3BFJ4@33208|Metazoa,3CWIY@33213|Bilateria,489D3@7711|Chordata,4944M@7742|Vertebrata,3J6I6@40674|Mammalia,4J337@91561|Cetartiodactyla	33208|Metazoa	O	Adapter protein implicated in the regulation of a large spectrum of both general and specialized signaling pathways. Binds to a large number of partners, usually by recognition of a phosphoserine or phosphothreonine motif. Binding generally results in the modulation of the activity of the binding partner. When bound to KRT17, regulates protein synthesis and epithelial cell growth by stimulating A…	SFN	GO:0000079,GO:0001558,GO:0001836,GO:0001932,GO:0002064,GO:0003334,GO:0003674,GO:0005488,GO:0005515,GO:0005575,GO:0005622,GO:0005623,GO:0005634,GO:0005737,GO:0005829,GO:0006915,GO:0006950,GO:0006974,GO:0006996,GO:0007005,GO:0007154,GO:0007165,GO:0007275,GO:0008150,GO:0008219,GO:0008285,GO:0008544,GO:0008630,GO:0008637,GO:0009888,GO:0009892,GO:0009913,GO:0009987,GO:0010466,GO:0010482,GO:0010605,GO:…	-	ko:K06644	ko04110,ko04115,ko04960,map04110,map04115,map04960	-	-	-	ko00000,ko00001,ko04147	-	-	-	14-3-3
sp|P63103|1433Z_BOVIN	10141.ENSCPOP00000014893	1.88e-166	466.0	COG5040@1|root,KOG0841@2759|Eukaryota,38CKG@33154|Opisthokonta,3BCFK@33208|Metazoa,3CT6T@33213|Bilateria,486HK@7711|Chordata,48VRN@7742|Vertebrata,3J1VR@40674|Mammalia,35KPZ@314146|Euarchontoglires,4PSFS@9989|Rodentia	33208|Metazoa	O	14-3-3 protein zeta	YWHAZ	GO:0001775,GO:0001821,GO:0002252,GO:0002263,GO:0002274,GO:0002275,GO:0002279,GO:0002349,GO:0002366,GO:0002376,GO:0002441,GO:0002443,GO:0002444,GO:0002448,GO:0002532,GO:0002553,GO:0003674,GO:0005488,GO:0005515,GO:0005575,GO:0005576,GO:0005615,GO:0005622,GO:0005623,GO:0005634,GO:0005737,GO:0005739,GO:0006605,GO:0006626,GO:0006810,GO:0006811,GO:0006812,GO:0006836,GO:0006839,GO:0006886,GO:0006887,GO:…	-	ko:K16197	ko04013,ko04110,ko04114,ko04151,ko04212,ko04390,ko04391,ko05161,ko05169,ko05203,map04013,map04110,map04114,map04151,map04212,map04390,map04391,map05161,map05169,map05203	-	-	-	ko00000,ko00001,ko03400,ko04147	-	-	-	14-3-3
tr|F1ML59|F1ML59_BOVIN	9913.ENSBTAP00000006950	0.0	1035.0	2BVW3@1|root,2QRJF@2759|Eukaryota,38EF6@33154|Opisthokonta,3BE47@33208|Metazoa,3CVTJ@33213|Bilateria,47ZKR@7711|Chordata,48ZHW@7742|Vertebrata,3JE4Q@40674|Mammalia,4IZN4@91561|Cetartiodactyla	33208|Metazoa	S	cytosolic 5'-nucleotidase 1B	NT5C1B	GO:0003674,GO:0003824,GO:0005575,GO:0005622,GO:0005623,GO:0005737,GO:0005829,GO:0006139,GO:0006725,GO:0006793,GO:0006796,GO:0006807,GO:0008150,GO:0008152,GO:0008252,GO:0008253,GO:0009116,GO:0009987,GO:0016311,GO:0016787,GO:0016788,GO:0016791,GO:0034641,GO:0042578,GO:0044237,GO:0044238,GO:0044281,GO:0044424,GO:0044444,GO:0044464,GO:0046483,GO:0055086,GO:0071704,GO:1901135,GO:1901360,GO:1901564,GO:…	3.1.3.5	ko:K01081	ko00230,ko00240,ko00760,ko01100,ko01110,map00230,map00240,map00760,map01100,map01110	-	R00183,R00511,R00963,R01126,R01227,R01569,R01664,R01968,R02088,R02102,R02323,R02719,R03346	RC00017	ko00000,ko00001,ko01000	-	-	-	5-nucleotidase
sp|P31081|CH60_BOVIN	72004.XP_005894650.1	0.0	1060.0	COG0459@1|root,KOG0356@2759|Eukaryota,38BJH@33154|Opisthokonta,3BE0G@33208|Metazoa,3CX9K@33213|Bilateria,4804Y@7711|Chordata,49073@7742|Vertebrata,3JDS5@40674|Mammalia,4IZJG@91561|Cetartiodactyla	33208|Metazoa	O	60 kDa heat shock protein	HSPD1	GO:0001530,GO:0001775,GO:0001816,GO:0001817,GO:0001819,GO:0002039,GO:0002119,GO:0002164,GO:0002200,GO:0002204,GO:0002208,GO:0002218,GO:0002221,GO:0002224,GO:0002250,GO:0002252,GO:0002253,GO:0002263,GO:0002285,GO:0002312,GO:0002366,GO:0002367,GO:0002368,GO:0002376,GO:0002377,GO:0002381,GO:0002440,GO:0002443,GO:0002449,GO:0002460,GO:0002520,GO:0002562,GO:0002682,GO:0002684,GO:0002694,GO:0002696,GO:…	-	ko:K04077	ko03018,ko04212,ko04940,ko05134,ko05152,map03018,map04212,map04940,map05134,map05152	-	-	-	ko00000,ko00001,ko03019,ko03029,ko03110,ko04147	-	-	-	Cpn60_TCP1
sp|P20004|ACON_BOVIN	72004.XP_005909496.1	0.0	1587.0	COG1048@1|root,KOG0453@2759|Eukaryota,38CNX@33154|Opisthokonta,3B95S@33208|Metazoa,3CSK2@33213|Bilateria,47Z59@7711|Chordata,497PM@7742|Vertebrata,3JBJP@40674|Mammalia,4IY2V@91561|Cetartiodactyla	33208|Metazoa	C	Aconitate hydratase, mitochondrial	ACO2	GO:0001889,GO:0003674,GO:0003824,GO:0003994,GO:0005488,GO:0005506,GO:0005575,GO:0005622,GO:0005623,GO:0005737,GO:0005739,GO:0006082,GO:0006091,GO:0006099,GO:0006101,GO:0006102,GO:0006950,GO:0007275,GO:0008150,GO:0008152,GO:0008198,GO:0009060,GO:0009987,GO:0015980,GO:0016829,GO:0016835,GO:0016836,GO:0016999,GO:0017144,GO:0019752,GO:0032501,GO:0032502,GO:0035900,GO:0043167,GO:0043169,GO:0043209,GO:…	4.2.1.3	ko:K01681	ko00020,ko00630,ko00720,ko01100,ko01110,ko01120,ko01130,ko01200,ko01210,ko01230,map00020,map00630,map00720,map01100,map01110,map01120,map01130,map01200,map01210,map01230	M00009,M00010,M00012,M00173,M00740	R01324,R01325,R01900	RC00497,RC00498,RC00618	br01601,ko00000,ko00001,ko00002,ko01000	-	-	-	Aconitase,Aconitase_C
tr|G5E5C6|G5E5C6_BOVIN	89462.XP_006066420.1	2.29e-293	801.0	COG5640@1|root,KOG3627@2759|Eukaryota,38CMC@33154|Opisthokonta,3BK79@33208|Metazoa,3CVHK@33213|Bilateria,489MG@7711|Chordata,495RY@7742|Vertebrata,3J85A@40674|Mammalia,4J8J4@91561|Cetartiodactyla	33208|Metazoa	E	Acrosin is the major protease of mammalian spermatozoa. It is a serine protease of trypsin-like cleavage specificity, it is synthesized in a zymogen form, proacrosin and stored in the acrosome	ACR	GO:0000003,GO:0001669,GO:0002077,GO:0003674,GO:0003824,GO:0004040,GO:0004175,GO:0004252,GO:0005488,GO:0005537,GO:0005575,GO:0005622,GO:0005623,GO:0005737,GO:0005798,GO:0006508,GO:0006807,GO:0007190,GO:0007338,GO:0007339,GO:0007340,GO:0007341,GO:0008037,GO:0008144,GO:0008150,GO:0008152,GO:0008233,GO:0008236,GO:0009056,GO:0009057,GO:0009566,GO:0009719,GO:0009725,GO:0009987,GO:0009988,GO:0010033,GO:…	3.4.21.10	ko:K01317	-	-	-	-	ko00000,ko01000,ko01002,ko04131	-	-	-	Trypsin
tr|E1B7S8|E1B7S8_BOVIN	72004.XP_005907525.1	0.0	1008.0	2C1FN@1|root,2R6TS@2759|Eukaryota,38V2C@33154|Opisthokonta,3BANV@33208|Metazoa,3D2QN@33213|Bilateria,4883M@7711|Chordata,49333@7742|Vertebrata,3JD4N@40674|Mammalia,4IYNI@91561|Cetartiodactyla	33208|Metazoa	S	Acrosin-binding protein	ACRBP	GO:0001669,GO:0002080,GO:0005575,GO:0005576,GO:0005622,GO:0005623,GO:0005737,GO:0012505,GO:0012506,GO:0016020,GO:0030141,GO:0030659,GO:0030667,GO:0031090,GO:0031410,GO:0031982,GO:0043226,GO:0043227,GO:0043229,GO:0044422,GO:0044424,GO:0044433,GO:0044444,GO:0044446,GO:0044464,GO:0097223,GO:0097708,GO:0098588,GO:0098805,GO:0099503	-	-	-	-	-	-	-	-	-	-	PBP_sp32
sp|P60712|ACTB_BOVIN	10036.XP_005080016.1	3.14e-278	759.0	COG5277@1|root,KOG0676@2759|Eukaryota,38C0D@33154|Opisthokonta,3BBGP@33208|Metazoa,3CRBJ@33213|Bilateria,480DQ@7711|Chordata,4944Y@7742|Vertebrata,3JEDP@40674|Mammalia,35F5M@314146|Euarchontoglires,4Q1SI@9989|Rodentia	33208|Metazoa	Z	postsynaptic cytoskeleton organization	ACTB	GO:0000079,GO:0000123,GO:0000902,GO:0000904,GO:0001654,GO:0001725,GO:0001932,GO:0002102,GO:0003674,GO:0005198,GO:0005200,GO:0005488,GO:0005515,GO:0005575,GO:0005622,GO:0005623,GO:0005634,GO:0005654,GO:0005737,GO:0005829,GO:0005856,GO:0005886,GO:0005912,GO:0005924,GO:0005925,GO:0005938,GO:0006928,GO:0006950,GO:0006996,GO:0007010,GO:0007275,GO:0007399,GO:0007409,GO:0007423,GO:0007623,GO:0008092,GO:…	-	ko:K05692	ko04015,ko04145,ko04210,ko04390,ko04391,ko04510,ko04520,ko04530,ko04611,ko04670,ko04714,ko04745,ko04810,ko04919,ko04921,ko05100,ko05110,ko05130,ko05131,ko05132,ko05164,ko05205,ko05225,ko05410,ko05412,ko05414,ko05416,ko05418,map04015,map04145,map04210,map04390,map04391,map04510,map04520,map04530,map04611,map04670,map04714,map04745,map04810,map04919,map04921,map05100,map05110,map05130,map05131,map0…	-	-	-	ko00000,ko00001,ko03019,ko03021,ko03029,ko03036,ko04147,ko04812	-	-	-	Actin
sp|Q32KZ2|ACL7A_BOVIN	9913.ENSBTAP00000025933	0.0	907.0	COG5277@1|root,KOG0676@2759|Eukaryota,39SRC@33154|Opisthokonta,3BIHW@33208|Metazoa,3CR53@33213|Bilateria,489CC@7711|Chordata,497HD@7742|Vertebrata,3J2BA@40674|Mammalia,4IY2S@91561|Cetartiodactyla	33208|Metazoa	Z	Actin-like protein	ACTL7A	GO:0001673,GO:0005575,GO:0005622,GO:0005623,GO:0005634,GO:0005737,GO:0005929,GO:0031514,GO:0032991,GO:0042995,GO:0043073,GO:0043226,GO:0043227,GO:0043229,GO:0043231,GO:0044424,GO:0044464,GO:0120025	-	-	-	-	-	-	-	-	-	-	ACTL7A_N,Actin
tr|E1BG77|E1BG77_BOVIN	72004.XP_005897593.1	0.0	1443.0	KOG3607@1|root,KOG3607@2759|Eukaryota,39H4K@33154|Opisthokonta,3BM8D@33208|Metazoa,3CT46@33213|Bilateria,486BH@7711|Chordata,490X4@7742|Vertebrata,3JF2R@40674|Mammalia,4J4RY@91561|Cetartiodactyla	33208|Metazoa	O	Disintegrin and metalloproteinase domain-containing protein 32	ADAM32	-	-	ko:K16070	-	-	-	-	ko00000,ko01000,ko01002	-	-	-	ADAM_CR,Disintegrin,EGF_2,Pep_M12B_propep,Reprolysin
sp|P00570|KAD1_BOVIN	9913.ENSBTAP00000050234	3.76e-134	380.0	COG0563@1|root,KOG3079@2759|Eukaryota,39WEG@33154|Opisthokonta,3BI7F@33208|Metazoa,3CXGR@33213|Bilateria,486NM@7711|Chordata,48YY9@7742|Vertebrata,3J6JT@40674|Mammalia,4J0QT@91561|Cetartiodactyla	33208|Metazoa	F	Catalyzes the reversible transfer of the terminal phosphate group between ATP and AMP. Also displays broad nucleoside diphosphate kinase activity. Plays an important role in cellular energy homeostasis and in adenine nucleotide metabolism	AK1	GO:0001520,GO:0003674,GO:0003824,GO:0004017,GO:0004550,GO:0005575,GO:0005622,GO:0005623,GO:0005737,GO:0005829,GO:0005856,GO:0005886,GO:0005929,GO:0006139,GO:0006165,GO:0006725,GO:0006753,GO:0006793,GO:0006796,GO:0006807,GO:0007049,GO:0007050,GO:0008150,GO:0008152,GO:0009058,GO:0009117,GO:0009123,GO:0009132,GO:0009141,GO:0009142,GO:0009165,GO:0009987,GO:0016020,GO:0016301,GO:0016310,GO:0016740,GO:…	2.7.4.3	ko:K00939	ko00230,ko00730,ko01100,ko01110,ko01130,map00230,map00730,map01100,map01110,map01130	M00049	R00127,R01547,R11319	RC00002	ko00000,ko00001,ko00002,ko01000,ko04147	-	-	-	ADK
sp|Q2YDD9|ADT4_BOVIN	9913.ENSBTAP00000017042	2.81e-232	639.0	KOG0749@1|root,KOG0749@2759|Eukaryota,38B82@33154|Opisthokonta,3B9K3@33208|Metazoa,3CTAF@33213|Bilateria,485UG@7711|Chordata,499I4@7742|Vertebrata,3J2AC@40674|Mammalia,4J26H@91561|Cetartiodactyla	33208|Metazoa	C	Solute carrier family 25	SLC25A31	GO:0005575,GO:0005622,GO:0005623,GO:0005737,GO:0005739,GO:0043226,GO:0043227,GO:0043229,GO:0043231,GO:0044424,GO:0044444,GO:0044464	-	ko:K05863	ko04020,ko04022,ko04217,ko04218,ko05012,ko05016,ko05166,map04020,map04022,map04217,map04218,map05012,map05016,map05166	-	-	-	ko00000,ko00001,ko02000,ko03029	2.A.29.1	-	-	Mito_carr
tr|A0A3Q1MHT0|A0A3Q1MHT0_BOVIN	9913.ENSBTAP00000048477	0.0	5891.0	28M73@1|root,2QTQ3@2759|Eukaryota,39RFK@33154|Opisthokonta,3BEUV@33208|Metazoa,3CRGA@33213|Bilateria,4860Q@7711|Chordata,492NJ@7742|Vertebrata,3JD5J@40674|Mammalia,4J3S4@91561|Cetartiodactyla	33208|Metazoa	S	AHNAK nucleoprotein	AHNAK	GO:0003674,GO:0005488,GO:0005515,GO:0005575,GO:0005576,GO:0005615,GO:0005622,GO:0005623,GO:0005737,GO:0005829,GO:0005856,GO:0005886,GO:0005911,GO:0008150,GO:0010959,GO:0015629,GO:0016020,GO:0022898,GO:0030054,GO:0031982,GO:0032409,GO:0032412,GO:0032879,GO:0034762,GO:0034765,GO:0042383,GO:0043226,GO:0043227,GO:0043228,GO:0043229,GO:0043230,GO:0043232,GO:0043269,GO:0044291,GO:0044421,GO:0044424,GO:…	-	-	-	-	-	-	-	-	-	-	-
sp|O77797|AKAP3_BOVIN	72004.XP_005897994.1	0.0	1705.0	2C5FU@1|root,2SM7F@2759|Eukaryota,38HN9@33154|Opisthokonta,3BIE8@33208|Metazoa,3D2X9@33213|Bilateria,488BF@7711|Chordata,48VYG@7742|Vertebrata,3J2WR@40674|Mammalia,4J22Y@91561|Cetartiodactyla	33208|Metazoa	T	anchor protein 3	AKAP3	GO:0001669,GO:0003674,GO:0005488,GO:0005515,GO:0005575,GO:0005622,GO:0005623,GO:0005737,GO:0005929,GO:0007154,GO:0007165,GO:0007166,GO:0007167,GO:0007178,GO:0008104,GO:0008150,GO:0009987,GO:0012505,GO:0023052,GO:0030141,GO:0031410,GO:0031514,GO:0031982,GO:0033036,GO:0035686,GO:0036126,GO:0042995,GO:0043226,GO:0043227,GO:0043229,GO:0044422,GO:0044424,GO:0044441,GO:0044444,GO:0044463,GO:0044464,GO:…	-	ko:K16520,ko:K16521	-	-	-	-	ko00000	-	-	-	AKAP_110,RII_binding_1
tr|F1MYH5|F1MYH5_BOVIN	9913.ENSBTAP00000042319	0.0	1655.0	2C5FU@1|root,2QQXJ@2759|Eukaryota,38HZE@33154|Opisthokonta,3BBM3@33208|Metazoa,3CYV4@33213|Bilateria,47Z7D@7711|Chordata,48WRB@7742|Vertebrata,3JEZI@40674|Mammalia,4JAAH@91561|Cetartiodactyla	33208|Metazoa	T	anchor protein 4	AKAP4	GO:0003674,GO:0005488,GO:0005515,GO:0005575,GO:0005622,GO:0005623,GO:0005737,GO:0005929,GO:0006928,GO:0006996,GO:0007154,GO:0007165,GO:0007166,GO:0007167,GO:0007178,GO:0008104,GO:0008150,GO:0009987,GO:0016043,GO:0022607,GO:0023052,GO:0030016,GO:0030017,GO:0030018,GO:0030030,GO:0030031,GO:0030317,GO:0031514,GO:0031674,GO:0033036,GO:0035686,GO:0036126,GO:0040011,GO:0042995,GO:0043226,GO:0043228,GO:…	-	ko:K16521	-	-	-	-	ko00000	-	-	-	AKAP_110,RII_binding_1
sp|P09487|PPBT_BOVIN	9913.ENSBTAP00000011783	0.0	1031.0	COG1785@1|root,KOG4126@2759|Eukaryota,38GD6@33154|Opisthokonta,3B9Y3@33208|Metazoa,3CRTE@33213|Bilateria,47ZT5@7711|Chordata,4927M@7742|Vertebrata,3J9AP@40674|Mammalia,4IW9P@91561|Cetartiodactyla	33208|Metazoa	T	alkaline phosphatase	ALPL	GO:0000003,GO:0001501,GO:0001503,GO:0001958,GO:0002237,GO:0003006,GO:0003674,GO:0003824,GO:0004035,GO:0005575,GO:0005576,GO:0005615,GO:0005623,GO:0005886,GO:0006793,GO:0006796,GO:0007275,GO:0007584,GO:0008150,GO:0008152,GO:0009605,GO:0009607,GO:0009617,GO:0009653,GO:0009719,GO:0009725,GO:0009887,GO:0009888,GO:0009987,GO:0009991,GO:0010033,GO:0014070,GO:0016020,GO:0016311,GO:0016462,GO:0016787,GO:…	3.1.3.1	ko:K01077	ko00730,ko00790,ko01100,ko02020,map00730,map00790,map01100,map02020	M00126	R02135,R04620	RC00017	ko00000,ko00001,ko00002,ko00537,ko01000,ko04147	-	-	-	Alk_phosphatase
tr|F1MB32|F1MB32_BOVIN	9913.ENSBTAP00000037647	0.0	2800.0	COG2373@1|root,KOG1366@2759|Eukaryota,38DGN@33154|Opisthokonta,3BCF2@33208|Metazoa,3CTZZ@33213|Bilateria,480CR@7711|Chordata,48V4X@7742|Vertebrata,3JFF2@40674|Mammalia,4IYWR@91561|Cetartiodactyla	33208|Metazoa	O	alpha-2-macroglobulin-like	A2ML1	GO:0003674,GO:0004857,GO:0005575,GO:0005576,GO:0005615,GO:0008150,GO:0009892,GO:0010466,GO:0010605,GO:0019222,GO:0030162,GO:0030234,GO:0030414,GO:0031323,GO:0031324,GO:0032268,GO:0032269,GO:0043086,GO:0044092,GO:0044421,GO:0045861,GO:0048519,GO:0048523,GO:0050789,GO:0050790,GO:0050794,GO:0051171,GO:0051172,GO:0051246,GO:0051248,GO:0051336,GO:0051346,GO:0052547,GO:0052548,GO:0060255,GO:0061134,GO:…	-	-	-	-	-	-	-	-	-	-	A2M,A2M_N,A2M_N_2,A2M_comp,A2M_recep,Thiol-ester_cl
sp|A5D7D1|ACTN4_BOVIN	9913.ENSBTAP00000014894	0.0	1830.0	COG5069@1|root,KOG0035@2759|Eukaryota,38C3U@33154|Opisthokonta,3BB7X@33208|Metazoa,3CV9K@33213|Bilateria,4873Q@7711|Chordata,4966R@7742|Vertebrata,3J99J@40674|Mammalia,4J8R4@91561|Cetartiodactyla	33208|Metazoa	Z	Actinin, alpha 4	ACTN4	GO:0000976,GO:0000977,GO:0001012,GO:0001067,GO:0001666,GO:0001725,GO:0001882,GO:0003674,GO:0003676,GO:0003677,GO:0003682,GO:0003690,GO:0003712,GO:0003713,GO:0003779,GO:0005102,GO:0005488,GO:0005515,GO:0005575,GO:0005622,GO:0005623,GO:0005634,GO:0005654,GO:0005737,GO:0005829,GO:0005856,GO:0005911,GO:0005938,GO:0006810,GO:0006928,GO:0006950,GO:0006996,GO:0007010,GO:0007015,GO:0007043,GO:0007154,GO:…	-	ko:K05699	ko04510,ko04520,ko04530,ko04670,ko04810,ko05146,ko05203,ko05322,map04510,map04520,map04530,map04670,map04810,map05146,map05203,map05322	-	-	-	ko00000,ko00001,ko04131,ko04147,ko04812	-	-	-	CH,EF-hand_8,EFhand_Ca_insen,Spectrin
sp|Q9XSJ4|ENOA_BOVIN	72004.XP_005892759.1	1.02e-313	854.0	COG0148@1|root,KOG2670@2759|Eukaryota,38C66@33154|Opisthokonta,3BE2S@33208|Metazoa,3CU4G@33213|Bilateria,480BN@7711|Chordata,48V1P@7742|Vertebrata,3J1VU@40674|Mammalia,4J9CY@91561|Cetartiodactyla	33208|Metazoa	G	Enolase, C-terminal TIM barrel domain	ENO1	-	4.2.1.11	ko:K01689	ko00010,ko00680,ko01100,ko01110,ko01120,ko01130,ko01200,ko01230,ko03018,ko04066,map00010,map00680,map01100,map01110,map01120,map01130,map01200,map01230,map03018,map04066	M00001,M00002,M00003,M00346,M00394	R00658	RC00349	ko00000,ko00001,ko00002,ko01000,ko03019,ko04147	-	-	-	Enolase_C,Enolase_N
tr|F1MQJ0|F1MQJ0_BOVIN	89462.XP_006044190.1	0.0	2654.0	KOG3690@1|root,KOG3690@2759|Eukaryota,38BGP@33154|Opisthokonta,3BB1P@33208|Metazoa,3CWJF@33213|Bilateria,48BQQ@7711|Chordata,497F1@7742|Vertebrata,3JDKE@40674|Mammalia,4J52R@91561|Cetartiodactyla	33208|Metazoa	E	Angiotensin-converting	ACE	GO:0000003,GO:0000323,GO:0001525,GO:0001568,GO:0001655,GO:0001664,GO:0001666,GO:0001678,GO:0001822,GO:0001932,GO:0001934,GO:0001944,GO:0001990,GO:0002237,GO:0002252,GO:0002262,GO:0002376,GO:0002443,GO:0002444,GO:0002446,GO:0002520,GO:0002682,GO:0003006,GO:0003008,GO:0003013,GO:0003015,GO:0003018,GO:0003044,GO:0003073,GO:0003081,GO:0003084,GO:0003674,GO:0003779,GO:0003824,GO:0004175,GO:0004177,GO:…	3.4.15.1	ko:K01283	ko04614,ko04924,ko05142,ko05410,map04614,map04924,map05142,map05410	-	-	-	ko00000,ko00001,ko01000,ko01002,ko04090,ko04147	-	-	-	Peptidase_M2
sp|P46193|ANXA1_BOVIN	9913.ENSBTAP00000021256	2.17e-243	669.0	KOG0819@1|root,KOG0819@2759|Eukaryota,398XR@33154|Opisthokonta,3BET6@33208|Metazoa,3D27F@33213|Bilateria,4841T@7711|Chordata,48XS6@7742|Vertebrata,3JB3G@40674|Mammalia,4IZVS@91561|Cetartiodactyla	33208|Metazoa	T	Plays important roles in the innate immune response as effector of glucocorticoid-mediated responses and regulator of the inflammatory process. Has anti-inflammatory activity. Plays a role in glucocorticoid-mediated down-regulation of the early phase of the inflammatory response. Promotes resolution of inflammation and wound healing (By similarity). Functions at least in part by activating the fo…	ANXA1	GO:0000003,GO:0000302,GO:0000323,GO:0001533,GO:0001655,GO:0001775,GO:0001776,GO:0001780,GO:0001817,GO:0001818,GO:0001819,GO:0001889,GO:0002262,GO:0002376,GO:0002520,GO:0002521,GO:0002548,GO:0002682,GO:0002683,GO:0002684,GO:0002685,GO:0002694,GO:0002695,GO:0002696,GO:0002697,GO:0002698,GO:0002699,GO:0002790,GO:0002791,GO:0002792,GO:0002819,GO:0002821,GO:0002822,GO:0002824,GO:0002825,GO:0002827,GO:…	-	ko:K17091	-	-	-	-	ko00000,ko04131,ko04147	1.A.31.1.3	-	-	Annexin
sp|P04272|ANXA2_BOVIN	59538.XP_005955309.1	8.49e-242	664.0	KOG0819@1|root,KOG0819@2759|Eukaryota,38DK4@33154|Opisthokonta,3BI0C@33208|Metazoa,3CRGC@33213|Bilateria,47YW4@7711|Chordata,48XIZ@7742|Vertebrata,3J84U@40674|Mammalia,4J8H4@91561|Cetartiodactyla	33208|Metazoa	U	Calcium-regulated membrane-binding protein whose affinity for calcium is greatly enhanced by anionic phospholipids. It binds two calcium ions with high affinity. May be involved in heat-stress response. Inhibits PCSK9-enhanced LDLR degradation, probably reduces PCSK9 protein levels via a translational mechanism but also competes with LDLR for binding with PCSK9	ANXA2	GO:0000323,GO:0001501,GO:0001525,GO:0001568,GO:0001726,GO:0001765,GO:0001786,GO:0001816,GO:0001919,GO:0001921,GO:0001932,GO:0001934,GO:0001944,GO:0002020,GO:0002376,GO:0002520,GO:0002521,GO:0002573,GO:0003157,GO:0003158,GO:0003348,GO:0003416,GO:0003417,GO:0003674,GO:0004857,GO:0004859,GO:0005215,GO:0005216,GO:0005244,GO:0005245,GO:0005261,GO:0005262,GO:0005488,GO:0005515,GO:0005543,GO:0005544,GO:…	-	ko:K17092	-	-	-	-	ko00000,ko04131,ko04147	1.A.31.1.4,9.A.48.1	-	-	Annexin
sp|Q2KJ64|ARGI1_BOVIN	9913.ENSBTAP00000016461	5.09e-239	656.0	COG0010@1|root,KOG2965@2759|Eukaryota,38CCH@33154|Opisthokonta,3BCCT@33208|Metazoa,3CTT1@33213|Bilateria,47Z9R@7711|Chordata,48YUR@7742|Vertebrata,3J9QZ@40674|Mammalia,4J45R@91561|Cetartiodactyla	33208|Metazoa	E	Arginase 1	ARG1	GO:0000003,GO:0000050,GO:0000302,GO:0001101,GO:0001562,GO:0001817,GO:0001818,GO:0001889,GO:0001910,GO:0001912,GO:0001936,GO:0001938,GO:0001959,GO:0001960,GO:0002237,GO:0002682,GO:0002683,GO:0002684,GO:0002694,GO:0002695,GO:0002697,GO:0002698,GO:0002699,GO:0002700,GO:0002701,GO:0002703,GO:0002704,GO:0002705,GO:0002706,GO:0002707,GO:0002709,GO:0002710,GO:0002718,GO:0002719,GO:0002724,GO:0002725,GO:…	3.5.3.1	ko:K01476	ko00220,ko00330,ko01100,ko01110,ko01130,ko01230,ko05146,map00220,map00330,map01100,map01110,map01130,map01230,map05146	M00029,M00134	R00551	RC00024,RC00329	ko00000,ko00001,ko00002,ko01000	-	-	-	Arginase
tr|E1BCR1|E1BCR1_BOVIN	9913.ENSBTAP00000019840	0.0	3326.0	COG1131@1|root,KOG0059@2759|Eukaryota,38BPG@33154|Opisthokonta,3BBB4@33208|Metazoa,3CSBI@33213|Bilateria,48247@7711|Chordata,4907A@7742|Vertebrata,3JA42@40674|Mammalia,4J4VK@91561|Cetartiodactyla	33208|Metazoa	I	ATP-binding cassette sub-family A	ABCA3	GO:0005575,GO:0005622,GO:0005623,GO:0005737,GO:0005886,GO:0012505,GO:0012506,GO:0016020,GO:0030141,GO:0030659,GO:0030667,GO:0031090,GO:0031410,GO:0031982,GO:0042599,GO:0043226,GO:0043227,GO:0043229,GO:0044422,GO:0044424,GO:0044433,GO:0044444,GO:0044446,GO:0044464,GO:0071944,GO:0097208,GO:0097232,GO:0097233,GO:0097708,GO:0098588,GO:0098805,GO:0099503	-	ko:K05643	ko02010,map02010	-	-	-	ko00000,ko00001,ko02000	3.A.1.211	-	-	ABC2_membrane_3,ABC_tran
sp|P19483|ATPA_BOVIN	72004.XP_005892407.1	0.0	1047.0	COG0056@1|root,KOG1353@2759|Eukaryota,38ERH@33154|Opisthokonta,3BCEE@33208|Metazoa,3CU79@33213|Bilateria,489CP@7711|Chordata,497ZQ@7742|Vertebrata,3J34Z@40674|Mammalia,4J1PP@91561|Cetartiodactyla	33208|Metazoa	C	ATP synthase, H transporting, mitochondrial F1 complex, alpha subunit 1, cardiac muscle	ATP5A1	GO:0000166,GO:0000275,GO:0001936,GO:0001937,GO:0003674,GO:0003824,GO:0005102,GO:0005215,GO:0005488,GO:0005515,GO:0005524,GO:0005575,GO:0005622,GO:0005623,GO:0005737,GO:0005739,GO:0005740,GO:0005743,GO:0005753,GO:0005886,GO:0006139,GO:0006163,GO:0006164,GO:0006629,GO:0006725,GO:0006753,GO:0006754,GO:0006793,GO:0006796,GO:0006807,GO:0006810,GO:0006811,GO:0006812,GO:0008144,GO:0008150,GO:0008152,GO:…	-	ko:K02132	ko00190,ko01100,ko04714,ko05010,ko05012,ko05016,map00190,map01100,map04714,map05010,map05012,map05016	M00158	-	-	ko00000,ko00001,ko00002	3.A.2.1	-	-	ATP-synt_ab,ATP-synt_ab_C,ATP-synt_ab_N
sp|P00829|ATPB_BOVIN	9913.ENSBTAP00000017710	0.0	1004.0	COG0055@1|root,KOG1350@2759|Eukaryota,38CQ6@33154|Opisthokonta,3BAHK@33208|Metazoa,3CV2G@33213|Bilateria,4851Z@7711|Chordata,497E8@7742|Vertebrata,3J5C0@40674|Mammalia,4IZEE@91561|Cetartiodactyla	33208|Metazoa	C	ATP synthase subunit beta	ATP5B	GO:0000003,GO:0000166,GO:0000275,GO:0001525,GO:0001568,GO:0001944,GO:0002119,GO:0002164,GO:0003006,GO:0003008,GO:0003674,GO:0003824,GO:0005102,GO:0005215,GO:0005488,GO:0005509,GO:0005515,GO:0005524,GO:0005575,GO:0005622,GO:0005623,GO:0005737,GO:0005739,GO:0005740,GO:0005743,GO:0005753,GO:0005759,GO:0005886,GO:0005929,GO:0006139,GO:0006163,GO:0006164,GO:0006629,GO:0006725,GO:0006753,GO:0006754,GO:…	3.6.3.14	ko:K02133	ko00190,ko01100,ko04714,ko05010,ko05012,ko05016,map00190,map01100,map04714,map05010,map05012,map05016	M00158	-	-	ko00000,ko00001,ko00002,ko01000	3.A.2.1	-	-	ATP-synt_ab,ATP-synt_ab_N
tr|A0A3Q1NJ70|A0A3Q1NJ70_BOVIN	9913.ENSBTAP00000003472	0.0	1563.0	COG0205@1|root,KOG2440@2759|Eukaryota,38C5Z@33154|Opisthokonta,3B9JD@33208|Metazoa,3CRRX@33213|Bilateria,481FJ@7711|Chordata,48VDC@7742|Vertebrata,3JD4E@40674|Mammalia,4JAI9@91561|Cetartiodactyla	33208|Metazoa	G	Phosphofructokinase	PFKP	GO:0000166,GO:0003674,GO:0003824,GO:0003872,GO:0005488,GO:0005515,GO:0005524,GO:0005575,GO:0005622,GO:0005623,GO:0005737,GO:0005829,GO:0005975,GO:0006002,GO:0006082,GO:0006090,GO:0006091,GO:0006096,GO:0006139,GO:0006163,GO:0006164,GO:0006165,GO:0006725,GO:0006732,GO:0006733,GO:0006753,GO:0006754,GO:0006757,GO:0006793,GO:0006796,GO:0006807,GO:0008144,GO:0008150,GO:0008152,GO:0008443,GO:0009056,GO:…	2.7.1.11	ko:K00850	ko00010,ko00030,ko00051,ko00052,ko00680,ko01100,ko01110,ko01120,ko01130,ko01200,ko01230,ko03018,ko04152,ko05230,map00010,map00030,map00051,map00052,map00680,map01100,map01110,map01120,map01130,map01200,map01230,map03018,map04152,map05230	M00001,M00345	R00756,R03236,R03237,R03238,R03239,R04779	RC00002,RC00017	ko00000,ko00001,ko00002,ko01000,ko01009,ko03019	-	-	-	PFK
tr|Q32L61|Q32L61_BOVIN	9913.ENSBTAP00000031584	8.93e-293	803.0	2BN3H@1|root,2S1NF@2759|Eukaryota,38B8S@33154|Opisthokonta,3BJ4T@33208|Metazoa,3CYUS@33213|Bilateria,481C0@7711|Chordata,490I1@7742|Vertebrata,3J24M@40674|Mammalia,4JA13@91561|Cetartiodactyla	33208|Metazoa	S	Regulatory subunit of type II PKA R-subunit	CABYR	GO:0003674,GO:0005488,GO:0005509,GO:0005515,GO:0005575,GO:0005622,GO:0005623,GO:0005634,GO:0005737,GO:0005829,GO:0005929,GO:0019899,GO:0019904,GO:0031514,GO:0035686,GO:0036126,GO:0042995,GO:0043167,GO:0043169,GO:0043226,GO:0043227,GO:0043229,GO:0043231,GO:0044422,GO:0044424,GO:0044441,GO:0044444,GO:0044463,GO:0044464,GO:0046872,GO:0046982,GO:0046983,GO:0097223,GO:0097228,GO:0097229,GO:0097729,GO:…	-	-	-	-	-	-	-	-	-	-	RIIa
sp|P54281|CLCA1_BOVIN	9913.ENSBTAP00000028657	0.0	1786.0	28JCE@1|root,2QRRD@2759|Eukaryota,39S0K@33154|Opisthokonta,3BC4I@33208|Metazoa,3CT0H@33213|Bilateria,482JK@7711|Chordata,4910X@7742|Vertebrata,3J4BN@40674|Mammalia,4JAG3@91561|Cetartiodactyla	33208|Metazoa	W	chloride channel	-	-	-	ko:K05030	ko04924,ko04972,map04924,map04972	-	-	-	ko00000,ko00001,ko04040	1.A.13.1	-	-	CLCA,VWA
sp|P62157|CALM_BOVIN	10029.XP_007608413.1	1.01e-66	206.0	COG5126@1|root,KOG0027@2759|Eukaryota,38ETU@33154|Opisthokonta,3BAEQ@33208|Metazoa,3CUJJ@33213|Bilateria,481VF@7711|Chordata,48WHI@7742|Vertebrata,3JBHU@40674|Mammalia,35PHS@314146|Euarchontoglires,4Q8BE@9989|Rodentia	33208|Metazoa	T	Ca2+ insensitive EF hand	CALM2	GO:0000086,GO:0000278,GO:0000922,GO:0001505,GO:0001664,GO:0001975,GO:0002027,GO:0003674,GO:0005102,GO:0005246,GO:0005488,GO:0005509,GO:0005513,GO:0005515,GO:0005575,GO:0005622,GO:0005623,GO:0005634,GO:0005737,GO:0005813,GO:0005815,GO:0005819,GO:0005856,GO:0005874,GO:0005876,GO:0005886,GO:0005887,GO:0006873,GO:0006874,GO:0006875,GO:0006937,GO:0006942,GO:0006996,GO:0007005,GO:0007006,GO:0007049,GO:…	-	ko:K02183	ko04014,ko04015,ko04016,ko04020,ko04022,ko04024,ko04070,ko04114,ko04218,ko04261,ko04270,ko04371,ko04626,ko04713,ko04720,ko04722,ko04728,ko04740,ko04744,ko04745,ko04750,ko04910,ko04912,ko04915,ko04916,ko04921,ko04922,ko04924,ko04925,ko04970,ko04971,ko05010,ko05031,ko05034,ko05133,ko05152,ko05167,ko05200,ko05214,ko05418,map04014,map04015,map04016,map04020,map04022,map04024,map04070,map04114,map0421…	-	-	-	ko00000,ko00001,ko01009,ko03036,ko04131,ko04147	-	-	-	EF-hand_1
sp|P20811|ICAL_BOVIN	9913.ENSBTAP00000036917	0.0	1111.0	29AGA@1|root,2RHIZ@2759|Eukaryota,39T03@33154|Opisthokonta,3BKGJ@33208|Metazoa,3CU9V@33213|Bilateria,47ZRE@7711|Chordata,493MQ@7742|Vertebrata,3J3FR@40674|Mammalia,4IY8T@91561|Cetartiodactyla	33208|Metazoa	T	calpastatin	CAST	GO:0000003,GO:0000768,GO:0001775,GO:0001889,GO:0002020,GO:0003674,GO:0004857,GO:0004866,GO:0004869,GO:0005488,GO:0005515,GO:0005575,GO:0005622,GO:0005623,GO:0005634,GO:0005737,GO:0005783,GO:0005829,GO:0006807,GO:0006949,GO:0007275,GO:0007338,GO:0007343,GO:0007399,GO:0007417,GO:0007420,GO:0007520,GO:0007568,GO:0008150,GO:0008152,GO:0009056,GO:0009057,GO:0009566,GO:0009653,GO:0009892,GO:0009987,GO:…	-	ko:K04281	-	-	-	-	ko00000	-	-	-	Calpain_inhib
sp|P22226|CTHL1_BOVIN	9913.ENSBTAP00000026750	9.44e-109	313.0	2CZHT@1|root,2SAES@2759|Eukaryota,3A78E@33154|Opisthokonta,3BQNE@33208|Metazoa,3DA4G@33213|Bilateria,48E02@7711|Chordata,49AXW@7742|Vertebrata,3JGUP@40674|Mammalia,4JBIQ@91561|Cetartiodactyla	33208|Metazoa	T	active against S.aureus and E.coli	-	-	-	-	-	-	-	-	-	-	-	-	-
sp|P19660|CTHL2_BOVIN	9913.ENSBTAP00000034497	1.3e-98	289.0	2CZHT@1|root,2SAES@2759|Eukaryota,3A78E@33154|Opisthokonta,3BQNE@33208|Metazoa,3DA4G@33213|Bilateria,48E02@7711|Chordata,49AXW@7742|Vertebrata,3JGUP@40674|Mammalia,4JBGW@91561|Cetartiodactyla	33208|Metazoa	T	Its activity appears to be mediated by its ability to damage bacterial membranes	-	-	-	ko:K13916	ko04621,ko04970,ko05152,map04621,map04970,map05152	-	-	-	ko00000,ko00001	-	-	-	CAP18_C,Cathelicidins
sp|Q5E9F7|COF1_BOVIN	10181.XP_004852431.1	9.97e-114	326.0	KOG1735@1|root,KOG1735@2759|Eukaryota,39SM6@33154|Opisthokonta,3BB79@33208|Metazoa,3D0KZ@33213|Bilateria,488E8@7711|Chordata,48VG7@7742|Vertebrata,3J58S@40674|Mammalia,35F6U@314146|Euarchontoglires,4Q6PY@9989|Rodentia	33208|Metazoa	Z	Belongs to the actin-binding proteins ADF family	CFL1	GO:0000278,GO:0000281,GO:0000302,GO:0000910,GO:0001101,GO:0001558,GO:0001667,GO:0001755,GO:0001838,GO:0001841,GO:0001842,GO:0001952,GO:0001954,GO:0002009,GO:0003674,GO:0003779,GO:0005102,GO:0005488,GO:0005515,GO:0005543,GO:0005575,GO:0005622,GO:0005623,GO:0005737,GO:0005739,GO:0005740,GO:0005856,GO:0005886,GO:0005911,GO:0005938,GO:0006464,GO:0006468,GO:0006606,GO:0006793,GO:0006796,GO:0006807,GO:…	-	ko:K05765	ko04360,ko04666,ko04810,ko05133,map04360,map04666,map04810,map05133	-	-	-	ko00000,ko00001,ko04131,ko04147,ko04812	-	-	-	Cofilin_ADF
tr|F1MWJ0|F1MWJ0_BOVIN	9913.ENSBTAP00000028955	2.52e-266	745.0	2EK7T@1|root,2SQ6F@2759|Eukaryota,39X0B@33154|Opisthokonta,3BK3H@33208|Metazoa,3D0KD@33213|Bilateria,4848K@7711|Chordata,498J4@7742|Vertebrata,3J90I@40674|Mammalia,4J7C2@91561|Cetartiodactyla	33208|Metazoa	S	corneodesmosin	CDSN	GO:0001533,GO:0002064,GO:0003334,GO:0003335,GO:0003336,GO:0003674,GO:0005488,GO:0005515,GO:0005575,GO:0005623,GO:0005886,GO:0005911,GO:0007155,GO:0007162,GO:0007275,GO:0008150,GO:0008544,GO:0009653,GO:0009887,GO:0009888,GO:0009913,GO:0009987,GO:0010941,GO:0016020,GO:0022407,GO:0022408,GO:0022610,GO:0030054,GO:0030057,GO:0030154,GO:0030155,GO:0030216,GO:0030855,GO:0030856,GO:0030857,GO:0032501,GO:…	-	-	-	-	-	-	-	-	-	-	-
sp|P55206|ANFC_BOVIN	9913.ENSBTAP00000040960	2.61e-83	246.0	2C23Y@1|root,2S2QY@2759|Eukaryota,3A241@33154|Opisthokonta,3BR8N@33208|Metazoa,3D799@33213|Bilateria,48E22@7711|Chordata,49B57@7742|Vertebrata,3JGHJ@40674|Mammalia,4J5E5@91561|Cetartiodactyla	33208|Metazoa	F	Hormone which plays a role in endochondral ossification through regulation of cartilaginous growth plate chondrocytes proliferation and differentiation. May also be vasoactive and natriuretic. Specifically binds and stimulates the cGMP production of the NPR2 receptor. Binds the clearance receptor NPR3 (By similarity)	NPPC	GO:0000003,GO:0001501,GO:0001666,GO:0002062,GO:0002682,GO:0002684,GO:0002694,GO:0002696,GO:0002697,GO:0002699,GO:0002703,GO:0002705,GO:0002886,GO:0002888,GO:0003008,GO:0003013,GO:0003018,GO:0003413,GO:0003416,GO:0003417,GO:0003418,GO:0003419,GO:0003674,GO:0005102,GO:0005179,GO:0005488,GO:0005515,GO:0005575,GO:0005576,GO:0005615,GO:0005622,GO:0005623,GO:0005737,GO:0006139,GO:0006163,GO:0006164,GO:…	-	ko:K12336	ko05418,map05418	-	-	-	ko00000,ko00001	-	-	-	ANP
sp|P35662|CYLC1_BOVIN	9913.ENSBTAP00000054504	9.73e-243	694.0	298CA@1|root,2RFCV@2759|Eukaryota,39518@33154|Opisthokonta,3BK53@33208|Metazoa,3D4MI@33213|Bilateria,4826G@7711|Chordata,492ZI@7742|Vertebrata,3J3IM@40674|Mammalia,4J4VG@91561|Cetartiodactyla	33208|Metazoa	Z	Cylicin, basic protein of sperm head cytoskeleton 1	CYLC1	GO:0001669,GO:0005575,GO:0005622,GO:0005623,GO:0005737,GO:0005773,GO:0012505,GO:0030141,GO:0031410,GO:0031982,GO:0043159,GO:0043226,GO:0043227,GO:0043229,GO:0043231,GO:0044422,GO:0044424,GO:0044433,GO:0044437,GO:0044444,GO:0044446,GO:0044464,GO:0097223,GO:0097708,GO:0099503	-	-	-	-	-	-	-	-	-	-	Cylicin_N
tr|Q3ZCL0|Q3ZCL0_BOVIN	72004.XP_005905174.1	1.41e-190	527.0	COG2340@1|root,KOG3017@2759|Eukaryota,39V9J@33154|Opisthokonta,3BI47@33208|Metazoa,3D0KV@33213|Bilateria,488NT@7711|Chordata,48Z8H@7742|Vertebrata,3JGAG@40674|Mammalia,4JAQ2@91561|Cetartiodactyla	33208|Metazoa	S	secretory protein 3	CRISP3	-	-	ko:K19919	-	-	-	-	ko00000,ko04131	-	-	-	CAP,Crisp
sp|Q01107|DSC1_BOVIN	9913.ENSBTAP00000026482	0.0	1803.0	KOG3594@1|root,KOG3594@2759|Eukaryota,38FCX@33154|Opisthokonta,3BEY6@33208|Metazoa,3CUCW@33213|Bilateria,48920@7711|Chordata,48W8R@7742|Vertebrata,3J78C@40674|Mammalia,4IZ48@91561|Cetartiodactyla	33208|Metazoa	S	Component of intercellular desmosome junctions. Involved in the interaction of plaque proteins and intermediate filaments mediating cell-cell adhesion	DSC1	GO:0005575,GO:0005911,GO:0030054,GO:0030057,GO:0070161	-	ko:K07600	-	-	-	-	ko00000	-	-	-	Cadherin,Cadherin_C,Cadherin_pro
sp|Q03763|DSG1_BOVIN	72004.XP_005901103.1	0.0	1848.0	KOG3594@1|root,KOG3594@2759|Eukaryota,38FY5@33154|Opisthokonta,3BEQA@33208|Metazoa,3CZX9@33213|Bilateria,47ZGR@7711|Chordata,48YA6@7742|Vertebrata,3J6E7@40674|Mammalia,4J0VX@91561|Cetartiodactyla	33208|Metazoa	S	Component of intercellular desmosome junctions. Involved in the interaction of plaque proteins and intermediate filaments mediating cell-cell adhesion	DSG1	GO:0003674,GO:0005488,GO:0005515,GO:0005575,GO:0005623,GO:0005886,GO:0005911,GO:0008150,GO:0009898,GO:0016020,GO:0030054,GO:0030057,GO:0031647,GO:0044425,GO:0044459,GO:0044464,GO:0045295,GO:0050821,GO:0065007,GO:0065008,GO:0070161,GO:0071944,GO:0098552,GO:0098562	-	ko:K07596	ko05150,map05150	-	-	-	ko00000,ko00001	-	-	-	Cadherin,Cadherin_C
tr|E1BKT9|E1BKT9_BOVIN	9913.ENSBTAP00000020103	0.0	3926.0	COG5069@1|root,KOG0516@2759|Eukaryota,38EE9@33154|Opisthokonta,3BI13@33208|Metazoa,3CZVU@33213|Bilateria,480Z2@7711|Chordata,48V1X@7742|Vertebrata,3JAKW@40674|Mammalia,4JB3W@91561|Cetartiodactyla	33208|Metazoa	Z	Desmoplakin	DSP	GO:0001533,GO:0002027,GO:0002934,GO:0003007,GO:0003205,GO:0003206,GO:0003208,GO:0003223,GO:0003229,GO:0003231,GO:0003674,GO:0005080,GO:0005198,GO:0005488,GO:0005515,GO:0005575,GO:0005623,GO:0005886,GO:0005911,GO:0006464,GO:0006807,GO:0006937,GO:0006942,GO:0006996,GO:0007010,GO:0007154,GO:0007155,GO:0007275,GO:0007507,GO:0007517,GO:0008016,GO:0008104,GO:0008150,GO:0008152,GO:0008544,GO:0009653,GO:…	-	ko:K10381,ko:K10388	ko05412,map05412	-	-	-	ko00000,ko00001,ko04147,ko04812	-	-	-	Plectin
tr|F1N206|F1N206_BOVIN	9913.ENSBTAP00000033696	0.0	1005.0	COG1249@1|root,KOG1335@2759|Eukaryota,38CSR@33154|Opisthokonta,3BHTK@33208|Metazoa,3CS51@33213|Bilateria,480T0@7711|Chordata,48WVC@7742|Vertebrata,3J5CC@40674|Mammalia,4J55Z@91561|Cetartiodactyla	33208|Metazoa	C	Dihydrolipoyl dehydrogenase	DLD	GO:0000003,GO:0001669,GO:0003006,GO:0003674,GO:0003824,GO:0004148,GO:0005575,GO:0005622,GO:0005623,GO:0005634,GO:0005654,GO:0005737,GO:0005739,GO:0005773,GO:0005929,GO:0006091,GO:0006119,GO:0006120,GO:0006139,GO:0006163,GO:0006464,GO:0006508,GO:0006725,GO:0006753,GO:0006793,GO:0006796,GO:0006807,GO:0007275,GO:0007276,GO:0007281,GO:0007283,GO:0007286,GO:0007369,GO:0008150,GO:0008152,GO:0009117,GO:…	1.8.1.4	ko:K00382	ko00010,ko00020,ko00260,ko00280,ko00620,ko00630,ko00640,ko01100,ko01110,ko01120,ko01130,ko01200,map00010,map00020,map00260,map00280,map00620,map00630,map00640,map01100,map01110,map01120,map01130,map01200	M00009,M00011,M00036,M00307,M00532	R00209,R01221,R01698,R03815,R07618,R08549	RC00004,RC00022,RC00583,RC02742,RC02833,RC02834	br01601,ko00000,ko00001,ko00002,ko01000,ko04147	-	-	-	Pyr_redox_2,Pyr_redox_dim
sp|O77780|ADAM2_BOVIN	72004.XP_005897592.1	0.0	1543.0	KOG3607@1|root,KOG3607@2759|Eukaryota,39H4K@33154|Opisthokonta,3BM8D@33208|Metazoa,3CT46@33213|Bilateria,486BH@7711|Chordata,490X4@7742|Vertebrata,3J3CE@40674|Mammalia,4IXSR@91561|Cetartiodactyla	33208|Metazoa	O	Disintegrin and metalloproteinase domain-containing protein	ADAM2	GO:0000003,GO:0001669,GO:0003006,GO:0003008,GO:0005575,GO:0005622,GO:0005623,GO:0005737,GO:0007155,GO:0007275,GO:0007276,GO:0007283,GO:0007548,GO:0007610,GO:0007611,GO:0007612,GO:0007632,GO:0008150,GO:0008306,GO:0008406,GO:0008542,GO:0008584,GO:0009314,GO:0009416,GO:0009628,GO:0009893,GO:0009986,GO:0010468,GO:0010604,GO:0010628,GO:0012505,GO:0019222,GO:0019953,GO:0022414,GO:0022610,GO:0030141,GO:…	-	ko:K06833	-	-	-	-	ko00000,ko01000,ko01002,ko04516	-	-	-	ADAM_CR,Disintegrin,Pep_M12B_propep,Reprolysin
sp|O18956|ENTP1_BOVIN	72004.XP_005898896.1	0.0	1011.0	COG5371@1|root,KOG1386@2759|Eukaryota,38DI0@33154|Opisthokonta,3BFEE@33208|Metazoa,3CSEM@33213|Bilateria,482ND@7711|Chordata,49910@7742|Vertebrata,3JEF5@40674|Mammalia,4IZ5Y@91561|Cetartiodactyla	33208|Metazoa	F	Ectonucleoside triphosphate diphosphohydrolase 1	ENTPD1	GO:0001775,GO:0003674,GO:0003824,GO:0005575,GO:0005576,GO:0005604,GO:0005605,GO:0006139,GO:0006725,GO:0006753,GO:0006793,GO:0006796,GO:0006807,GO:0006950,GO:0007154,GO:0007165,GO:0007186,GO:0007596,GO:0007599,GO:0008150,GO:0008152,GO:0009056,GO:0009058,GO:0009132,GO:0009134,GO:0009135,GO:0009137,GO:0009179,GO:0009181,GO:0009185,GO:0009191,GO:0009611,GO:0009987,GO:0016462,GO:0016787,GO:0016817,GO:…	3.6.1.5	ko:K01510	ko00230,ko00240,ko05169,map00230,map00240,map05169	-	R00086,R00122,R00155,R00159,R00328,R00335,R00514,R00569,R00719,R00961,R02092,R02095	RC00002	ko00000,ko00001,ko01000,ko04090	-	-	-	GDA1_CD39
sp|Q0VCX2|BIP_BOVIN	89462.XP_006049327.1	0.0	1260.0	COG0443@1|root,KOG0100@2759|Eukaryota,38BPF@33154|Opisthokonta,3B99M@33208|Metazoa,3CZ71@33213|Bilateria,4817Y@7711|Chordata,48WW0@7742|Vertebrata,3JA4R@40674|Mammalia,4IXU5@91561|Cetartiodactyla	33208|Metazoa	O	Heat shock protein family A (Hsp70) member 5	HSPA5	GO:0003674,GO:0003824,GO:0005488,GO:0005515,GO:0005575,GO:0005576,GO:0005615,GO:0005622,GO:0005623,GO:0005634,GO:0005737,GO:0005739,GO:0005783,GO:0005788,GO:0005789,GO:0005790,GO:0005793,GO:0005886,GO:0006508,GO:0006807,GO:0006810,GO:0006915,GO:0006950,GO:0006983,GO:0006984,GO:0006986,GO:0007154,GO:0007165,GO:0007275,GO:0007399,GO:0007417,GO:0007420,GO:0008104,GO:0008150,GO:0008152,GO:0008219,GO:…	-	ko:K09490	ko03060,ko04141,ko04918,ko05020,map03060,map04141,map04918,map05020	-	-	-	ko00000,ko00001,ko03110,ko04131,ko04147	1.A.33	-	-	HSP70
tr|E1B9N6|E1B9N6_BOVIN	9913.ENSBTAP00000013898	0.0	3157.0	COG5069@1|root,KOG0516@2759|Eukaryota,38HSZ@33154|Opisthokonta,3BJ9T@33208|Metazoa,3CXSQ@33213|Bilateria,48ABJ@7711|Chordata,493FU@7742|Vertebrata,3J1P5@40674|Mammalia,4J0R8@91561|Cetartiodactyla	33208|Metazoa	Z	envoplakin	EVPL	-	-	ko:K10383	-	-	-	-	ko00000,ko04812	-	-	-	Plectin
tr|E1B9P4|E1B9P4_BOVIN	9913.ENSBTAP00000021448	3.58e-169	471.0	KOG1565@1|root,KOG1565@2759|Eukaryota,3A46B@33154|Opisthokonta,3BSCF@33208|Metazoa,3CZ30@33213|Bilateria,488WW@7711|Chordata,498HX@7742|Vertebrata,3JE3P@40674|Mammalia,4JAXC@91561|Cetartiodactyla	33208|Metazoa	OW	Epididymal sperm binding protein 1	ELSPBP1	-	-	-	-	-	-	-	-	-	-	-	fn2
tr|F1N7X7|F1N7X7_BOVIN	9913.ENSBTAP00000017892	0.0	1027.0	2BVKY@1|root,2S0XQ@2759|Eukaryota,39WRM@33154|Opisthokonta,3BMP9@33208|Metazoa,3CRG5@33213|Bilateria,4858C@7711|Chordata,4903K@7742|Vertebrata,3J3FX@40674|Mammalia,4IX94@91561|Cetartiodactyla	33208|Metazoa	S	Family with sequence similarity 71, member B	FAM71B	-	-	-	-	-	-	-	-	-	-	-	DUF3699
sp|P55052|FABP5_BOVIN	72004.XP_005897325.1	5.32e-94	274.0	KOG4015@1|root,KOG4015@2759|Eukaryota,3A4HC@33154|Opisthokonta,3BTCU@33208|Metazoa,3D6FA@33213|Bilateria,48E0I@7711|Chordata,49AVT@7742|Vertebrata,3JGMM@40674|Mammalia,4J56G@91561|Cetartiodactyla	33208|Metazoa	I	Fatty acid-binding protein	FABP5	GO:0001972,GO:0003008,GO:0003674,GO:0005488,GO:0005501,GO:0005504,GO:0005515,GO:0005575,GO:0005576,GO:0005615,GO:0005622,GO:0005623,GO:0005634,GO:0005737,GO:0005975,GO:0005996,GO:0006006,GO:0006629,GO:0006644,GO:0006650,GO:0006656,GO:0006793,GO:0006796,GO:0006807,GO:0007610,GO:0007611,GO:0007613,GO:0007616,GO:0008150,GO:0008152,GO:0008289,GO:0008610,GO:0008654,GO:0009058,GO:0009889,GO:0009966,GO:…	-	ko:K08752,ko:K08753,ko:K08754,ko:K08756,ko:K17289	ko03320,ko04923,map03320,map04923	-	-	-	ko00000,ko00001,ko04147	-	-	-	Lipocalin
sp|Q2T9N0|FSCB_BOVIN	9913.ENSBTAP00000050184	5.79e-203	603.0	2C3PC@1|root,2S90R@2759|Eukaryota,3A21D@33154|Opisthokonta,3BR0V@33208|Metazoa,3D41S@33213|Bilateria,47Z4D@7711|Chordata,48WV3@7742|Vertebrata,3JEG1@40674|Mammalia,4J1VI@91561|Cetartiodactyla	33208|Metazoa	S	Fibrous sheath CABYR binding protein	FSCB	GO:0003674,GO:0005488,GO:0005509,GO:0005575,GO:0005623,GO:0005929,GO:0008150,GO:0009892,GO:0010605,GO:0019222,GO:0031323,GO:0031324,GO:0031399,GO:0031400,GO:0031514,GO:0032268,GO:0032269,GO:0033233,GO:0033234,GO:0035686,GO:0036126,GO:0042995,GO:0043167,GO:0043169,GO:0043226,GO:0044422,GO:0044441,GO:0044463,GO:0044464,GO:0046872,GO:0048519,GO:0048523,GO:0050789,GO:0050794,GO:0051171,GO:0051172,GO:…	-	-	-	-	-	-	-	-	-	-	-
sp|Q8MJN0|FUND2_BOVIN	9913.ENSBTAP00000022579	3.34e-126	360.0	KOG4099@1|root,KOG4099@2759|Eukaryota,39XTF@33154|Opisthokonta,3BMZT@33208|Metazoa,3D4YR@33213|Bilateria,48AW1@7711|Chordata,492IM@7742|Vertebrata,3J6R8@40674|Mammalia,4IYA7@91561|Cetartiodactyla	33208|Metazoa	S	FUN14 domain-containing protein 2	FUNDC2	GO:0005575,GO:0005622,GO:0005623,GO:0005737,GO:0005739,GO:0043226,GO:0043227,GO:0043229,GO:0043231,GO:0044424,GO:0044444,GO:0044464	-	ko:K17986	ko04137,map04137	-	-	-	ko00000,ko00001,ko03029,ko04131	-	-	-	FUN14
sp|Q32LB5|GPRL1_BOVIN	72004.XP_005909705.1	1.03e-186	517.0	COG2340@1|root,KOG3017@2759|Eukaryota,39U9X@33154|Opisthokonta,3BHZ2@33208|Metazoa,3CXDK@33213|Bilateria,485I6@7711|Chordata,498GW@7742|Vertebrata,3JPM1@40674|Mammalia,4J568@91561|Cetartiodactyla	33208|Metazoa	S	GLIPR1-like protein 1	glipr1	-	-	-	-	-	-	-	-	-	-	-	CAP
sp|Q2KJE5|G3PT_BOVIN	9913.ENSBTAP00000021166	2.14e-261	719.0	COG0057@1|root,KOG0657@2759|Eukaryota,38DPH@33154|Opisthokonta,3BA6Z@33208|Metazoa,3CRFX@33213|Bilateria,4830I@7711|Chordata,493ZE@7742|Vertebrata,3J371@40674|Mammalia,4J33W@91561|Cetartiodactyla	33208|Metazoa	G	Glyceraldehyde-3-phosphate dehydrogenase	GAPDHS	GO:0000003,GO:0003006,GO:0003674,GO:0003824,GO:0004365,GO:0005575,GO:0005622,GO:0005623,GO:0005737,GO:0005929,GO:0005975,GO:0006082,GO:0006090,GO:0006091,GO:0006096,GO:0006139,GO:0006163,GO:0006164,GO:0006165,GO:0006725,GO:0006732,GO:0006733,GO:0006753,GO:0006754,GO:0006757,GO:0006793,GO:0006796,GO:0006807,GO:0006928,GO:0007276,GO:0007281,GO:0007283,GO:0007286,GO:0008150,GO:0008152,GO:0009056,GO:…	1.2.1.12	ko:K00134,ko:K10705	ko00010,ko00710,ko01100,ko01110,ko01120,ko01130,ko01200,ko01230,ko04066,ko05010,map00010,map00710,map01100,map01110,map01120,map01130,map01200,map01230,map04066,map05010	M00001,M00002,M00003,M00165,M00166,M00308,M00552	R01061	RC00149	ko00000,ko00001,ko00002,ko01000,ko04131,ko04147	-	-	-	Gp_dh_C,Gp_dh_N
sp|Q27975|HS71A_BOVIN	9913.ENSBTAP00000017500	0.0	1243.0	COG0443@1|root,KOG0101@2759|Eukaryota,38BSZ@33154|Opisthokonta,3BA18@33208|Metazoa,3CWU8@33213|Bilateria,48265@7711|Chordata,48W7U@7742|Vertebrata,3JAYA@40674|Mammalia,4J7ZX@91561|Cetartiodactyla	33208|Metazoa	O	Heat shock 70 kDa protein	HSPA1A	GO:0003674,GO:0005488,GO:0005515,GO:0005575,GO:0005622,GO:0005623,GO:0005737,GO:0019904,GO:0044424,GO:0044464,GO:0097718	-	ko:K03283	ko03040,ko04010,ko04141,ko04144,ko04213,ko04612,ko04915,ko05134,ko05145,ko05162,ko05164,ko05169,map03040,map04010,map04141,map04144,map04213,map04612,map04915,map05134,map05145,map05162,map05164,map05169	M00353,M00355	-	-	ko00000,ko00001,ko00002,ko01009,ko03009,ko03029,ko03041,ko03051,ko03110,ko04131,ko04147,ko04516	1.A.33.1	-	-	HSP70
sp|P0CB32|HS71L_BOVIN	72004.XP_005904272.1	0.0	1252.0	COG0443@1|root,KOG0101@2759|Eukaryota,38BSZ@33154|Opisthokonta,3BA18@33208|Metazoa,3CWU8@33213|Bilateria,48265@7711|Chordata,48W7U@7742|Vertebrata,3JAYA@40674|Mammalia,4J9SE@91561|Cetartiodactyla	33208|Metazoa	O	Heat shock 70 kDa protein 1-like	HSPA1L	GO:0000003,GO:0002199,GO:0003674,GO:0005488,GO:0005515,GO:0005575,GO:0005622,GO:0005623,GO:0005737,GO:0005739,GO:0005759,GO:0005829,GO:0006457,GO:0007338,GO:0007339,GO:0008037,GO:0008150,GO:0009566,GO:0009987,GO:0009988,GO:0010638,GO:0010821,GO:0010822,GO:0019899,GO:0019953,GO:0022414,GO:0031072,GO:0031625,GO:0031974,GO:0032386,GO:0032388,GO:0032879,GO:0032880,GO:0032991,GO:0033043,GO:0033157,GO:…	-	ko:K03283	ko03040,ko04010,ko04141,ko04144,ko04213,ko04612,ko04915,ko05134,ko05145,ko05162,ko05164,ko05169,map03040,map04010,map04141,map04144,map04213,map04612,map04915,map05134,map05145,map05162,map05164,map05169	M00353,M00355	-	-	ko00000,ko00001,ko00002,ko01009,ko03009,ko03029,ko03041,ko03051,ko03110,ko04131,ko04147,ko04516	1.A.33.1	-	-	HSP70
sp|P19120|HSP7C_BOVIN	246437.XP_006148870.1	0.0	1224.0	COG0443@1|root,KOG0101@2759|Eukaryota,38BSZ@33154|Opisthokonta,3BA18@33208|Metazoa,3CWU8@33213|Bilateria,48265@7711|Chordata,48W7U@7742|Vertebrata,3J3QJ@40674|Mammalia,35D48@314146|Euarchontoglires	33208|Metazoa	O	Molecular chaperone implicated in a wide variety of cellular processes, including protection of the proteome from stress, folding and transport of newly synthesized polypeptides, activation of proteolysis of misfolded proteins and the formation and dissociation of protein complexes. Plays a pivotal role in the protein quality control system, ensuring the correct folding of proteins, the re-foldin…	HSPA8	GO:0000166,GO:0000974,GO:0001664,GO:0001786,GO:0003674,GO:0003824,GO:0005102,GO:0005488,GO:0005515,GO:0005524,GO:0005543,GO:0005575,GO:0005576,GO:0005615,GO:0005622,GO:0005623,GO:0005634,GO:0005737,GO:0005768,GO:0005770,GO:0005829,GO:0006139,GO:0006163,GO:0006355,GO:0006457,GO:0006458,GO:0006518,GO:0006605,GO:0006622,GO:0006623,GO:0006725,GO:0006753,GO:0006793,GO:0006796,GO:0006807,GO:0006810,GO:…	-	ko:K03283	ko03040,ko04010,ko04141,ko04144,ko04213,ko04612,ko04915,ko05134,ko05145,ko05162,ko05164,ko05169,map03040,map04010,map04141,map04144,map04213,map04612,map04915,map05134,map05145,map05162,map05164,map05169	M00353,M00355	-	-	ko00000,ko00001,ko00002,ko01009,ko03009,ko03029,ko03041,ko03051,ko03110,ko04131,ko04147,ko04516	1.A.33.1	-	-	HSP70
sp|Q2TBQ6|HSPB9_BOVIN	72004.XP_005899275.1	2.31e-110	317.0	KOG3591@1|root,KOG3591@2759|Eukaryota,3A36A@33154|Opisthokonta,3BR75@33208|Metazoa,3D7MA@33213|Bilateria,48ES4@7711|Chordata,49BUD@7742|Vertebrata,3JGV8@40674|Mammalia,4J5FD@91561|Cetartiodactyla	33208|Metazoa	O	Heat shock protein	HSPB9	GO:0005575,GO:0005622,GO:0005623,GO:0005634,GO:0005737,GO:0043226,GO:0043227,GO:0043229,GO:0043231,GO:0044424,GO:0044464	-	ko:K09547	-	-	-	-	ko00000,ko03110	-	-	-	HSP20
sp|Q76LV2|HS90A_BOVIN	9913.ENSBTAP00000008225	0.0	1333.0	COG0326@1|root,KOG0019@2759|Eukaryota,38B7K@33154|Opisthokonta,3BFAG@33208|Metazoa,3CVM1@33213|Bilateria,4807Q@7711|Chordata,49154@7742|Vertebrata,3JAF8@40674|Mammalia,4JB8R@91561|Cetartiodactyla	33208|Metazoa	O	Molecular chaperone that promotes the maturation, structural maintenance and proper regulation of specific target proteins involved for instance in cell cycle control and signal transduction. Undergoes a functional cycle that is linked to its ATPase activity which is essential for its chaperone activity. This cycle probably induces conformational changes in the client proteins, thereby causing th…	HSP90AA1	GO:0000166,GO:0000902,GO:0000904,GO:0001505,GO:0001726,GO:0001764,GO:0001882,GO:0001883,GO:0001884,GO:0001932,GO:0001934,GO:0002134,GO:0002135,GO:0003008,GO:0003009,GO:0003012,GO:0003674,GO:0003676,GO:0003723,GO:0003729,GO:0005102,GO:0005488,GO:0005515,GO:0005524,GO:0005525,GO:0005575,GO:0005576,GO:0005622,GO:0005623,GO:0005634,GO:0005737,GO:0005829,GO:0005886,GO:0005903,GO:0005929,GO:0006915,GO:…	-	ko:K04079	ko04141,ko04151,ko04217,ko04612,ko04621,ko04626,ko04657,ko04659,ko04914,ko04915,ko05200,ko05215,ko05418,map04141,map04151,map04217,map04612,map04621,map04626,map04657,map04659,map04914,map04915,map05200,map05215,map05418	-	-	-	ko00000,ko00001,ko01009,ko03029,ko03051,ko03110,ko04131,ko04147	-	-	-	HATPase_c,HSP90
sp|P34933|HSP72_BOVIN	59538.XP_005961631.1	0.0	1221.0	COG0443@1|root,KOG0101@2759|Eukaryota,38BSZ@33154|Opisthokonta,3BA18@33208|Metazoa,3CWU8@33213|Bilateria,48265@7711|Chordata,48VVG@7742|Vertebrata,3J9WC@40674|Mammalia,4J0WK@91561|Cetartiodactyla	33208|Metazoa	O	Heat shock-related 70 kDa protein	HSPA2	GO:0000003,GO:0000166,GO:0000228,GO:0000280,GO:0000793,GO:0000794,GO:0000795,GO:0001673,GO:0001932,GO:0001934,GO:0003006,GO:0003674,GO:0005102,GO:0005488,GO:0005515,GO:0005524,GO:0005575,GO:0005622,GO:0005623,GO:0005634,GO:0005694,GO:0005737,GO:0005819,GO:0005829,GO:0005856,GO:0005886,GO:0005891,GO:0006457,GO:0006950,GO:0006996,GO:0007049,GO:0007127,GO:0007140,GO:0007141,GO:0007276,GO:0007281,GO:…	-	ko:K03283	ko03040,ko04010,ko04141,ko04144,ko04213,ko04612,ko04915,ko05134,ko05145,ko05162,ko05164,ko05169,map03040,map04010,map04141,map04144,map04213,map04612,map04915,map05134,map05145,map05162,map05164,map05169	M00353,M00355	-	-	ko00000,ko00001,ko00002,ko01009,ko03009,ko03029,ko03041,ko03051,ko03110,ko04131,ko04147,ko04516	1.A.33.1	-	-	HSP70
tr|F1MZV1|F1MZV1_BOVIN	9913.ENSBTAP00000016432	0.0	1741.0	COG5026@1|root,KOG1369@2759|Eukaryota,38DFC@33154|Opisthokonta,3BD1K@33208|Metazoa,3CU23@33213|Bilateria,47ZA3@7711|Chordata,49042@7742|Vertebrata,3JC53@40674|Mammalia,4J960@91561|Cetartiodactyla	33208|Metazoa	G	Hexokinase	HK1	GO:0001817,GO:0001819,GO:0002682,GO:0002684,GO:0002697,GO:0002699,GO:0002700,GO:0002702,GO:0002718,GO:0002720,GO:0002739,GO:0002741,GO:0002791,GO:0002793,GO:0003674,GO:0003824,GO:0004340,GO:0004396,GO:0005488,GO:0005515,GO:0005539,GO:0005575,GO:0005622,GO:0005623,GO:0005737,GO:0005739,GO:0005829,GO:0005929,GO:0005975,GO:0006793,GO:0006796,GO:0008104,GO:0008150,GO:0008152,GO:0009987,GO:0016020,GO:…	2.7.1.1	ko:K00844	ko00010,ko00051,ko00052,ko00500,ko00520,ko00521,ko00524,ko01100,ko01110,ko01120,ko01130,ko01200,ko04066,ko04910,ko04930,ko04973,ko05230,map00010,map00051,map00052,map00500,map00520,map00521,map00524,map01100,map01110,map01120,map01130,map01200,map04066,map04910,map04930,map04973,map05230	M00001,M00549	R00299,R00760,R00867,R01326,R01600,R01786,R01961,R03920	RC00002,RC00017	ko00000,ko00001,ko00002,ko01000,ko04131	-	-	-	Hexokinase_1,Hexokinase_2
sp|P62803|H4_BOVIN	10029.XP_007624055.1	3.95e-65	198.0	COG2036@1|root,KOG3467@2759|Eukaryota,3A4QH@33154|Opisthokonta	33154|Opisthokonta	B	nucleosome assembly	-	-	-	ko:K11254	ko05034,ko05203,ko05322,map05034,map05203,map05322	-	-	-	ko00000,ko00001,ko03036	-	-	-	CENP-T_C
tr|F1MTV1|F1MTV1_BOVIN	9913.ENSBTAP00000006089	0.0	1136.0	28MBD@1|root,2R6HD@2759|Eukaryota,38BFU@33154|Opisthokonta,3BB29@33208|Metazoa,3CRWK@33213|Bilateria,486A0@7711|Chordata,492EM@7742|Vertebrata,3J8C2@40674|Mammalia,4J692@91561|Cetartiodactyla	33208|Metazoa	G	hyaluronidase	SPAM1	-	3.2.1.35	ko:K01197	ko00531,ko01100,map00531,map01100	M00076,M00077	R07824,R07825,R10905	-	ko00000,ko00001,ko00002,ko00536,ko00537,ko01000,ko02042	-	-	-	Glyco_hydro_56
tr|A0A3Q1LJB2|A0A3Q1LJB2_BOVIN	89462.XP_006041553.1	8.64e-238	664.0	28M49@1|root,2QTM6@2759|Eukaryota,38D73@33154|Opisthokonta,3B94K@33208|Metazoa,3CVR3@33213|Bilateria,48311@7711|Chordata,48V97@7742|Vertebrata,3J7EM@40674|Mammalia,4J6WG@91561|Cetartiodactyla	33208|Metazoa	S	Keratin, type I cytoskeletal 13	KRT13	GO:0001101,GO:0005575,GO:0005622,GO:0005623,GO:0005856,GO:0005882,GO:0006996,GO:0007010,GO:0007275,GO:0007423,GO:0008150,GO:0009314,GO:0009628,GO:0009653,GO:0009887,GO:0009987,GO:0010033,GO:0016043,GO:0032501,GO:0032502,GO:0032526,GO:0033993,GO:0042221,GO:0043226,GO:0043228,GO:0043229,GO:0043232,GO:0043586,GO:0043587,GO:0044422,GO:0044424,GO:0044430,GO:0044446,GO:0044464,GO:0045095,GO:0045111,GO:…	-	ko:K07604	ko04915,map04915	-	-	-	ko00000,ko00001,ko04147,ko04812	-	-	-	Filament
sp|Q9XSG3|IDHC_BOVIN	89462.XP_006044658.1	5.57e-310	843.0	COG0538@1|root,KOG1526@2759|Eukaryota,38CG3@33154|Opisthokonta,3BATQ@33208|Metazoa,3CVJV@33213|Bilateria,488I0@7711|Chordata,48VFI@7742|Vertebrata,3JEKN@40674|Mammalia,4J1P7@91561|Cetartiodactyla	33208|Metazoa	C	Isocitrate dehydrogenase	IDH1	GO:0000003,GO:0000166,GO:0000287,GO:0003006,GO:0003674,GO:0003824,GO:0004448,GO:0004450,GO:0005102,GO:0005488,GO:0005515,GO:0005575,GO:0005622,GO:0005623,GO:0005737,GO:0005739,GO:0005777,GO:0005829,GO:0006082,GO:0006102,GO:0006103,GO:0006518,GO:0006575,GO:0006749,GO:0006790,GO:0006807,GO:0006950,GO:0006979,GO:0007275,GO:0007548,GO:0008150,GO:0008152,GO:0008406,GO:0008585,GO:0009719,GO:0009725,GO:…	1.1.1.42	ko:K00031	ko00020,ko00480,ko00720,ko01100,ko01110,ko01120,ko01130,ko01200,ko01210,ko01230,ko04146,map00020,map00480,map00720,map01100,map01110,map01120,map01130,map01200,map01210,map01230,map04146	M00009,M00010,M00173,M00740	R00267,R00268,R01899	RC00001,RC00084,RC00114,RC00626,RC02801	br01601,ko00000,ko00001,ko00002,ko01000	-	-	-	Iso_dh
sp|Q04467|IDHP_BOVIN	9913.ENSBTAP00000018741	0.0	929.0	COG0538@1|root,KOG1526@2759|Eukaryota,38CG3@33154|Opisthokonta,3BATQ@33208|Metazoa,3CVJV@33213|Bilateria,48173@7711|Chordata,48Z1P@7742|Vertebrata,3J8BG@40674|Mammalia,4J10U@91561|Cetartiodactyla	33208|Metazoa	C	Isocitrate dehydrogenase (NADP(	IDH2	GO:0002791,GO:0002792,GO:0003674,GO:0003824,GO:0004448,GO:0004450,GO:0005575,GO:0005622,GO:0005623,GO:0005737,GO:0005739,GO:0005777,GO:0005829,GO:0006139,GO:0006725,GO:0006732,GO:0006733,GO:0006739,GO:0006741,GO:0006753,GO:0006793,GO:0006796,GO:0006807,GO:0007275,GO:0007399,GO:0008150,GO:0008152,GO:0008285,GO:0009058,GO:0009108,GO:0009117,GO:0009165,GO:0009987,GO:0010721,GO:0014013,GO:0014014,GO:…	1.1.1.42	ko:K00031	ko00020,ko00480,ko00720,ko01100,ko01110,ko01120,ko01130,ko01200,ko01210,ko01230,ko04146,map00020,map00480,map00720,map01100,map01110,map01120,map01130,map01200,map01210,map01230,map04146	M00009,M00010,M00173,M00740	R00267,R00268,R01899	RC00001,RC00084,RC00114,RC00626,RC02801	br01601,ko00000,ko00001,ko00002,ko01000	-	-	-	Iso_dh
sp|Q8SPJ1|PLAK_BOVIN	9913.ENSBTAP00000023522	0.0	1455.0	COG0572@1|root,KOG4203@2759|Eukaryota,39SKG@33154|Opisthokonta,3BGPS@33208|Metazoa,3E4CF@33213|Bilateria,4835U@7711|Chordata,48V0C@7742|Vertebrata,3J8FJ@40674|Mammalia,4IXB0@91561|Cetartiodactyla	33208|Metazoa	TZ	Junction plakoglobin	JUP	GO:0001952,GO:0001954,GO:0002027,GO:0002159,GO:0002934,GO:0003674,GO:0003712,GO:0003713,GO:0005198,GO:0005488,GO:0005515,GO:0005575,GO:0005622,GO:0005623,GO:0005634,GO:0005737,GO:0005829,GO:0005856,GO:0005882,GO:0005886,GO:0005911,GO:0005912,GO:0005913,GO:0005915,GO:0005916,GO:0006355,GO:0006928,GO:0006937,GO:0006942,GO:0007043,GO:0007154,GO:0007155,GO:0007275,GO:0008016,GO:0008104,GO:0008150,GO:…	-	ko:K10056	ko05200,ko05202,ko05221,ko05226,ko05412,map05200,map05202,map05221,map05226,map05412	-	-	-	ko00000,ko00001,ko04147	-	-	-	Arm
tr|F1MFW9|F1MFW9_BOVIN	72004.XP_005898111.1	1.72e-257	719.0	28M49@1|root,2QTM6@2759|Eukaryota,38D73@33154|Opisthokonta,3B94K@33208|Metazoa,3CVR3@33213|Bilateria,48311@7711|Chordata,48V97@7742|Vertebrata,3JEVZ@40674|Mammalia,4J18K@91561|Cetartiodactyla	33208|Metazoa	S	Keratin, type I cytoskeletal 24	KRT24	-	-	ko:K07604	ko04915,map04915	-	-	-	ko00000,ko00001,ko04147,ko04812	-	-	-	Filament
tr|F1MC11|F1MC11_BOVIN	72004.XP_005910991.1	3.92e-304	837.0	28M49@1|root,2R8V7@2759|Eukaryota,3AEWI@33154|Opisthokonta,3BY6R@33208|Metazoa,3E6NP@33213|Bilateria,48S7W@7711|Chordata,49NQ3@7742|Vertebrata,3J95V@40674|Mammalia,4J8FV@91561|Cetartiodactyla	33208|Metazoa	S	Keratin, type I cytoskeletal 14	KRT14	GO:0003674,GO:0005488,GO:0005575,GO:0005622,GO:0005623,GO:0005634,GO:0005737,GO:0005856,GO:0005882,GO:0006996,GO:0007010,GO:0007568,GO:0008150,GO:0009314,GO:0009628,GO:0009888,GO:0009987,GO:0010035,GO:0010038,GO:0010043,GO:0010212,GO:0016043,GO:0019215,GO:0022607,GO:0030154,GO:0030855,GO:0032501,GO:0032502,GO:0042221,GO:0042303,GO:0042633,GO:0043226,GO:0043227,GO:0043228,GO:0043229,GO:0043231,GO:…	-	ko:K07604	ko04915,map04915	-	-	-	ko00000,ko00001,ko04147,ko04812	-	-	-	Filament
sp|P05786|K2C8_BOVIN	72004.XP_005902217.1	2.22e-312	855.0	28N6C@1|root,2QURK@2759|Eukaryota,38S72@33154|Opisthokonta,3BCC1@33208|Metazoa,3CVM8@33213|Bilateria,48479@7711|Chordata,48UT2@7742|Vertebrata,3J8WC@40674|Mammalia,4J245@91561|Cetartiodactyla	33208|Metazoa	S	Keratin, type II cytoskeletal 8	KRT8	GO:0000003,GO:0001101,GO:0001701,GO:0001890,GO:0001892,GO:0003006,GO:0003674,GO:0005488,GO:0005515,GO:0005575,GO:0005622,GO:0005623,GO:0005737,GO:0005856,GO:0005882,GO:0005886,GO:0005911,GO:0006915,GO:0006950,GO:0006996,GO:0007010,GO:0007154,GO:0007165,GO:0007166,GO:0007275,GO:0008150,GO:0008219,GO:0009415,GO:0009605,GO:0009607,GO:0009628,GO:0009653,GO:0009790,GO:0009792,GO:0009987,GO:0010033,GO:…	-	ko:K07605	-	-	-	-	ko00000,ko04147,ko04812	-	-	-	Filament,Keratin_2_head
sp|P24627|TRFL_BOVIN	9913.ENSBTAP00000001704	0.0	1459.0	28KI0@1|root,2QSZB@2759|Eukaryota,38CI0@33154|Opisthokonta,3B9KE@33208|Metazoa,3CYY4@33213|Bilateria,47Z3C@7711|Chordata,49MFV@7742|Vertebrata,3JNFU@40674|Mammalia,4JCUK@91561|Cetartiodactyla	33208|Metazoa	W	Transferrins are iron binding transport proteins which can bind two Fe(3 ) ions in association with the binding of an anion, usually bicarbonate	LTF	GO:0001817,GO:0001818,GO:0002376,GO:0002682,GO:0002683,GO:0002761,GO:0002762,GO:0003674,GO:0003824,GO:0004857,GO:0004866,GO:0004869,GO:0005102,GO:0005488,GO:0005515,GO:0005575,GO:0005576,GO:0005615,GO:0005622,GO:0005623,GO:0005737,GO:0006508,GO:0006807,GO:0006950,GO:0006952,GO:0006955,GO:0006959,GO:0008150,GO:0008152,GO:0008233,GO:0008284,GO:0009605,GO:0009607,GO:0009617,GO:0009892,GO:0010466,GO:…	-	ko:K14736,ko:K17283	ko04066,ko04216,ko04978,map04066,map04216,map04978	-	-	-	ko00000,ko00001,ko01000,ko04147	-	-	-	Transferrin
tr|A0A3Q1MFP8|A0A3Q1MFP8_BOVIN	72004.XP_005896522.1	5.43e-172	481.0	28NPF@1|root,2QV95@2759|Eukaryota,397KE@33154|Opisthokonta,3BEX8@33208|Metazoa,3CWQS@33213|Bilateria,481D6@7711|Chordata,494Q8@7742|Vertebrata,3JF7A@40674|Mammalia,4J901@91561|Cetartiodactyla	33208|Metazoa	S	leucine zipper protein	LUZP2	-	-	-	-	-	-	-	-	-	-	-	-
tr|E1BNS9|E1BNS9_BOVIN	72004.XP_005900745.1	1.24e-235	648.0	COG0039@1|root,KOG1495@2759|Eukaryota,38G9C@33154|Opisthokonta,3BM1P@33208|Metazoa,3D4YN@33213|Bilateria,48AX2@7711|Chordata,497S8@7742|Vertebrata,3J3AA@40674|Mammalia,4IVX9@91561|Cetartiodactyla	33208|Metazoa	C	dehydrogenase C	LDHC	GO:0003674,GO:0003824,GO:0004457,GO:0004459,GO:0005575,GO:0005622,GO:0005623,GO:0005737,GO:0005929,GO:0006082,GO:0006089,GO:0006090,GO:0006139,GO:0006163,GO:0006164,GO:0006725,GO:0006753,GO:0006754,GO:0006793,GO:0006796,GO:0006807,GO:0006928,GO:0008150,GO:0008152,GO:0009058,GO:0009117,GO:0009123,GO:0009124,GO:0009126,GO:0009127,GO:0009141,GO:0009142,GO:0009144,GO:0009145,GO:0009150,GO:0009152,GO:…	1.1.1.27	ko:K00016	ko00010,ko00270,ko00620,ko00640,ko01100,ko01110,ko01120,ko01130,ko04922,map00010,map00270,map00620,map00640,map01100,map01110,map01120,map01130,map04922	-	R00703,R01000,R03104	RC00031,RC00044	ko00000,ko00001,ko01000,ko04147	-	-	-	Ldh_1_C,Ldh_1_N
sp|Q3T056|LDH6B_BOVIN	72004.XP_005907915.1	3.12e-272	745.0	COG0039@1|root,KOG1495@2759|Eukaryota,38G9C@33154|Opisthokonta,3BGT7@33208|Metazoa,3D5BT@33213|Bilateria,485WM@7711|Chordata,48ZWQ@7742|Vertebrata,3J94A@40674|Mammalia,4J421@91561|Cetartiodactyla	33208|Metazoa	C	L-lactate dehydrogenase A-like 6B-like isoform	LDHAL6B	-	1.1.1.27	ko:K00016	ko00010,ko00270,ko00620,ko00640,ko01100,ko01110,ko01120,ko01130,ko04922,map00010,map00270,map00620,map00640,map01100,map01110,map01120,map01130,map04922	-	R00703,R01000,R03104	RC00031,RC00044	ko00000,ko00001,ko01000,ko04147	-	-	-	Ldh_1_C,Ldh_1_N
sp|Q32LG3|MDHM_BOVIN	72004.XP_005892888.1	3.07e-239	658.0	COG0039@1|root,KOG1494@2759|Eukaryota,38EX2@33154|Opisthokonta,3BHCA@33208|Metazoa,3D186@33213|Bilateria,48648@7711|Chordata,4914A@7742|Vertebrata,3J9KT@40674|Mammalia,4J2F7@91561|Cetartiodactyla	33208|Metazoa	C	Malate dehydrogenase	MDH2	GO:0003674,GO:0003824,GO:0005488,GO:0005515,GO:0005575,GO:0005622,GO:0005623,GO:0005737,GO:0005739,GO:0005759,GO:0006082,GO:0006091,GO:0006099,GO:0006101,GO:0006107,GO:0006108,GO:0006139,GO:0006464,GO:0006473,GO:0006475,GO:0006725,GO:0006732,GO:0006733,GO:0006734,GO:0006753,GO:0006793,GO:0006796,GO:0006807,GO:0008150,GO:0008152,GO:0009060,GO:0009117,GO:0009987,GO:0015980,GO:0016020,GO:0016491,GO:…	1.1.1.37	ko:K00026	ko00020,ko00270,ko00620,ko00630,ko00710,ko01100,ko01110,ko01120,ko01130,ko01200,map00020,map00270,map00620,map00630,map00710,map01100,map01110,map01120,map01130,map01200	M00009,M00011,M00012,M00168,M00171	R00342,R07136	RC00031	ko00000,ko00001,ko00002,ko01000	-	-	-	Ldh_1_C,Ldh_1_N
sp|E1BLK7|MIEAP_BOVIN	9940.ENSOARP00000019891	0.0	938.0	2CMK2@1|root,2QQMJ@2759|Eukaryota,38FYQ@33154|Opisthokonta,3BFDD@33208|Metazoa,3CZ73@33213|Bilateria,4879W@7711|Chordata,4963I@7742|Vertebrata,3J5YG@40674|Mammalia,4J1E4@91561|Cetartiodactyla	33208|Metazoa	S	Key regulator of mitochondrial quality that mediates the repairing or degradation of unhealthy mitochondria in response to mitochondrial damage. Mediator of mitochondrial protein catabolic process (also named MALM) by mediating the degradation of damaged proteins inside mitochondria by promoting the accumulation in the mitochondrial matrix of hydrolases that are characteristic of the lysosomal lu…	SPATA18	GO:0000422,GO:0005575,GO:0005622,GO:0005623,GO:0005737,GO:0005739,GO:0005740,GO:0005741,GO:0005929,GO:0006807,GO:0006914,GO:0006950,GO:0006974,GO:0006996,GO:0007005,GO:0008150,GO:0008152,GO:0009056,GO:0009057,GO:0009987,GO:0016020,GO:0016043,GO:0019538,GO:0019867,GO:0022411,GO:0030163,GO:0031090,GO:0031514,GO:0031966,GO:0031967,GO:0031968,GO:0031975,GO:0033554,GO:0035694,GO:0035695,GO:0036126,GO:…	-	ko:K22257	-	-	-	-	ko00000,ko04131	-	-	-	MIEAP
sp|Q3MHW6|MOT1_BOVIN	9913.ENSBTAP00000020102	0.0	979.0	KOG2504@1|root,KOG2504@2759|Eukaryota,38CCN@33154|Opisthokonta,3BIF0@33208|Metazoa,3D0TB@33213|Bilateria,4847U@7711|Chordata,48XBT@7742|Vertebrata,3J3G0@40674|Mammalia,4J4B5@91561|Cetartiodactyla	33208|Metazoa	G	monocarboxylate transporter	SLC16A1	GO:0000226,GO:0002791,GO:0003674,GO:0005215,GO:0005342,GO:0005488,GO:0005515,GO:0005575,GO:0005622,GO:0005623,GO:0005813,GO:0005815,GO:0005856,GO:0005886,GO:0005887,GO:0006629,GO:0006810,GO:0006811,GO:0006820,GO:0006996,GO:0007010,GO:0007017,GO:0007049,GO:0007098,GO:0007584,GO:0007610,GO:0008028,GO:0008150,GO:0008152,GO:0008509,GO:0008514,GO:0009605,GO:0009987,GO:0009991,GO:0010033,GO:0010646,GO:…	-	ko:K08179	-	-	-	-	ko00000,ko02000,ko04147	2.A.1.13	-	-	MFS_1
[truncated: 50 more rows]

## Sheet: S1.7. DeepTMHMM
Topology prediction				Sequence localization
Unique Protein ID	Topology	Number of predicted TMRs		Unique Protein ID	Prediction	From (aa)	To (aa)
A0A3Q1LJ59	TM	12		A0A3Q1LJ59	inside	1	23
A0A3Q1LJB2	GLOB	0		A0A3Q1LJ59	TMhelix	24	44
A0A3Q1LK79	SP	0		A0A3Q1LJ59	outside	45	239
A0A3Q1LMW6	GLOB	0		A0A3Q1LJ59	TMhelix	240	263
A0A3Q1LP28	GLOB	0		A0A3Q1LJ59	inside	264	292
A0A3Q1LUH6	SP	0		A0A3Q1LJ59	TMhelix	293	313
A0A3Q1LVG3	GLOB	0		A0A3Q1LJ59	outside	314	327
A0A3Q1M0A1	GLOB	0		A0A3Q1LJ59	TMhelix	328	347
A0A3Q1M3K6	GLOB	0		A0A3Q1LJ59	inside	348	362
A0A3Q1M7W7	SP	0		A0A3Q1LJ59	TMhelix	363	372
[truncated: 381 more rows]

## Sheet: S1.8. Master table
Protein IDs	Majority protein IDs	Total Protein names	Total Gene names	Unique Protein ID	Chromosome	Status	Protein Name	Description_eggNOG	Gene Name_UniProt	Gene Name_eggNOG	All_Gene	GO_UniProt	GO_eggNOG	GO score_eggNOG	All_GOs	Cell surface	Plasma Membrane	External side of plasma membrane	Extracellular space	Integral component of plasma membrane	Extrinsic component of external side of plasma membrane	Anchored component of plasma membrane	Anchored component of external side of plasma membrane	Integral component of external side of plasma membrane	External side of cell wall	External side of cell outer membrane	GO terms compilation	Number of predicted TMRs	Topology	Part of the sequence predicted to be outside?	Protein of Interest	Possible Target	Length	log2_LFQ intensity Bovinenegativecontrol_rep1	log2_LFQ intensity Bovinenegativecontrol_rep2	log2_LFQ intensity Bovinenegativecontrol_rep3	BC	log2_LFQ intensity BovinesexedXsemen_rep1	log2_LFQ intensity BovinesexedXsemen_rep2	log2_LFQ intensity BovinesexedXsemen_rep3	BX (94)	log2_LFQ intensity BovinesexedYsemen_rep1	log2_LFQ intensity BovinesexedYsemen_rep2	log2_LFQ intensity BovinesexedYsemen_rep3	BY (30)	log2_LFQ intensity Bovineunsexedsemen_rep1	log2_LFQ intensity Bovineunsexedsemen_rep2	log2_LFQ intensity Bovineunsexedsemen_rep3	BU (108)
[truncated: 130 more rows]
[truncated: 49 more columns]

[truncated: 1 more sheets: S1.9 Other runs of UnsexedSemen]
